# Supplementary material for: Identification of Synergistic Drug Combinations to Target KRAS-Driven Chemoradioresistant Cancers Utilizing Tumoroid Models of Colorectal Adenocarcinoma and Recurrent Glioblastoma
Source: Front Oncol. 2022 May 18;12:840241. doi: 10.3389/fonc.2022.840241 (PMC9158132; doi:10.3389/fonc.2022.840241)
Supplement: Supplementary file 4 [file Table_2.xlsx]

## Sheet: S2.1_% Genetic Alterations
Percent (%) genetic alterations observed clinically and, estimated from combined studies reported in respective tumor types.
Tumor types analysed: Colorectal adenocarcinoma (COAD), Glioblastoma (GBM) and PanCancer Atlas
Cancer Genomics portal used: cBioPortal
		COAD	GBM	PanCancer Atlas
S.No.	Gene	Combined study of 4424 samples: 4277 patients / 4424 samples in 11 studies	Combined study of 2099 samples: Querying 2079 patients / 2099 samples in 6 studies	Combined study of 10967 samples: Querying 10953 patients / 10967 samples in 32 studies
1	APC	63	1	8
2	TP53	58	17	36
3	KRAS	38	1.6	9
4	PIK3CA	18	8	17
5	BRAF	11	2.3	8
6	NF1	5	8	8
7	PTPN11	1.6	2.1	1.7
8	PTPN2	0.9	0.3	1.4
9	PTEN	7	26	12
10	SOX9	9	0.8	2.9
11	MTOR	6	1.3	4
12	CTNNB1	6	0.3	4
13	ERBB2	6	1	6
14	ERBB4	6	0.9	6
15	SRC	5	0.5	1.8
16	ERBB3	5	2	4
17	EGFR	4	46	7
18	NTRK3	3	0.9	4
19	IGF1R	3	1	4
20	ABL1	2.7	0.9	2.3
21	NTRK1	2.6	1.1	5
22	CDH1	2.4	0.3	4
23	CTNNA1	2.3	0.4	2.4
24	ABL2	2.1	0.5	4
25	BCR	1.9	0.9	2.9
26	NTRK2	1.9	0.9	2
27	LYN	1.8	0.4	4
28	VANGL2	1.8	0.7	4
29	DDR1	1.4	0.4	2.3
30	LGR5	1.2	1.6	3
31	SOX2	0.9	3	6
32	SOX8	0.8	0.3	1.5
33	COL10A1	0.6	0.7	1.9
Percent mutational freqency reported as per the Alteration-type (source: cBioPortal)
S.No.	Cancer Type		Gene	Number of cases	% Gene Alterations		% mutational frequency in Alteration Type
							Mutation	Amplification	Structural variant	Deep deletion	Multiple alterations
1	Colorectal Adenocarcinoma		EGFR	1482		0.0385	0.0351	0.0027	NA	NA	0.0007
	Colorectal Cancer		EGFR	2908		0.0354	0.0217	0.012	NA	0.0003	0.0014		NA = Data not available
2	Colorectal Adenocarcinoma		ERBB2	1482		0.0607	0.0412	0.0148	0.0007	NA	0.004
	Colorectal Cancer		ERBB2	2908		0.0588	0.0316	0.0217	NA	0.0003	0.00525
3	Colorectal Adenocarcinoma		ERBB3	1482		0.054	0.0533	0.0007	NA	NA	NA
	Colorectal Cancer		ERBB3	2908		0.0471	0.045	0.0014	NA	0.0003	0.0003
4	Colorectal Adenocarcinoma		ERBB4	1482		0.0709	0.0709	NA	NA	NA	NA
	Colorectal Cancer		ERBB4	2908		0.0509	0.0499	NA	0.0003	0.0007	NA
Summary:	Percent alterations for ERBB2 > ERBB3 > EGFR in COAD, with amplifications observed in EGFR and ERBB2
5	Colorectal Adenocarcinoma		BCR	1482		0.031	0.0283	0.0007	0.0007	0.0013	NA
	Colorectal Cancer		BCR	2908		0.0092	0.0071	0.0005	NA	0.0015	NA
6	Colorectal Adenocarcinoma		ABL1	1482		0.0324	0.031	NA	NA	0.0013	NA
	Colorectal Cancer		ABL1	2908		0.0234	0.022	0.0007	0.0007	NA	NA
7	Colorectal Adenocarcinoma		DDR1	1482		0.0263	0.0236	0.0027	NA	NA	NA
	Colorectal Cancer		DDR1	2908		0.0041	0.0015	0.0015	NA	0.001	NA
1		Glioma	EGFR	1208		0.4619	0.0331	0.3402	NA	NA	0.0886
		Glioblastoma	EGFR	624		0.4503	0.0385	0.2901	0.0016		0.1202
		Glioblastoma multiforme	EGFR	204		0.4363	0.0196	0.3627	NA	NA	0.0539		NA = Data not available
2		Glioma	ERBB2	1208		0.0058	0.005	NA	NA	0.0008	NA
		Glioblastoma	ERBB2	624		0.0096	0.008	NA	NA	0.0016	NA
		Glioblastoma multiforme	ERBB2	204		0.0343	0.0343	NA	NA	NA	NA
3		Glioma	ERBB3	1208		0.019	0.0025	0.0132	NA	0.0033	NA
		Glioblastoma	ERBB3	624		0.024	0.0096	0.0112	0.0016	0.0016
		Glioblastoma multiforme	ERBB3	204		0.0147	0.0049	0.0098	NA	NA	NA
4		Glioma	ERBB4	1208		0.0108	0.0075	0.0008	NA	0.0025	NA
		Glioblastoma	ERBB4	624		0.008	0.0032	0.0016	NA	0.0032	NA
		Glioblastoma multiforme	ERBB4	NA		NA	NA	NA	NA	NA	NA
Summary:	Percent alterations for EGFR> ERBB2 > ERBB3 in GBM, with amplifications observed in EGFR and ERBB3
5		Glioma	BCR	1208		0.0075	0.0033	0.0033	NA	0.0008	NA
		Glioblastoma	BCR	624		0.0112	0.0064	0.0032	NA	0.0016	NA
		Glioblastoma multiforme	BCR	204		0.0147	0.0098	NA	NA	0.0049	NA
6		Glioma	ABL1	1208		0.0099	0.005	0.005	NA	NA	NA
		Glioblastoma	ABL1	624		0.0112	0.0048	0.0064	NA	NA	NA
		Glioblastoma multiforme	ABL1	NA		NA	NA	NA	NA	NA	NA
7		Glioma	DDR1	1208		0.0064	0.0064	NA	NA	NA	NA
		Glioblastoma	DDR1	624		0.0033	0.0033	NA	NA	NA	NA
		Glioblastoma multiforme	DDR1	NA		NA	NA	NA	NA	NA	NA

## Sheet: S2.2_Relative gene expression
mRNA expression of genes enlisted under two biological states: Normal and Tumor
Cancer Genomics datasets used: GTEx (Normal), TCGA (Tumor and Normal)
Cancer Genomics Portal used: GEIPA (Gene Expression Profiling Expression Analysis)
							Scale: Log2 (TPM + 1)
S.No.	Gene	COAD		GBM
		Normal	Tumor	Normal	Tumor
1	EGFR	3.6	3.1	2.3	6.4
2	ERBB2	5.1	6.1	2.6	4.3		10
3	DDR1	5.1	6.8	5.6	8.4		9
4	DDR2	5.2	1.9	1.9	3.2		8
5	BCR	4.2	4.9	5.4	5.1		7
6	ABL1	5.9	4.8	3.8	5		6
7	SRC	5.5	5.9	4	4.1		5
8	LYN	2.7	4.5	1.8	4.2		4
9	LGR5	0.6	3.9	0.8	0.5		3
10	CTNNB1	6.5	7.6	5.7	7.5		2
11	APC	2.5	2	4.6	3.9		1
12	PDGFRA	4.8	2.7	2.9	4.4		0
13	FGFR1	6.6	3.3	4.4	5.5
14	VEGFR2	2.3	2.1	1.2	2.8
Correlation Analysis (Pearson, Rp ) for mRNA expression of genes enlisted under two biological states: Normal and Tumor
Cancer Genomics datasets used: GTEx (Normal), TCGA (Tumor and Normal)
Cancer Genomics Portals used: GEIPA
Colon (Normal)
	Genes	EGFR		DDR1		SRC		LYN		BCR		CDH1		LGR5
		Rp	P-value	Rp	P-value	Rp	P-value	Rp	P-value	Rp	P-value	Rp	P-value	Rp	P-value
	EGFR	1	0	-0.23	3.3e-05	0.082	0.15	-0.011	0.84	0.47	0	-0.21	0.0002	-0.18	0.002
	DDR1	-0.23	3.3e-05	1	0	0.48	0	0.058	0.31	-0.27	1.6e-06	0.93	0	0.71	0
	SRC	0.082	0.15	0.48	0	1	0	-0.078	0.17	0.033	0.56	0.43	1.8e-15	0.48	0
	LYN	-0.011	0.84	0.058	0.31	-0.078	0.17	1	0	0.13	0.027	0.096	0.092	0.058	0.31
	BCR	0.47	0	-0.27	1.6e-06	0.033	0.56	0.13	0.027	1	0	-0.28	9.3e-07	0.064	0.23
	CDH1	-0.21	0.0002	0.93	0	0.43	1.8e-15	0.096	0.092	-0.28	9.3e-07	1	0	0.68	0
	LGR5	-0.18	0.002	0.71	0	0.48	0	0.058	0.31	0.064	0.23	0.68	0	1	0
Colorectal adenocarcinoma (COAD)
	Genes	EGFR		DDR1		SRC		LYN		BCR		CDH1		LGR5
		Rp	P-value	Rp	P-value	Rp	P-value	Rp	P-value	Rp	P-value	Rp	P-value	Rp	P-value
	EGFR	1	0	0.36	1.3e-09	0.27	6.8e-06	0.12	0.05	0.27	5e-06	0.28	2e-06	-0.025	0.68
	DDR1	0.36	1.3e-09	1	0	0.33	1.9e-08	0.1	0.097	0.24	6.6e-05	0.45	1.8e-15	0.028	0.64
	SRC	0.27	6.8e-06	0.33	1.9e-08	1	0	0.087	0.15	0.24	4.4e-05	0.61	0	0.029	0.64
	LYN	0.12	0.05	0.1	0.097	0.087	0.15	1	0	0.39	1.2e-11	-0.057	0.35	-0.083	0.17
	BCR	0.27	5e-06	0.24	6.6e-05	0.24	4.4e-05	0.39	1.2e-11	1	0	0.26	1.7e-05	-0.018	0.77
	CDH1	0.28	2e-06	0.45	1.8e-15	0.61	0	-0.057	0.35	0.26	1.7e-05	1	0	0.15	0.015
	LGR5	-0.025	0.68	0.028	0.64	0.029	0.64	-0.083	0.17	-0.018	0.77	0.15	0.015	1	0
Correlation matrix based on R-values and p-values from tables above:
Colon (Normal)
			EGFR	DDR1	SRC	LYN	BCR	CDH1	LGR5
		EGFR	1	3.3e-05	0.15	0.84	0	0.0002	0.002	EGFR
		DDR1	-0.23	1	0	0.31	1.6e-06	0	0	DDR1
		SRC	0.082	0.48	1	0.17	0.56	1.8e-15	0	SRC
		LYN	-0.011	0.058	-0.078	1	0.027	0.092	0.31	LYN
		BCR	0.47	-0.27	0.033	0.13	1	9.3e-07	0.23	BCR
		CDH1	-0.21	0.93	0.43	0.096	-0.28	1	0	CDH1
		LGR5	-0.18	0.71	0.48	0.058	0.064	0.68	1	LGR5
Colorectal adenocarcinoma (COAD)
			EGFR	DDR1	SRC	LYN	BCR	CDH1	LGR5
		EGFR	1	1.3e-09	6.8e-06	0.05	5e-06	2e-06	0.68	EGFR
		DDR1	0.36	1	1.9e-08	0.097	6.6e-05	1.8e-15	0.64	DDR1
		SRC	0.27	0.33	1	0.15	4.4e-05	0	0.64	SRC
		LYN	0.12	0.1	0.087	1	1.2e-11	0.35	0.17	LYN
		BCR	0.27	0.24	0.24	0.39	1	1.7e-05	0.77	BCR
		CDH1	0.28	0.45	0.61	-0.057	0.26	1	0.015	CDH1
		LGR5	-0.025	0.028	0.029	-0.083	-0.018	0.15	1	LGR5

## Sheet: S2.3_Correlations (Rp,Rs_All)
Correlation Analysis
Cancer Genomics datasets used: GTEx (Normal), TCGA (Tumor and Normal), PanCancer Atlas (Tumor)
Cancer Genomics Portals used: GEIPA, cBioPortal (Data type: mRNA Expression, RSEM: Batch normalized from Illumina HiSeq_RNASeqV2)
Gene Division	Input Gene	Gene Symbol	Gene name	Ensembl ID	Entrez Gene ID	Correlation (R, Pearson) with Gene, DDR1				Correlation (R, Pearson) with Gene, DDR1				Correlation with Gene, DDR1
						Normal (Colon)		Tumor (COAD)		Normal (Brain Cortex)		Tumor (GBM)		PanCancer Atlas
						R	P-value	R	P-value	R	P-value	R	P-value	R (Pearson)	P-value	R (Spearman)	P-value
Cell Surface receptors	EGFR	Egfr	Epidermal growth factor receptor	ENSG00000146648	1956	-0.23	3.3e−05	0.36	1.3e−09	0.38	1.5e−08	0.41	4e−08	0.25	5.51e-139	0.35	1.26e-287
Cell Surface receptors	IGF1R	Igf1r	Insulin-like growth factor I receptor	ENSG00000140443	3480	-0.68	1.3e−43	0.34	6.3e−09	0.18	0.0081	0.14	0.071	0.03	0.0006635	0.23	4.45e-116
Cell Surface receptors	ERBB2	Erbb2	Erb-b2 receptor tyrosine kinase 2	ENSG00000141736	2064	0.91	0	0.12	0.056	0.66	0	0.43	1.1e−08	0.04	3.297e-4	0.29	2.11e-198
Cell Surface receptors	ERBB3	Erbb3	Erb-b2 receptor tyrosine kinase 3	ENSG00000065361	2065	0.89	0	0.51	0	0.63	0	0.049	0.54	-0.1	3.21e-22	0.01	0.229
Cell Surface receptors	ERBB4	Erbb4	Erb-b2 receptor tyrosine kinase 4	ENSG00000178568	2066	-0.27	1.2e−06	-0.045	0.45	−0.23	0.001	0.39	3.4e−07	0.24	2.61e-124	0.31	8.99e-217
Cell Surface receptors	DDR1	Ddr1 (Ntrk4)	Discoidin domain receptor family, member 1	ENSG00000204580	780	1	0	1	0	1	0	1	0	1	0	1	0
Cell Surface receptors	PDGFRA	Pdgfra	Platelet derived growth factor receptor, alpha polypeptide	ENSG00000134853	5156	-0.54	8.9e−28	0.014	0.81	−0.049	0.48	0.064	0.42	0.2	8.16e-88	0.15	6.85e-54
Cell Surface receptors	PDGFRB	Pdgfrb	Platelet derived growth factor receptor, beta polypeptide	ENSG00000113721	5159	-0.59	1.8e−34	0.023	0.7	0.4	2.6e−09	0.066	0.4	-0.18	1.91e-76	-0.12	1.59e-31
Cell Surface receptors	FGFR1	Fgfr1	Fibroblast growth factor receptor 1	ENSG00000077782	2260	-0.78	3.4e−73	0.012	0.84	0.55	0	0.018	0.82	-0.08	3.6e-16	-0.07	4.89e-11
Cell Surface receptors	FGFR2	Fgfr2	Fibroblast growth factor receptor 2	ENSG00000066468	2263	-0.44	2.3e−18	0.26	1.8e−05	0.69	0	−0.02	0.8	0.07	1.23e-12	0.33	2.02e-251
Cell Surface receptors	VEGFR1	Flt1 (Vegfr1)	FMS-like tyrosine kinase 1	ENSG00000102755	2321	-0.33	1.6e−10	0.14	0.019	0.15	0.029	0.33	1.7e−05	-0.12	1.38e-32	-0.02	0.0907
Cell Surface receptors	VEGFR2	Kdr (Vegfr2)	Kinase insert domain protein receptor	ENSG00000128052	3791	-0.25	2.7e−06	-0.011	0.85	0.27	8.8e−05	0.23	0.0036	-0.13	7.92e-37	-0.11	3.2e-28
Extracellular Matrix_Fibrillar Collagens	COL1A1	Col1a1	Collagen, type I, alpha 1	ENSG00000108821	1277	-0.59	1.2e−34	-0.015	0.81	0.25	0.00032	-0.29	0.00017	-0.11	4.11e-30	-0.06	2.12e-09
Extracellular Matrix_Fibrillar Collagens	COL1A2	Col1a2	Collagen, type I, alpha 2	ENSG00000164692	1278	-0.52	6.6e−26	-0.02	0.74	0.16	0.023	-0.31	4.4e−05	-0.13	1.37e-39	-0.09	7.36e-18
Extracellular Matrix_Fibrillar Collagens	COL3A1	Col3a1	Collagen, type III, alpha 1	ENSG00000168542	1281	-0.5	6.5e−24	−0.045	0.46	0.14	0.043	-0.28	0.00025	-0.13	3.25e-39	-0.08	2.45e-16
Extracellular Matrix_Fibrillar Collagens	COL5A1	Col5a1	Collagen, type V, alpha 1	ENSG00000130635	1289	-0.69	1.1e−49	0.013	0.83	0.026	0.71	-0.22	0.0044	-0.13	6.82e-41	-0.08	6.95e-17
Extracellular Matrix_Fibrillar Collagens	COL4A1	Col4a1	Collagen, type IV, alpha 1	ENSG00000187498	1282	-0.73	2.2e−58	-0.019	0.75	0.29	1.6e−05	0.2	0.0096	-0.2	1.3e-88	-0.14	1.99e-48
Extracellular Matrix_Fibrillar Collagens	COL4A2	Col4a2	Collagen, type IV, alpha 2	ENSG00000134871	1284	-0.77	8e−70	0.026	0.66	0.29	1.6e−05	0.17	0.026	-0.2	1.83e-91	-0.14	1.48e-43
Cell Signaling Intermediates	COL10A1	Col10a1	Collagen, type X, alpha 1	ENSG00000123500	1300	0.13	0.019	0.074	0.22	-0.2	0.0043	-0.19	0.016	-0.02	0.0263	0.11	2.02e-29
Cell Signaling Intermediates	KRAS	Kras	Kirsten rat sarcoma viral oncogene homolog	ENSG00000133703	3845	0.74	0	0.2	0.001	-0.26	0.00012	0.32	3.8e−05	0.01	0.196	0.12	4.84e-34
Cell Signaling Intermediates	BRAF	Braf	Braf transforming gene	ENSG00000157764	673	-0.67	2.7e−46	0.25	1.9e−05	-0.11	0.11	0.36	2.6e−06	0.02	0.0272	0.08	8.55e-16
Cell Signaling Intermediates	PIK3CA	Pik3ca	Phosphatidylinositol-4,5-bisphosphate 3-kinase catalytic subunit alpha	ENSG00000121879	5290	-0.55	9e−29	0.33	2e−08	−0.019	0.79	0.24	0.0022	0.13	1.29e-39	0.21	2.57e-100
Cell Signaling Intermediates	MTOR	Mtor	Mechanistic target of rapamycin kinase	ENSG00000198793	2475	-0.57	3.4e−31	0.21	0.00035	0.084	0.23	0.52	9.4e−13	-0.05	1.32e-07	-0.01	0.558
Cell Signaling Intermediates	SRC	Src	Rous sarcoma oncogene	ENSG00000197122	6714	0.48	0	0.33	1.9e−08	−0.077	0.27	0.2	0.0099	0.04	1.259e-05	0.14	1.14e-45
Cell Signaling Intermediates	LYN	Lyn	LYN proto-oncogene, Src family tyrosine kinase	ENSG00000254087	4067	0.29	3.5e−08	0.1	0.097	0.25	0.00025	0.03	0.7	-0.15	1.46e-49	-0.09	1.98e-20
Cell Signaling Intermediates	BCR	Bcr	BCR activator of RhoGEF and GTPase	ENSG00000186716	613	−0.0056	0.92	0.24	6.6e−05	0.0029	0.97	0.43	6.7e−09	0.43	0	0.4	0
Cell Signaling Intermediates	ABL1	Abl1	c-abl oncogene 1, non-receptor tyrosine kinase	ENSG00000097007	25	-0.66	6.3e−45	0.36	9.4e−10	0.79	0	0.37	1e−06	0.07	4.85e-14	0.11	2.43e-27
Cell Signaling Intermediates	ABL2	Abl2	c-abl oncogene 2, non-receptor tyrosine kinase	ENSG00000143322	27	-0.13	0.018	0.19	0.0016	0.0041	0.95	0.033	0.68	-0.09	3.09e-18	-0.09	6.61e-19
Stem cell maintainance	APC	Apc	APC, WNT signaling pathway regulator	ENSG00000134982	324	-0.15	0.0066	0.25	3.7e−05	-0.11	0.1	0.51	4.7e−12	0.48	0	0.09	8.08e-20
Stem cell maintainance	SOX2	Sox2	SRY (sex determining region Y)-box 2	ENSG00000181449	6657	-0.57	6.5e−32	0.025	0.68	0.53	4.4e−16	0.56	1.5e−14	0.58	0	0.31	1.98e-223
Stem cell maintainance	SOX5	Sox5	SRY (sex determining region Y)-box 5	ENSG00000134532	6660	-0.56	1.2e−29	0.025	0.67	0.1	0.14	0.3	0.00011	0.17	3.75e-67	0	0.876
Stem cell maintainance	SOX7	Sox7	SRY (sex determining region Y)-box 7	ENSG00000171056	83595	-0.37	9.3e−13	-0.11	0.068	0.27	8.6e−05	0.18	0.018	0.01	0.472	0.02	0.0954
Stem cell maintainance	SOX8	Sox8	SRY (sex determining region Y)-box 8	ENSG00000005513	30812	-0.36	3.6e−12	0.26	1.1e−05	0.7	0	0.19	0.017	0.49	0	0.12	8.07e-34
Stem cell maintainance	SOX9	Sox9	SRY (sex determining region Y)-box 9	ENSG00000125398	6662	0.84	0	0.22	0.00022	0.55	0	0.66	0	0.29	5.76e-200	0.34	1.4e-271
Stem cell maintainance	SOX10	Sox10	SRY (sex determining region Y)-box 10	ENSG00000100146	6663	-0.53	3.8e−26	0.0013	0.98	0.68	0	-0.01	0.9	-0.08	3.18e-14	0.06	2.71e-10
Stem cell maintainance	POU5F1	Pou5f1	POU domain, class 5, transcription factor 1	ENSG00000204531	5460	0.51	0	0.17	0.0048	−0.0034	0.96	0.061	0.44	-0.09	5.21e-21	-0.06	7.71e-09
Stem cell maintainance	VANGL2	Vangl2	VANGL planar cell polarity 2	ENSG00000162738	57216	-0.52	5.9e−26	0.26	1.7e−05	0.69	0	0.59	0	0.46	0	0.43	0
Stem cell maintainance	LGR5	Lgr5	Leucine rich repeat containing G protein coupled receptor 5	ENSG00000139292	8549	0.71	0	0.028	0.64	0.55	0	-0.14	0.069	-0.03	0.001475	0.14	1.41e-43
Stem cell maintainance	CTNNB1	Ctnnb1	Catenin (cadherin associated protein), beta 1	ENSG00000168036	1499	0.25	1.5e−06	0.2	0.00074	0.089	0.2	0.37	1e−06	-0.03	0.003084	0.09	3.4e-19
Cell Adhesion	CTNNA1	Ctnna1	Catenin (cadherin associated protein), alpha 1	ENSG00000044115	1495	0.25	2.1e−06	0.1	1e−11	0.54	0	0.66	0	0.08	4.76e-16	0.18	3.53e-77
Cell Adhesion	CDH1	Cdh1	Cadherin 1	ENSG00000039068	999	0.93	0	0.45	1.8e−15	0.51	2.4e−15	0.35	6.2e−06	0.07	2.66e-13	0.25	2.32e-148
Cell Adhesion	CDH2	Cdh2	Cadherin 2	ENSG00000170558	1000	-0.31	4.5e−09	-0.061	0.32	-0.14	0.037	0.49	3.1e−11	0.16	8.53e-57	-0.02	0.0325
DNA Damage Repair	TP53	Trp53	Transformation related protein 53	ENSG00000141510	7157	0.7	0	0.092	0.13	0.63	0	0.38	5.5e−07	-0.01	0.321	0.03	0.005478
Gene Division	Input Gene	Gene Symbol	Gene name	Ensembl ID	Entrez Gene ID	Correlation (R, Pearson) with Gene, KRAS				Correlation (R, Pearson) with Gene, KRAS				Correlation with Gene, KRAS
						Normal (Colon)		Tumor (COAD)		Normal (Brain Cortex)		Tumor (GBM)		PanCancer Atlas
						R	P-value	R	P-value	R	P-value	R	P-value	R (Pearson)	P-value	R (Spearman)	P-value
Cell Surface receptors	EGFR	Egfr	epidermal growth factor receptor	ENSG00000146648	1956	0.18	0.0018	0.18	0.0025	-0.06	0.39	0.15	0.058	0	0.635	0.16	6.09e-56
Cell Surface receptors	IGF1R	Igf1r	insulin-like growth factor I receptor	ENSG00000140443	3480	-0.23	6.4e−05	0.2	0.00076	0.48	2.7e−13	0.34	7.6e−06	0	0.804	0.04	0.0001998
Cell Surface receptors	ERBB2	Erbb2	erb-b2 receptor tyrosine kinase 2	ENSG00000141736	2064	0.59	0	0.022	0.71	-0.12	0.075	0.18	0.019	0.02	0.0692	0.11	1.44e-30
Cell Surface receptors	ERBB3	Erbb3	erb-b2 receptor tyrosine kinase 3	ENSG00000065361	2065	0.54	0	0.081	0.18	-0.13	0.064	0.13	0.11	0.05	1.1e-06	0.12	3.91e-33
Cell Surface receptors	ERBB4	Erbb4	erb-b2 receptor tyrosine kinase 4	ENSG00000178568	2066	-0.13	0.02	0.062	0.31	0.7	0	0.41	8.1e−08	0.01	0.265	0.04	5.233e-05
Cell Surface receptors	DDR1	Ddr1 (Ntrk4)	discoidin domain receptor family, member 1	ENSG00000204580	780	0.74	0	0.2	0.001	-0.26	0.00012	0.32	3.8e−05	0.01	0.196	0.12	4.84e-34
Cell Signaling Intermediates	KRAS	Kras	Kirsten rat sarcoma viral oncogene homolog	ENSG00000133703	3845	1	0	1	0	1	0	1	0	1	0	1	0
Cell Signaling Intermediates	BRAF	Braf	Braf transforming gene	ENSG00000157764	673	-0.37	6.4e−13	0.24	6.3e−05	0.89	0	0.56	9.8e−15	0.08	4.28e-16	0.32	2.97e-231
Cell Signaling Intermediates	PIK3CA	Pik3ca	Phosphatidylinositol-4,5-bisphosphate 3-kinase catalytic subunit alpha	ENSG00000121879	5290	-0.15	0.0045	0.34	7.1e-09	0.71	0	0.49	5.2e-11	0.11	5.45e-28	0.46	0
Cell Signaling Intermediates	MTOR	Mtor	Mechanistic target of rapamycin kinase	ENSG00000198793	2475	-0.31	3.7e-09	0.22	0.00018	0.52	1.6e-15	0.49	5.3e-11	0.11	1.69e-26	0.16	2.39e-59
Cell Signaling Intermediates	SRC	Src	Rous sarcoma oncogene	ENSG00000197122	6714	0.4	9.5e−15	0.22	0.00024	0.6	0	0.38	6.4e−07	0.06	4.45e-10	0.13	1.02e-38
Cell Signaling Intermediates	LYN	Lyn	LYN proto-oncogene, Src family tyrosine kinase	ENSG00000254087	4067	0.44	0	0.14	0.023	0.043	0.54	0.18	0.025	0.07	6.75e-12	0.22	1.15e-115
Cell Signaling Intermediates	BCR	Bcr	BCR activator of RhoGEF and GTPase	ENSG00000186716	613	0.24	8.3e−06	0.17	0.0049	0.38	1.4e−08	0.37	9.1e−07	-0.02	0.0196	0.05	4.67e-07
Cell Signaling Intermediates	ABL1	Abl1	c-abl oncogene 1, non-receptor tyrosine kinase	ENSG00000097007	25	-0.32	8.9e−10	0.34	1.2e−08	−0.043	0.54	0.51	3.1e−12	-0.05	1.482e-06	-0.06	5.38e-10
Cell Signaling Intermediates	ABL2	Abl2	c-abl oncogene 2, non-receptor tyrosine kinase	ENSG00000143322	27	-0.23	1e−05	0.19	0.0016	0.77	0	0.29	0.00021	0.02	0.0567	0.16	3.2e-59
Stem cell maintainance	APC	Apc	APC, WNT signaling pathway regulator	ENSG00000134982	324	0.22	2.3e−05	0.39	2.7e−11	0.58	0	0.61	0	0	0.887	0.23	3.61e-126
Stem cell maintainance	SOX2	Sox2	SRY (sex determining region Y)-box 2	ENSG00000181449	6657	-0.32	1.3e−08	−0.029	0.63	-0.1	0.15	0.45	1.8e−09	0.01	0.14	0.18	2.43e-74
Stem cell maintainance	SOX5	Sox5	SRY (sex determining region Y)-box 5	ENSG00000134532	6660	-0.24	1.5e−05	0.086	0.16	0.42	3.8e−10	0.59	0	-0.01	0.34	0.01	0.206
Stem cell maintainance	SOX7	Sox7	SRY (sex determining region Y)-box 7	ENSG00000171056	83595	-0.094	0.098	0.082	0.17	0.085	0.22	0.69	3e−06	0.02	0.0787	0.07	1.09e-13
Stem cell maintainance	SOX8	Sox8	SRY (sex determining region Y)-box 8	ENSG00000005513	30812	-0.27	1.5e−06	−0.0011	0.98	-0.15	0.028	0.35	6.4e−06	-0.04	0.0002409	-0.18	4.39e-72
Stem cell maintainance	SOX9	Sox9	SRY (sex determining region Y)-box 9	ENSG00000125398	6662	0.68	0	0.097	0.11	-0.22	0.0016	0.4	8.9e−08	0.05	3.74e-08	0.12	1.62e-35
Stem cell maintainance	SOX10	Sox10	SRY (sex determining region Y)-box 10	ENSG00000100146	6663	-0.36	4.3e−11	0.073	0.23	-0.18	0.009	0.084	0.29	-0.08	3.15e-16	-0.04	5.506e-05
Stem cell maintainance	POU5F1	Pou5f1	POU domain, class 5, transcription factor 1	ENSG00000204531	5460	0.25	1.7e−06	−0.035	0.56	0.17	0.015	0.01	0.9	0.12	9.43e-35	0.15	1.69e-49
Stem cell maintainance	VANGL2	Vangl2	VANGL planar cell polarity 2	ENSG00000162738	57216	-0.22	0.00011	0.26	1.7e−05	0.023	0.74	0.45	1.8e−09	0.04	2.254e-05	0.11	1.45e-28
Stem cell maintainance	LGR5	Lgr5	leucine rich repeat containing G protein coupled receptor 5	ENSG00000139292	8549	0.58	0	−0.0098	0.87	-0.026	0.71	0.081	0.3	0.03	0.0007825	0.23	7.73e-116
Stem cell maintainance	CTNNB1	Ctnnb1	catenin (cadherin associated protein), beta 1	ENSG00000168036	1499	0.62	0	0.079	0.19	0.76	0	0.41	4.7e−08	0.03	0.001209	0.17	4.27e-68
Cell Adhesion	CTNNA1	Ctnna1	catenin (cadherin associated protein), alpha 1	ENSG00000044115	1495	0.51	0	0.29	9e−07	0.43	1.1e−10	0.45	1.7e−09	0.05	4.397e-06	0.16	7.99e-62
Cell Adhesion	CDH1	Cdh1	cadherin 1	ENSG00000039068	999	0.81	0	0.26	1.3e−05	−0.064	0.36	0.26	0.00089	0.05	1.63e-07	0.19	1.96e-85
Cell Adhesion	CDH2	Cdh2	cadherin 2	ENSG00000170558	1000	-0.42	2.6e−14	0.087	0.15	−0.0027	0.97	0.4	1.4e−07	-0.04	3.992e-05	-0.19	7.66e-80
DNA Damage Repair	TP53	Trp53	transformation related protein 53	ENSG00000141510	7157	0.71	0	−0.064	0.29	-0.11	0.13	0.22	0.004	0.01	0.529	0.06	1.26e-10

## Sheet: S2.4_Correlation analysis
Correlation Analysis
Cancer Genomics datasets used: GTEx (Normal), TCGA (Tumor), PanCancer Atlas (Tumor)
Cancer Genomics Portals used: GEIPA, cBioPortal
S.No.	Gene	DDR1							S.No	Gene	KRAS
		Normal (Colon)	Tumor (COAD)	Normal (Brain Cortex)	Tumor (GBM)	PanCancer Atlas					Normal (Colon)	Tumor (COAD)	Normal (Brain Cortex)	Tumor GBM	PanCancer Atlas
		RP (Pearson)	RP (Pearson)	RP (Pearson)	RP (Pearson)	RP (Pearson)	RS (Spearman)				RP (Pearson)	RP (Pearson)	RP (Pearson)	RP (Pearson)	RP (Pearson)	RS (Spearman)
1	EGFR	-0.23	0.36	0.38	0.41	0.25	0.35		1	EGFR	0.18	0.18	-0.06	0.15	0	0.16
2	IGF1R	-0.68	0.34	0.18	0.14	0.03	0.23		2	IGF1R	-0.23	0.2	0.48	0.34	0	0.04
3	ERBB2	0.91	0.12	0.66	0.43	0.04	0.29		3	ERBB2	0.59	0.022	-0.12	0.18	0.02	0.11
4	ERBB3	0.89	0.51	0.63	0.049	-0.1	0.01		4	ERBB3	0.54	0.081	-0.13	0.13	0.05	0.12
5	ERBB4	-0.27	-0.045	-0.23	0.39	0.24	0.31		5	ERBB4	-0.13	0.062	0.7	0.41	0.01	0.04
6	PDGFRA	-0.54	0.014	-0.049	0.064	0.2	0.15		6	DDR1	0.74	0.2	-0.26	0.32	0.01	0.12
7	PDGFRB	-0.59	0.023	0.4	0.066	-0.18	-0.12		7	BRAF	-0.37	0.24	0.89	0.56	0.08	0.32
8	FGFR1	-0.78	0.012	0.55	0.018	-0.08	-0.07		8	PIK3CA	-0.15	0.34	0.71	0.49	0.11	0.46
9	FGFR2	-0.44	0.26	0.69	-0.02	0.07	0.33		9	MTOR	-0.31	0.22	0.52	0.49	0.11	0.16
10	VEGFR1	-0.33	0.14	0.15	0.33	-0.12	-0.02		10	SRC	0.4	0.22	0.6	0.38	0.06	0.13
11	VEGFR2	-0.25	-0.011	0.27	0.23	-0.13	-0.11		11	LYN	0.44	0.14	0.043	0.18	0.07	0.22
12	KRAS	0.74	0.2	-0.26	0.32	0.01	0.12		12	BCR	0.24	0.17	0.38	0.37	-0.02	0.05
13	BRAF	-0.67	0.25	-0.11	0.36	0.02	0.08		13	ABL1	-0.32	0.34	-0.043	0.51	-0.05	-0.06
14	PIK3CA	-0.55	0.33	-0.019	0.24	0.13	0.21		14	ABL2	-0.13	0.19	0.77	0.29	0	0.23
15	MTOR	-0.57	0.21	0.084	0.52	-0.05	-0.01		15	SOX2	-0.32	-0.029	-0.1	0.45	0.01	0.18
16	SRC	0.48	0.33	-0.077	0.2	0.04	0.14		16	SOX5	-0.24	0.086	0.42	0.59	-0.01	0.01
17	LYN	0.29	0.1	0.25	0.03	-0.15	-0.09		17	SOX7	-0.094	0.082	0.085	0.69	0.02	0.07
18	BCR	-0.0056	0.24	0.0029	0.43	0.43	0.4		18	SOX8	-0.27	-0.0011	-0.15	0.35	-0.04	-0.18
19	ABL1	-0.66	0.36	0.79	0.37	0.07	0.11		19	SOX9	0.68	0.097	-0.22	0.4	0.05	0.12
20	ABL2	-0.47	0.15	0.0041	0.033	-0.09	-0.09		20	SOX10	-0.36	0.073	-0.18	0.084	-0.08	-0.04
21	SOX2	-0.57	0.025	0.53	0.56	0.58	0.31		21	POU5F1	0.25	-0.035	0.17	0.01	0.12	0.15
22	SOX5	-0.56	0.025	0.1	0.3	0.17	0		22	VANGL2	-0.22	0.26	0.023	0.45	0.04	0.11
23	SOX7	-0.37	-0.11	0.27	0.18	0.01	0.02		23	LGR5	0.58	-0.0098	-0.026	0.081	0.03	0.23
24	SOX8	-0.36	0.26	0.7	0.19	0.49	0.12		24	APC	0.22	0.39	0.58	0.61	0	0.23
25	SOX9	0.84	0.22	0.55	0.66	0.29	0.34		25	CTNNB1	0.62	0.079	0.76	0.41	0.03	0.17
26	SOX10	-0.53	0.0013	0.68	-0.01	-0.08	0.06		26	CTNNA1	0.51	0.29	0.43	0.45	0.05	0.16
27	POU5F1	0.51	0.17	-0.0034	0.061	-0.09	-0.06		27	CDH1	0.81	0.26	-0.064	0.26	0.05	0.19
28	VANGL2	-0.52	0.26	0.69	0.59	0.46	0.43		28	CDH2	-0.42	0.087	−0.0027	0.4	-0.04	-0.19
29	LGR5	0.71	0.028	0.55	-0.14	-0.03	0.14		29	TP53	0.71	-0.064	-0.11	0.22	0.01	0.06
30	APC	-0.15	0.25	-0.11	0.51	0.48	0.09
31	CTNNB1	0.25	0.2	0.089	0.37	-0.03	0.09
32	CTNNA1	0.25	0.1	0.54	0.66	0.08	0.18
33	CDH1	0.93	0.45	0.51	0.35	0.07	0.25
34	CDH2	-0.31	-0.061	-0.14	0.49	0.16	-0.02
35	TP53	0.7	0.092	0.63	0.38	-0.01	0.03

## Sheet:  S2.5_BioGRID (Table)
Protein - Protein Interactions
Selective proteins related to the target pathways of drug leads identified evaluated for their interactome.
Proteins evaluated: DDR1, CDH1, KRAS, BCR, ABL1, ABL2, SRC, LYN, CTNNA1, CTNNB1, SOX9, VANGL2, RGS2, TM4SF1, PTPN11, PPP1R1B, BCL9, SHC1.
Repository for Interactome datasets used: BioGRID
References:	Oughtred R, Rust J, Chang C, Breitkreutz BJ, Stark C, Willems A, et al. The BioGRID database: A comprehensive biomedical resource of curated protein, genetic, and chemical interactions. Protein Sci. 2020 Oct 18.
	Breitkreutz BJ, Stark C, Reguly T, Boucher L, Breitkreutz A, Livstone M, et al. The BioGRID Interaction Database: 2008 update. Nucleic Acids Res. 2008 Jan;36(Database issue):D637-40. Epub 2007 Nov 13.
	Breitkreutz BJ, Stark C, Tyers M. The GRID: the General Repository for Interaction Datasets. Genome Biol. 2003;4(3):R23. Epub 2003 Feb 27.
All interaction partners documented at BioGRID are enlisted.
DDR1, Discoidin Domain Receptor 1							CDH1, Cadherin-1							KRAS, KRAS Protooncogene, GTPase							BCR, Breakpoint cluster region							ABL1, ABL proto-oncogene homologue 1, Non-receptor protein tyrosine kinase							ABL2, ABL proto-oncogene homologue 2, Non-receptor protein tyrosine kinase							SRC, SRC proto-oncogene homologue 2, Non-receptor protein tyrosine kinase							LYN, Oncogene Lyn, Non-receptor protein tyrosine kinase
Synonyms: Neuroepithelial Tyrosine kinase, NEP; Neurotrophic tyrosine kinase receptor Type-4, NTRK4; Cell Adhesion kinase, CAK							Synonyms: Epithelial Cadherin, ECAD; Liver cell adhesion molecule, LCAM							Synonyms: V-KI-RAS2 Kirsten Rat Sarcoma viral oncogene homologue oncogene, KRAS2; Kirsten murine sarcoma virus 2, RASK2							Synonyms: Breakpoint cluster region, BCR1; BCR Activator of RhoGEF and GTPase							Synonyms: Abelson murine leukemia viral oncogene homolog 1							Synonym: Abelson murine leukemia viral oncogene homolog 2							Synonym: V-SRC Avian Sarcoma (Schmidt-Ruppin A-2) Viral oncogene							Synonym: V-YES-1 Yamaguchi Sarcoma viral related oncogene homologue, LYN
Chromosomal location, Human (NCBI)				UniProtKB			Chromosomal location, Human (NCBI)				UniProtKB			Chromosomal location, Human (NCBI)				UniProtKB			Chromosomal location, Human (NCBI)				UniProtKB			Chromosomal location, Human (NCBI)				UniProtKB			Chromosomal location, Human (NCBI)				UniProtKB			Chromosomal location, Human (NCBI)				UniProtKB			Chromosomal location, Human (NCBI)
Cytogenetic location: 6p21.33 Genomic coordinates (GRCh38): 6:30,880,957-30,900,155				Q08345			Cytogenetic location: 16q22.1, Genomic coordinates (GRCh38): 16:68,737,291-68,835,536				P12830			Cytogenetic location: 12p12.1, Genomic coordinates (GRCh38): 12:25,205,245-25,250,928				L7RSL8			Cytogenetic location: 22q11.23, Genomic coordinates (GRCh38): 22:23,180,508-23,318,036				P11274			Cytogenetic location: 9q34.12, Genomic coordinates (GRCh38): 9:130,713,042-130,887,674				P00519			Cytogenetic location: 1q25.2, Genomic coordinates (GRCh38): 1:179,099,329-179,229,692				P42684			Cytogenetic location: 20q11.23, Genomic coordinates (GRCh38): 20:37,344,689-37,406,049				P12931			Cytogenetic location: 8q12.1, Genomic coordinates (GRCh38): 8:55,876,040-56,014,168
Functional information: Tyrosine kinase that functions as cell surface receptor for fibrillar collagen and regulates cell attachment to the extracellular matrix, remodeling of the extracellular matrix, cell migration, differentiation, survival and cell proliferation. Collagen binding triggers a signaling pathway that involves SRC and leads to the activation of MAP kinases. Regulates remodeling of…							Functional information: CDH1 is involved in mechanisms regulating cell-cell adhesions, mobility and proliferation of epithelial cells. Has a potent invasive suppressor role. It is a ligand for integrin alpha-E/beta-7. Involves alpha- and beta-catenin in complex at the cell membrane; DDR1 is an interaction partner of this complex facilitating cadherin complex stability. Downregulation of CDH1 is f…							Functional information: Ras proteins bind GDP/GTP and possess intrinsic GTPase activity. Plays an important role in the regulation of cell proliferation. Highly oncogenic, when activated constitutively. In the context of an APC-mutant colonic tumors, activation of Kras leads to defects in terminal differentiation and expansion of putative stem cells within the tumor epithelium. Oncogenic phenotyp…							Functional information: Protein with a unique structure having two opposing regulatory activities toward small GTP-binding proteins. The C-terminus is a GTPase-activating protein (GAP) domain which stimulates GTP hydrolysis by RAC1, RAC2 and CDC42. Accelerates the intrinsic rate of GTP hydrolysis of RAC1 or CDC42, leading to down-regulation of the active GTP-bound form. The central Dbl homology (…							Functional information: Plays a role in many key processes linked to cell growth and survival such as cytoskeleton remodeling in response to extracellular stimuli, cell motility and adhesion, receptor endocytosis, autophagy, DNA damage response and apoptosis. Coordinates actin remodeling through phosphorylation of proteins controlling cytoskeleton dynamics like WASF3 (involved in branch formation…							Functional information: Plays an ABL1-overlapping role in key processes linked to cell growth and survival such as cytoskeleton remodeling in response to extracellular stimuli, cell motility and adhesion and receptor endocytosis. Coordinates actin remodeling through tyrosine phosphorylation of proteins controlling cytoskeleton dynamics.							Functional information: Transmits signals from many different classes of receptors including immune response receptors, integrins and adhesion receptors, receptor protein tyrosine kinases, G protein-coupled receptors and cytokine receptors. Controls various biological activities including gene transcription, immune response, cell adhesion, cell cycle progression, apoptosis, migration, and transfo…							Functional information: Transmits signals from cell surface receptors and plays an important role in the regulation of innate and adaptive immune responses, hematopoiesis, responses to growth factors and cytokines, integrin signaling, but also responses to DNA damage and genotoxic agents. Functions primarily as negative regulator by phosphorylation of immunoreceptor tyrosine-based inhibitory moti…
Interactions: 31							Interactions: 830							Interactions: 2,536							Interactions: 194							Interactions: 484							Interactions: 190							Interactions: 866							Interactions: 734
Interactor	Role	Organism	Experimental Evidence Code	Dataset	Throughput		Interactor	Role	Organism	Experimental Evidence Code	Dataset	Throughput		Interactor	Role	Organism	Experimental Evidence Code	Dataset	Throughput		Interactor	Role	Organism	Experimental Evidence Code	Dataset	Throughput		Interactor	Role	Organism	Experimental Evidence Code	Dataset	Throughput		Interactor	Role	Organism	Experimental Evidence Code	Dataset	Throughput		Interactor	Role	Organism	Experimental Evidence Code	Dataset	Throughput		Interactor
CDC37	BAIT	H. sapiens	Affinity Capture-MS	Li J (2013)	High		AAK1	HIT	H. sapiens	Proximity Label-MS	Guo Z (2014)	High		A2M	HIT	H. sapiens	Synthetic Lethality	Luo J (2009)	High		ABL1	HIT	H. sapiens	Affinity Capture-Western	Ling X (2003)	Low		ABI1	BAIT	H. sapiens	Reconstituted Complex	Tani K (2003)	Low		ABI2	BAIT	H. sapiens	Two-hybrid	Luck K (2020)	High		ABCE1	BAIT	H. sapiens	Affinity Capture-MS	Kaerblane K (2015)	Low		ABCC1
CDH1	HIT	H. sapiens	Affinity Capture-Western	Eswaramoorthy R (2010)	Low		ABCF3	HIT	H. sapiens	Proximity Label-MS	Guo Z (2014)	High		AAAS	HIT	H. sapiens	Proximity Label-MS	Adhikari H (2018)	High		ABL1	BAIT	H. sapiens	Reconstituted Complex	Pendergast AM (1991)	Low		ABI1	HIT	H. sapiens	Affinity Capture-Western	Biesova Z (1997)	Low		ABI2	BAIT	H. sapiens	Affinity Capture-MS	Huttlin EL (2017)	High		ABL1	BAIT	H. sapiens	Reconstituted Complex	Yu HH (2001)	Low		ABCC5
CDH2	HIT	H. sapiens	Affinity Capture-Western	Eswaramoorthy R (2010)	Low		ABI1	HIT	H. sapiens	Proximity Label-MS	Guo Z (2014)	High		AAMP	HIT	H. sapiens	Synthetic Lethality	Martin TD (2017)	High		ABL1	BAIT	H. sapiens	Affinity Capture-Western	Puil L (1994)	Low		ABI1	HIT	H. sapiens	Biochemical Activity	Xiong X (2008)	Low		ABL1	BAIT	H. sapiens	Affinity Capture-Western	Cao C (2003)	Low		ACBD7	BAIT	H. sapiens	Affinity Capture-MS	Huttlin EL (2017)	High		ABCE1
ERBB2	BAIT	H. sapiens	PCA	Kennedy SP (2019)	High		ABLIM1	HIT	H. sapiens	Proximity Label-MS	Guo Z (2014)	High		ABCB1	HIT	H. sapiens	Proximity Label-MS	Kovalski JR (2019)	High		ABL1	BAIT	H. sapiens	Reconstituted Complex	Puil L (1994)	Low		ABI1	BAIT	H. sapiens	Reconstituted Complex	Yamamoto A (2001)	Low		ABL1	BAIT	H. sapiens	Reconstituted Complex	Cao C (2005)	Low		ACTA1	BAIT	H. sapiens	Affinity Capture-Western	Kim JH (2013)	Low		ABI1
EVA1B	BAIT	H. sapiens	Affinity Capture-MS	Huttlin EL (2014/pre-pub)	High		ABLIM3	HIT	H. sapiens	Proximity Label-MS	Guo Z (2014)	High		ABCB5	HIT	H. sapiens	Synthetic Lethality	Luo J (2009)	High		ABL1	HIT	H. sapiens	Reconstituted Complex	Slupianek A (2011)	Low		ABI1	HIT	H. sapiens	Affinity Capture-Western	Xiong X (2008)	Low		ABL1	HIT	H. sapiens	Affinity Capture-Western	Cao C (2003)	Low		ACTN4	HIT	H. sapiens	Affinity Capture-MS	Kennedy SA (2020)	High		ABLIM1
HNRNPL	BAIT	H. sapiens	Affinity Capture-RNA	Fei T (2017)	High		ACADVL	HIT	H. sapiens	Affinity Capture-MS	Catimel B (2005)	Low		ABCC1	HIT	H. sapiens	Proximity Label-MS	Kovalski JR (2019)	High		ACTR1A	BAIT	H. sapiens	Proximity Label-MS	Go CD (2021)	High		ABI1	BAIT	H. sapiens	Reconstituted Complex	Xiong X (2008)	Low		ABL1	BAIT	H. sapiens	Reconstituted Complex	Cao C (2003)	Low		ADAM15	BAIT	H. sapiens	Reconstituted Complex	Kaerkkaeinen S (2006)	Low		ACSL3
HSP90AA1	BAIT	H. sapiens	Affinity Capture-Luminescence	Taipale M (2012)	High		ACBD3	HIT	H. sapiens	Proximity Label-MS	Guo Z (2014)	High		ABCC1	HIT	H. sapiens	Proximity Label-MS	Go CD (2021)	High		ANK3	BAIT	H. sapiens	Proximity Label-MS	Go CD (2021)	High		ABI2	HIT	H. sapiens	Affinity Capture-Western	Cao C (2003)	Low		ABL2	HIT	H. sapiens	Biochemical Activity	Hu H (2005)	Low		ADAM15	BAIT	H. sapiens	Affinity Capture-Western	Zhong JL (2008)	Low		ACSL3
KIAA1429	BAIT	H. sapiens	Affinity Capture-MS	Yue Y (2018)	High		ACTG1	HIT	H. sapiens	Affinity Capture-Western	Hazan RB (1998)	Low		ABCC1	HIT	H. sapiens	Proximity Label-MS	Bigenzahn JW (2018)	High		AP2A1	HIT	H. sapiens	Affinity Capture-MS	Mueller PM (2020)	High		ABI2	BAIT	H. sapiens	Affinity Capture-MS	Huttlin EL (2017)	High		ABL2	HIT	H. sapiens	Biochemical Activity	Cao C (2005)	Low		ADRB2	BAIT	H. sapiens	Affinity Capture-Western	Cao W (2000)	Low		ACSL3
MAP3K10	HIT	H. sapiens	Negative Genetic	Han K (2017)	High		ACTN1	HIT	H. sapiens	Affinity Capture-Western	Hazan RB (1998)	Low		ABCC2	HIT	H. sapiens	Proximity Label-MS	Kovalski JR (2019)	High		AP2B1	BAIT	H. sapiens	Proximity Label-MS	Go CD (2021)	High		ABI2	BAIT	H. sapiens	Reconstituted Complex	Dai Z (1995)	Low		AR	BAIT	H. sapiens	Reconstituted Complex	Leung KK (2014)	High		ADRB3	BAIT	H. sapiens	Affinity Capture-Western	Cao W (2000)	Low		ADAM15
MAPK6	BAIT	H. sapiens	Two-hybrid	Vinayagam A (2011)	High		ACTN4	HIT	H. sapiens	Affinity Capture-MS	Catimel B (2005)	Low		ABCC5	HIT	H. sapiens	Proximity Label-MS	Adhikari H (2018)	High		AP2M1	BAIT	H. sapiens	Affinity Capture-MS	Brehme M (2009)	High		ABI2	BAIT	H. sapiens	Affinity Capture-Western	Dai Z (1995)	Low		AXL	BAIT	H. sapiens	Affinity Capture-Western	Weinger JG (2008)	Low		ADRB3	HIT	H. sapiens	Reconstituted Complex	Cao W (2000)	Low		ADAM22
MOV10	BAIT	H. sapiens	Affinity Capture-RNA	Castello A (2012)	High		ADAM17	HIT	H. sapiens	Proximity Label-MS	Guo Z (2014)	High		ABCC5	HIT	H. sapiens	Proximity Label-MS	Go CD (2021)	High		AP2M1	BAIT	H. sapiens	Affinity Capture-MS	Li J (2013)	High		ABI2	HIT	H. sapiens	Affinity Capture-Western	Hirao N (2006)	Low		BAG1	BAIT	H. sapiens	Affinity Capture-MS	Huttlin EL (2014/pre-pub)	High		ADRB3	BAIT	M. musculus	Affinity Capture-Western	Cao W (2000)	Low		ADCY3
NUDT3	BAIT	H. sapiens	Two-hybrid	Vinayagam A (2011)	High		ADAM9	HIT	H. sapiens	Affinity Capture-Western	Hirao T (2006)	Low		ABCD3	HIT	H. sapiens	Affinity Capture-MS	Hein MY (2015)	High		AP2M1	BAIT	H. sapiens	Affinity Capture-MS	Huttlin EL (2015)	High		ABI2	HIT	H. sapiens	Two-hybrid	Daakour S (2016)	High		BAG5	BAIT	H. sapiens	Affinity Capture-MS	Huttlin EL (2015)	High		ADRBK1	BAIT	H. sapiens	Affinity Capture-Western	Wan KF (2003)	Low		ADCY9
NXF1	BAIT	H. sapiens	Affinity Capture-RNA	Castello A (2012)	High		ADCY9	HIT	H. sapiens	Proximity Label-MS	Guo Z (2014)	High		ABCD3	HIT	H. sapiens	Proximity Label-MS	Adhikari H (2018)	High		AP2M1	BAIT	H. sapiens	Affinity Capture-MS	Huttlin EL (2017)	High		ABL1	HIT	H. sapiens	Protein-peptide	Hantschel O (2003)	Low		BAG5	BAIT	H. sapiens	Affinity Capture-MS	Huttlin EL (2017)	High		ADRBK1	HIT	H. sapiens	Affinity Capture-Western	Wan KF (2003)	Low		ADD1
ORF3A	BAIT	SARS-CoV	Affinity Capture-MS	Stukalov A (2021)	High		ADD1	HIT	H. sapiens	Proximity Label-MS	Guo Z (2014)	High		ABCD3	HIT	H. sapiens	Proximity Label-MS	Go CD (2021)	High		AP2M1	HIT	H. sapiens	Affinity Capture-MS	Mueller PM (2020)	High		ABL1	HIT	H. sapiens	Biochemical Activity	Yi W (2006)	Low		BICD1	BAIT	H. sapiens	Proximity Label-MS	Redwine WB (2017)	High		AFAP1L2	HIT	H. sapiens	Affinity Capture-Western	Moodley S (2015)	Low		ADD2
ORF3A	BAIT	SARS-CoV-2	Affinity Capture-MS	Stukalov A (2021)	High		ADD3	HIT	H. sapiens	Proximity Label-MS	Guo Z (2014)	High		ABCE1	HIT	H. sapiens	Proximity Label-MS	Bigenzahn JW (2018)	High		ARHGEF39	BAIT	H. sapiens	Affinity Capture-Western	Mueller PM (2020)	Low		ABL2	HIT	H. sapiens	Reconstituted Complex	Cao C (2003)	Low		BICD2	BAIT	H. sapiens	Proximity Label-MS	Redwine WB (2017)	High		AFAP1L2	BAIT	H. sapiens	Affinity Capture-Western	Moodley S (2015)	Low		ADD3
ORF3B	BAIT	SARS-CoV	Affinity Capture-MS	Stukalov A (2021)	High		AGFG1	HIT	H. sapiens	Proximity Label-MS	Guo Z (2014)	High		ABCE1	HIT	H. sapiens	Synthetic Lethality	Martin TD (2017)	High		ARHGEF39	BAIT	H. sapiens	Affinity Capture-MS	Mueller PM (2020)	High		ABL2	HIT	H. sapiens	Affinity Capture-Western	Cao C (2003)	Low		C15ORF48	HIT	H. sapiens	Two-hybrid	Wang J (2011)	High		AGAP1	HIT	H. sapiens	Biochemical Activity	Meurer S (2004)	Low		AHCYL1
ORF7B	BAIT	SARS-CoV-2	Affinity Capture-MS	Stukalov A (2021)	High		AHNAK	HIT	H. sapiens	Proximity Label-MS	Guo Z (2014)	High		ABHD12	HIT	H. sapiens	Proximity Label-MS	Adhikari H (2018)	High		ATG10	BAIT	H. sapiens	Phenotypic Suppression	Ohnstad AE (2020)	High		ABL2	BAIT	H. sapiens	Affinity Capture-Western	Cao C (2003)	Low		CAT	BAIT	H. sapiens	Affinity Capture-Western	Cao C (2003)	Low		AIMP1	HIT	H. sapiens	Affinity Capture-MS	Kennedy SA (2020)	High		AHNAK2
ORF7B	BAIT	SARS-CoV-2	Proximity Label-MS	Chen Z (2021)	High		AHSA1	HIT	H. sapiens	Proximity Label-MS	Guo Z (2014)	High		ABHD5	HIT	H. sapiens	Synthetic Lethality	Martin TD (2017)	High		ATG3	BAIT	H. sapiens	Phenotypic Suppression	Ohnstad AE (2020)	High		ABL2	HIT	H. sapiens	Reconstituted Complex	Cao C (2005)	Low		CAT	HIT	H. sapiens	Affinity Capture-Western	Cao C (2003)	Low		AKAP12	HIT	H. sapiens	Affinity Capture-MS	Kennedy SA (2020)	High		AKAP12
ORF7B	BAIT	SARS-CoV	Affinity Capture-MS	Stukalov A (2021)	High		AIM1	HIT	H. sapiens	Proximity Label-MS	Guo Z (2014)	High		ABI1	HIT	H. sapiens	Proximity Label-MS	Go CD (2021)	High		ATG7	BAIT	H. sapiens	Phenotypic Suppression	Ohnstad AE (2020)	High		ACTA1	BAIT	H. sapiens	Reconstituted Complex	Hantschel O (2005)	Low		CAT	HIT	H. sapiens	Reconstituted Complex	Cao C (2003)	Low		AKT1	HIT	H. sapiens	Affinity Capture-Western	Lee J (2013)	Low		AKAP5
ORF7B	BAIT	SARS-CoV-2	Affinity Capture-MS	Chen Z (2021)	High		AJAP1	BAIT	H. sapiens	Affinity Capture-Western	Bharti S (2004)	Low		ABI2	HIT	H. sapiens	Proximity Label-MS	Go CD (2021)	High		BRPF3	BAIT	H. sapiens	Affinity Capture-MS	Kim JJ (2019)	High		ANAPC15	HIT	H. sapiens	Two-hybrid	Daakour S (2016)	High		CAT	HIT	H. sapiens	Biochemical Activity	Cao C (2003)	Low		AKT1	BAIT	H. sapiens	Co-localization	Chen TC (2014)	High		AKT2
PIM1	HIT	H. sapiens	Positive Genetic	Han K (2017)	High		AKAP2	HIT	H. sapiens	Proximity Label-MS	Guo Z (2014)	High		ABL2	HIT	H. sapiens	Proximity Label-MS	Go CD (2021)	High		CBL	BAIT	H. sapiens	Reconstituted Complex	Gaston I (2004)	Low		ANAPC5	BAIT	M. musculus	Affinity Capture-MS	Hein MY (2015)	High		CDC37	BAIT	H. sapiens	Affinity Capture-MS	Taipale M (2014)	Low		ALDOB	HIT	H. sapiens	Two-hybrid	Arroyo R (2014)	High		ANGPT2
RGS2	BAIT	H. sapiens	Two-hybrid	Vinayagam A (2011)	High		AKT1	HIT	H. sapiens	Two-hybrid	Arroyo R (2014)	High		ABLIM1	HIT	H. sapiens	Proximity Label-MS	Go CD (2021)	High		CBL	HIT	H. sapiens	Reconstituted Complex	Panchamoorthy G (1996)	Low		ANKRA2	BAIT	H. sapiens	Protein-peptide	Xu C (2012)	Low		CDC37	BAIT	H. sapiens	Affinity Capture-Luminescence	Taipale M (2014)	Low		ALK	BAIT	H. sapiens	Affinity Capture-Western	Ambrogio C (2005)	High		ANK2
RGS2	BAIT	H. sapiens	Two-hybrid	Stelzl U (2005)	High		ALDOA	HIT	H. sapiens	Proximity Label-MS	Guo Z (2014)	High		ACACA	HIT	H. sapiens	Synthetic Lethality	Martin TD (2017)	High		CBL	BAIT	H. sapiens	Affinity Capture-MS	Brehme M (2009)	High		AP2A1	HIT	H. sapiens	Affinity Capture-MS	Brehme M (2009)	High		CRK	HIT	H. sapiens	Reconstituted Complex	Feller SM (1994)	Low		ALOXE3	BAIT	H. sapiens	Affinity Capture-MS	Huttlin EL (2017)	High		ANK3
SHC1	BAIT	H. sapiens	Reconstituted Complex	Vogel W (1997)	Low		ANK3	HIT	H. sapiens	Proximity Label-MS	Guo Z (2014)	High		ACADSB	HIT	H. sapiens	Synthetic Lethality	Martin TD (2017)	High		CBL	BAIT	H. sapiens	Biochemical Activity	Tsukahara F (2010)	Low		AP2B1	HIT	H. sapiens	Affinity Capture-MS	Brehme M (2009)	High		CRK	HIT	H. sapiens	Biochemical Activity	Feller SM (1994)	Low		ANKRD33	BAIT	H. sapiens	Affinity Capture-MS	Huttlin EL (2014/pre-pub)	High		ANKRD26
SNAPIN	HIT	H. sapiens	Two-hybrid	Stelzl U (2005)	High		ANLN	HIT	H. sapiens	Proximity Label-MS	Guo Z (2014)	High		ACBD3	HIT	H. sapiens	Proximity Label-MS	Go CD (2021)	High		CCDC183	BAIT	H. sapiens	Affinity Capture-MS	Huttlin EL (2015)	High		AP2M1	HIT	H. sapiens	Affinity Capture-MS	Brehme M (2009)	High		CRK	BAIT	H. sapiens	Two-hybrid	Grossmann A (2015)	High		ANKRD39	BAIT	H. sapiens	Affinity Capture-MS	Huttlin EL (2014/pre-pub)	High		ANKRD50
SNRNP40	HIT	H. sapiens	Two-hybrid	Stelzl U (2005)	High		ANP32B	HIT	H. sapiens	Affinity Capture-MS	Catimel B (2005)	Low		ACIN1	HIT	H. sapiens	Affinity Capture-MS	Rosenbluh J (2016)	High		CCDC183	BAIT	H. sapiens	Affinity Capture-MS	Huttlin EL (2017)	High		AR	BAIT	H. sapiens	Reconstituted Complex	Leung KK (2014)	High		CRK	HIT	G. gallus	Biochemical Activity	Hu H (2005)	Low		ANLN	BAIT	H. sapiens	Affinity Capture-MS	Capalbo L (2019)	High		ANKRD54
TK1	HIT	H. sapiens	Negative Genetic	Han K (2017)	High		ANXA1	HIT	H. sapiens	Proximity Label-MS	Guo Z (2014)	High		ACSL3	HIT	H. sapiens	Proximity Label-MS	Adhikari H (2018)	High		CDC42	HIT	H. sapiens	Reconstituted Complex	Zhang B (1998)	Low		ARHGAP17	BAIT	H. sapiens	Reconstituted Complex	Richnau N (2001)	Low		CRK	HIT	H. sapiens	Biochemical Activity	Hu H (2005)	Low		ANXA7	HIT	H. sapiens	Biochemical Activity	Caohuy H (2001)	Low		ANKRD54
TM4SF1	BAIT	H. sapiens	Two-hybrid	Stelzl U (2005)	High		ANXA2	HIT	H. sapiens	Proximity Label-MS	Guo Z (2014)	High		ACSL4	HIT	H. sapiens	Proximity Label-MS	Adhikari H (2018)	High		CECR2	BAIT	H. sapiens	Affinity Capture-MS	Kim JJ (2019)	High		ATM	BAIT	H. sapiens	Two-hybrid	Shafman T (1997)	Low		CRK	BAIT	H. sapiens	Affinity Capture-MS	Brehme M (2009)	High		APP	BAIT	H. sapiens	Affinity Capture-Western	Austin SA (2009)	Low		ANLN
TNFRSF10B	BAIT	H. sapiens	Affinity Capture-MS	Huttlin EL (2017)	High		ANXA4	HIT	H. sapiens	Proximity Label-MS	Guo Z (2014)	High		ACSM4	HIT	H. sapiens	Synthetic Lethality	Luo J (2009)	High		CEP128	BAIT	H. sapiens	Proximity Label-MS	Gupta GD (2015)	High		ATM	BAIT	H. sapiens	Affinity Capture-Western	Chen G (1999)	Low		CUL4A	BAIT	H. sapiens	Affinity Capture-MS	Liu H (2019)	High		AQR	HIT	H. sapiens	Affinity Capture-MS	Kennedy SA (2020)	High		ANLN
TTR	HIT	H. sapiens	Two-hybrid	Stelzl U (2005)	High		AP2M1	BAIT	H. sapiens	Affinity Capture-MS	Li J (2013)	High		ACTG1	HIT	H. sapiens	Affinity Capture-MS	Rosenbluh J (2016)	High		CEP135	BAIT	H. sapiens	Proximity Label-MS	Go CD (2021)	High		ATM	HIT	H. sapiens	Affinity Capture-Western	Chen G (1999)	Low		DOK1	BAIT	H. sapiens	Protein-peptide	Liu BA (2012)	Low		AR	HIT	H. sapiens	Affinity Capture-Western	Migliaccio A (2000)	Low		APC
UBQLN2	BAIT	H. sapiens	Two-hybrid	Luck K (2020)	High		ARFGAP2	HIT	H. sapiens	Proximity Label-MS	Guo Z (2014)	High		ACTR2	HIT	H. sapiens	Synthetic Lethality	Luo J (2009)	High		CFTR	BAIT	H. sapiens	Affinity Capture-MS	Wang X (2006)	High		ATM	BAIT	H. sapiens	Affinity Capture-Western	Kishi S (2001)	Low		EGFR	BAIT	H. sapiens	Two-hybrid	Kotlyar M (2015)	Low		AR	HIT	H. sapiens	Affinity Capture-Western	Unni E (2004)	Low		AR
							ARFIP1	HIT	H. sapiens	Proximity Label-MS	Guo Z (2014)	High		ACVRL1	HIT	H. sapiens	Synthetic Lethality	Luo J (2009)	High		CLTA	BAIT	H. sapiens	Proximity Label-MS	Go CD (2021)	High		ATM	HIT	H. sapiens	Affinity Capture-Western	Kishi S (2001)	Low		EGFR	BAIT	H. sapiens	PCA	Petschnigg J (2014)	High		AR	BAIT	H. sapiens	Two-hybrid	Powell SM (2004)	Low		ARAP2
							ARFIP2	HIT	H. sapiens	Proximity Label-MS	Guo Z (2014)	High		ADAM10	HIT	H. sapiens	Synthetic Growth Defect	Vizeacoumar FJ (2013)	High		COMMD1	BAIT	H. sapiens	Affinity Capture-MS	Huttlin EL (2017)	High		ATM	BAIT	H. sapiens	Biochemical Activity	Baskaran R (1997)	Low		EGFR	BAIT	H. sapiens	Protein-peptide	Jones RB (2006)	High		AR	BAIT	H. sapiens	Two-hybrid	Dotzlaw H (2003)	Low		ARF1
							ARGLU1	HIT	H. sapiens	Proximity Label-MS	Guo Z (2014)	High		ADAM22	HIT	H. sapiens	Synthetic Lethality	Luo J (2009)	High		CRK	BAIT	H. sapiens	Reconstituted Complex	Ingham RJ (1996)	Low		ATM	HIT	H. sapiens	Affinity Capture-Western	Shafman T (1997)	Low		EPHB2	BAIT	H. sapiens	Two-hybrid	Yu HH (2001)	Low		AR	BAIT	H. sapiens	Reconstituted Complex	Leung KK (2014)	High		ARF6
							ARHGAP1	HIT	H. sapiens	Proximity Label-MS	Guo Z (2014)	High		ADAM22	HIT	H. sapiens	Proximity Label-MS	Go CD (2021)	High		CRK	BAIT	H. sapiens	Affinity Capture-MS	Brehme M (2009)	High		ATM	HIT	H. sapiens	Reconstituted Complex	Shafman T (1997)	Low		ERBB2	BAIT	H. sapiens	Reconstituted Complex	Hause RJ (2012)	High		ARF6	BAIT	H. sapiens	Proximity Label-MS	Go CD (2021)	High		ARGLU1
							ARHGAP18	HIT	H. sapiens	Proximity Label-MS	Guo Z (2014)	High		ADAM9	HIT	H. sapiens	Proximity Label-MS	Go CD (2021)	High		CRKL	HIT	H. sapiens	Affinity Capture-Western	Heaney C (1997)	Low		ATM	BAIT	H. sapiens	Biochemical Activity	Hunt CR (2007)	Low		ERBB2	HIT	H. sapiens	Reconstituted Complex	Srinivasan D (2009)	Low		ARHGAP1	HIT	H. sapiens	Reconstituted Complex	Barfod ET (1993)	Low		ARHGAP12
							ARHGAP21	HIT	H. sapiens	Proximity Label-MS	Guo Z (2014)	High		ADAM9	HIT	H. sapiens	Proximity Label-MS	Adhikari H (2018)	High		CRKL	HIT	H. sapiens	Two-hybrid	Heaney C (1997)	Low		ATM	BAIT	H. sapiens	Affinity Capture-Western	Wang X (2011)	Low		ERBB2	BAIT	H. sapiens	Far Western	Srinivasan D (2009)	Low		ARHGAP17	BAIT	H. sapiens	Reconstituted Complex	Richnau N (2001)	Low		ARHGAP19
							ARHGAP23	HIT	H. sapiens	Proximity Label-MS	Guo Z (2014)	High		ADAM9	HIT	H. sapiens	Proximity Label-MS	Kovalski JR (2019)	High		CRKL	HIT	H. sapiens	Two-hybrid	Kolibaba KS (1999)	Low		ATR	BAIT	H. sapiens	Protein-peptide	Kim ST (1999)	Low		ERBB2	BAIT	H. sapiens	Protein-peptide	Jones RB (2006)	High		ARHGAP32	BAIT	H. sapiens	Reconstituted Complex	Moon SY (2003)	Low		ARHGAP21
							ARHGAP29	HIT	H. sapiens	Proximity Label-MS	Guo Z (2014)	High		ADAMTSL5	HIT	H. sapiens	Synthetic Lethality	Luo J (2009)	High		CRKL	HIT	H. sapiens	Far Western	Kolibaba KS (1999)	Low		ATR	BAIT	H. sapiens	Affinity Capture-Western	Wang X (2011)	Low		ERBB3	BAIT	H. sapiens	Reconstituted Complex	Hause RJ (2012)	High		ARHGAP32	BAIT	H. sapiens	Affinity Capture-Western	Moon SY (2003)	Low		ARHGAP32
							ARHGAP32	HIT	H. sapiens	Proximity Label-MS	Guo Z (2014)	High		ADAR	HIT	H. sapiens	Synthetic Lethality	Martin TD (2017)	High		CRKL	HIT	H. sapiens	Affinity Capture-Western	Million RP (2004)	Low		ATR	HIT	H. sapiens	Biochemical Activity	Wang X (2011)	Low		ERBB3	BAIT	H. sapiens	Protein-peptide	Jones RB (2006)	High		ARRB1	HIT	H. sapiens	Affinity Capture-Western	Lee J (2013)	Low		ARHGAP39
							ARHGAP5	HIT	H. sapiens	Proximity Label-MS	Guo Z (2014)	High		ADCY3	HIT	H. sapiens	Proximity Label-MS	Go CD (2021)	High		CSNK1A1	HIT	H. sapiens	Affinity Capture-MS	Boldt K (2016)	High		BAG1	BAIT	H. sapiens	Reconstituted Complex	Tsukahara F (2010)	Low		ERBB4	BAIT	H. sapiens	Reconstituted Complex	Hause RJ (2012)	High		ARRB1	BAIT	H. sapiens	Affinity Capture-Western	Rosano L (2009)	Low		ARL13B
							ARHGDIB	HIT	H. sapiens	Proximity Label-MS	Guo Z (2014)	High		ADCY6	HIT	H. sapiens	Proximity Label-MS	Go CD (2021)	High		CSNK2A1	HIT	H. sapiens	Affinity Capture-MS	Mueller PM (2020)	High		BAG1	BAIT	H. sapiens	Affinity Capture-Western	Tsukahara F (2010)	Low		ERBB4	HIT	H. sapiens	Protein-peptide	Jones RB (2006)	High		ARRB1	BAIT	H. sapiens	Affinity Capture-Western	Buchanan FG (2006)	Low		ARNT
							ARHGEF12	HIT	H. sapiens	Proximity Label-MS	Guo Z (2014)	High		ADCY6	HIT	H. sapiens	Proximity Label-MS	Kovalski JR (2019)	High		CSNK2A2	BAIT	H. sapiens	Affinity Capture-MS	Varjosalo M (2013)	High		BAG1	HIT	H. sapiens	Affinity Capture-Western	Tsukahara F (2010)	Low		FBXO38	HIT	H. sapiens	Two-hybrid	Wang J (2011)	High		ARRB1	HIT	H. sapiens	Affinity Capture-Western	Rosano L (2009)	Low		ATG16L1
							ARHGEF16	HIT	H. sapiens	Proximity Label-MS	Guo Z (2014)	High		ADCY8	HIT	H. sapiens	Synthetic Lethality	Luo J (2009)	High		CSNK2A2	BAIT	H. sapiens	Affinity Capture-MS	Huttlin EL (2015)	High		BCAR1	BAIT	H. sapiens	Affinity Capture-Western	Salgia R (1996)	Low		GPX1	BAIT	H. sapiens	Affinity Capture-Western	Cao C (2003)	Low		ARRB1	HIT	H. sapiens	Affinity Capture-Western	Buchanan FG (2006)	Low		ATG7
							ARPC2	HIT	H. sapiens	Affinity Capture-Western	Kovacs EM (2002)	Low		ADCY9	HIT	H. sapiens	Proximity Label-MS	Kovalski JR (2019)	High		CSNK2A2	BAIT	H. sapiens	Affinity Capture-MS	Huttlin EL (2017)	High		BCAR1	HIT	H. sapiens	Biochemical Activity	Mayer BJ (1995)	Low		GPX1	HIT	H. sapiens	Reconstituted Complex	Cao C (2003)	Low		ARRB2	BAIT	H. sapiens	Affinity Capture-Western	Rosano L (2009)	Low		ATG7
							ARPIN	HIT	H. sapiens	Proximity Label-MS	Guo Z (2014)	High		ADCY9	HIT	H. sapiens	Proximity Label-MS	Go CD (2021)	High		CSNK2B	BAIT	H. sapiens	Affinity Capture-MS	Huttlin EL (2014/pre-pub)	High		BCL2L1	HIT	H. sapiens	Affinity Capture-Western	Lasfer M (2006)	Low		GPX1	HIT	H. sapiens	Biochemical Activity	Cao C (2003)	Low		ARRB2	HIT	H. sapiens	Affinity Capture-Western	Lee J (2013)	Low		ATP13A3
							ARVCF	HIT	H. sapiens	Proximity Label-MS	Guo Z (2014)	High		ADD1	HIT	H. sapiens	Proximity Label-MS	Bigenzahn JW (2018)	High		CTNNA1	BAIT	H. sapiens	Proximity Label-MS	Go CD (2021)	High		BCR	BAIT	H. sapiens	Affinity Capture-Western	Ling X (2003)	Low		GRB2	HIT	H. sapiens	Reconstituted Complex	Feller SM (1994)	Low		ARRB2	BAIT	H. sapiens	Affinity Capture-Western	Kim YM (2002)	Low		ATP1A1
							ASAP1	HIT	H. sapiens	Proximity Label-MS	Guo Z (2014)	High		ADD1	HIT	H. sapiens	Proximity Label-MS	Go CD (2021)	High		DCTN2	BAIT	H. sapiens	Proximity Label-MS	Go CD (2021)	High		BCR	HIT	H. sapiens	Reconstituted Complex	Pendergast AM (1991)	Low		HCK	HIT	H. sapiens	Two-hybrid	Wang J (2011)	High		ARRB2	HIT	H. sapiens	Affinity Capture-Western	Luan B (2009)	Low		ATP2B1
							ATIC	HIT	H. sapiens	Proximity Label-MS	Guo Z (2014)	High		ADD2	HIT	H. sapiens	Proximity Label-MS	Bigenzahn JW (2018)	High		DDX58	BAIT	H. sapiens	Affinity Capture-RNA	Wu SF (2020)	High		BCR	HIT	H. sapiens	Affinity Capture-Western	Puil L (1994)	Low		HRAS	BAIT	H. sapiens	Affinity Capture-Western	Hu H (2005)	Low		ASAP1	HIT	H. sapiens	Two-hybrid	Brown MT (1998)	Low		ATP2B4
							ATP2B1	HIT	H. sapiens	Proximity Label-MS	Guo Z (2014)	High		ADD2	HIT	H. sapiens	Proximity Label-MS	Go CD (2021)	High		DOK1	BAIT	H. sapiens	Affinity Capture-Western	Bhat A (1998)	Low		BCR	HIT	H. sapiens	Reconstituted Complex	Puil L (1994)	Low		HRAS	HIT	H. sapiens	Affinity Capture-Western	Hu H (2005)	Low		ASAP1	HIT	H. sapiens	Reconstituted Complex	Brown MT (1998)	Low		ATP7A
							ATP2B4	HIT	H. sapiens	Proximity Label-MS	Guo Z (2014)	High		ADD3	HIT	H. sapiens	Proximity Label-MS	Go CD (2021)	High		DOK1	HIT	H. sapiens	Affinity Capture-Western	Bhat A (1998)	Low		BCR	BAIT	H. sapiens	Reconstituted Complex	Slupianek A (2011)	Low		HSPA8	BAIT	H. sapiens	Affinity Capture-MS	Liu X (2018)	High		ASAP1	HIT	H. sapiens	Affinity Capture-Western	Brown MT (1998)	Low		B3GAT1
							ATXN2L	HIT	H. sapiens	Proximity Label-MS	Guo Z (2014)	High		ADD3	HIT	H. sapiens	Proximity Label-MS	Kovalski JR (2019)	High		DOK1	HIT	H. sapiens	Reconstituted Complex	Bhat A (1998)	Low		BMP2K	HIT	H. sapiens	Affinity Capture-MS	Brehme M (2009)	High		HSPA8	BAIT	H. sapiens	Affinity Capture-MS	Huttlin EL (2017)	High		ASAP2	BAIT	H. sapiens	Affinity Capture-Western	Andreev J (1999)	Low		BAIAP2
							BAG3	HIT	H. sapiens	Proximity Label-MS	Guo Z (2014)	High		ADD3	HIT	H. sapiens	Proximity Label-MS	Adhikari H (2018)	High		DPF2	BAIT	H. sapiens	Affinity Capture-MS	Huber FM (2017)	High		BRCA1	HIT	H. sapiens	Affinity Capture-Western	Foray N (2002)	Low		HSPBP1	BAIT	H. sapiens	Affinity Capture-MS	Huttlin EL (2017)	High		ATG9A	BAIT	H. sapiens	Reconstituted Complex	Zhou C (2017)	Low		BAIAP2L1
							BAIAP2	HIT	H. sapiens	Proximity Label-MS	Guo Z (2014)	High		ADD3	HIT	H. sapiens	Proximity Label-MS	Bigenzahn JW (2018)	High		EGLN3	BAIT	H. sapiens	Affinity Capture-MS	Rodriguez J (2016)	High		BRCA1	BAIT	H. sapiens	Affinity Capture-Western	Foray N (2002)	Low		JAK1	BAIT	H. sapiens	Affinity Capture-Western	Danial NN (1998)	Low		ATG9A	BAIT	H. sapiens	Affinity Capture-Western	Zhou C (2017)	Low		BANK1
							BAIAP2L1	HIT	H. sapiens	Proximity Label-MS	Guo Z (2014)	High		ADH6	BAIT	H. sapiens	Two-hybrid	Wang J (2011)	High		ERBB2IP	BAIT	H. sapiens	Protein-peptide	Boisguerin P (2004)	Low		BRCA1	BAIT	H. sapiens	Reconstituted Complex	Foray N (2002)	Low		KIAA1429	BAIT	H. sapiens	Affinity Capture-RNA	Yue Y (2018)	High		ATG9A	HIT	H. sapiens	Biochemical Activity	Zhou C (2017)	Low		BANK1
							BCL2L2	HIT	H. sapiens	Proximity Label-MS	Guo Z (2014)	High		ADIPOR1	HIT	H. sapiens	Proximity Label-MS	Go CD (2021)	High		ERBB2IP	BAIT	H. sapiens	Affinity Capture-Western	Boisguerin P (2004)	Low		BRCA1	HIT	H. sapiens	Reconstituted Complex	Foray N (2002)	Low		KIT	BAIT	H. sapiens	Reconstituted Complex	Leung KK (2014)	High		ATXN2	HIT	H. sapiens	Affinity Capture-MS	Kennedy SA (2020)	High		BASP1
							BMPR2	HIT	H. sapiens	Proximity Label-MS	Guo Z (2014)	High		AFD1	HIT	H. sapiens	Proximity Label-MS	Bigenzahn JW (2018)	High		ERBB2IP	HIT	H. sapiens	Affinity Capture-Western	Boisguerin P (2004)	Low		BRCA1	HIT	H. sapiens	Biochemical Activity	Foray N (2002)	Low		KRAS	BAIT	H. sapiens	Proximity Label-MS	Go CD (2021)	High		AXL	BAIT	H. sapiens	Far Western	Braunger J (1997)	Low		BCAR1
							BRCA1	BAIT	H. sapiens	Negative Genetic	Shen JP (2017)	High		AFTPH	HIT	H. sapiens	Synthetic Lethality	Martin TD (2017)	High		ERCC3	HIT	H. sapiens	Far Western	Takeda N (1999)	Low		BRCA1	HIT	H. sapiens	FRET	Morell M (2007)	Low		MAP3K10	BAIT	H. sapiens	Two-hybrid	Bandyopadhyay S (2010)	High		BAAT	HIT	H. sapiens	Two-hybrid	Arroyo R (2014)	High		BCAR1
							BSG	HIT	H. sapiens	Proximity Label-MS	Guo Z (2014)	High		AGAP1	HIT	H. sapiens	Proximity Label-MS	Go CD (2021)	High		ERCC3	HIT	H. sapiens	Two-hybrid	Takeda N (1999)	Low		CABLES2	BAIT	H. sapiens	Affinity Capture-Western	Sato H (2002)	Low		MBP	BAIT	M. musculus	Protein-peptide	Polverini E (2008)	Low		BCAR1	HIT	H. sapiens	Reconstituted Complex	Burnham MR (1999)	Low		BKRF1
							BZW1	HIT	H. sapiens	Proximity Label-MS	Guo Z (2014)	High		AGER	HIT	H. sapiens	Affinity Capture-Western	Kang R (2014)	Low		ERCC3	BAIT	H. sapiens	Affinity Capture-MS	Jeronimo C (2007)	High		CASP9	HIT	H. sapiens	Biochemical Activity	Raina D (2005)	Low		MDM2	HIT	H. sapiens	Protein-peptide	Batuello CN (2015)	Low		BCAR1	HIT	H. sapiens	Affinity Capture-Western	Burnham MR (1999)	Low		BLNK
							BZW2	HIT	H. sapiens	Proximity Label-MS	Guo Z (2014)	High		AGR2	BAIT	H. sapiens	Affinity Capture-MS	Tiemann K (2018)	High		ERCC3	BAIT	H. sapiens	Reconstituted Complex	Maru Y (1999)	Low		CASP9	BAIT	H. sapiens	Reconstituted Complex	Raina D (2005)	Low		MED28	BAIT	H. sapiens	Affinity Capture-Western	Lu M (2006)	Low		BCAR1	BAIT	H. sapiens	Reconstituted Complex	Wei L (2002)	Low		BMPR1A
							C1ORF106	HIT	H. sapiens	Proximity Label-MS	Guo Z (2014)	High		AHCTF1	HIT	H. sapiens	Synthetic Lethality	Martin TD (2017)	High		ERCC3	BAIT	H. sapiens	Affinity Capture-Western	Maru Y (1999)	Low		CASP9	BAIT	H. sapiens	Affinity Capture-Western	Raina D (2005)	Low		MET	BAIT	H. sapiens	Reconstituted Complex	Leung KK (2014)	High		BCAR1	BAIT	H. sapiens	Affinity Capture-Western	Hsia DA (2003)	Low		BRD2
							C1ORF116	HIT	H. sapiens	Proximity Label-MS	Guo Z (2014)	High		AHCYL1	HIT	H. sapiens	Proximity Label-MS	Adhikari H (2018)	High		ERCC3	BAIT	H. sapiens	Affinity Capture-MS	Huttlin EL (2017)	High		CAT	HIT	H. sapiens	Affinity Capture-Western	Cao C (2003)	Low		NCK1	BAIT	H. sapiens	Affinity Capture-MS	Huttlin EL (2014/pre-pub)	High		BCAR1	BAIT	H. sapiens	Affinity Capture-Western	Kovacic-Milivojevic B (2001)	Low		BSG
							C1ORF198	HIT	H. sapiens	Proximity Label-MS	Guo Z (2014)	High		AHCYL1	HIT	H. sapiens	Proximity Label-MS	Go CD (2021)	High		ESR2	BAIT	H. sapiens	Affinity Capture-MS	Giurato G (2018)	High		CAT	BAIT	H. sapiens	Affinity Capture-Western	Cao C (2003)	Low		NCK1	BAIT	H. sapiens	Co-localization	Chen TC (2014)	High		BCAR1	BAIT	H. sapiens	Two-hybrid	Donaldson JC (2000)	Low		BTK
							C1ORF35	HIT	H. sapiens	Proximity Label-MS	Guo Z (2014)	High		AHCYL2	HIT	H. sapiens	Proximity Label-MS	Go CD (2021)	High		EZR	BAIT	H. sapiens	Affinity Capture-MS	Huttlin EL (2014/pre-pub)	High		CAT	HIT	H. sapiens	Reconstituted Complex	Cao C (2003)	Low		NCK2	BAIT	H. sapiens	Affinity Capture-MS	Huttlin EL (2015)	High		BCAR1	BAIT	H. sapiens	Affinity Capture-Western	Riggins RB (2006)	Low		C11ORF52
							C1QBP	HIT	H. sapiens	Affinity Capture-MS	Catimel B (2005)	Low		AK6	HIT	H. sapiens	Synthetic Lethality	Martin TD (2017)	High		EZR	BAIT	H. sapiens	Proximity Label-MS	Liu X (2018)	High		CAT	HIT	H. sapiens	Biochemical Activity	Cao C (2003)	Low		NCK2	BAIT	H. sapiens	Affinity Capture-MS	Huttlin EL (2017)	High		BCAR1	HIT	H. sapiens	Affinity Capture-Western	Riggins RB (2006)	Low		C19ORF26
							C6ORF132	HIT	H. sapiens	Proximity Label-MS	Guo Z (2014)	High		AKAP12	HIT	H. sapiens	Proximity Label-MS	Go CD (2021)	High		EZR	BAIT	H. sapiens	Proximity Label-MS	Go CD (2021)	High		CBL	BAIT	H. sapiens	Affinity Capture-Western	Soubeyran P (2003)	Low		NEDD4	BAIT	H. sapiens	Biochemical Activity	Persaud A (2009)	High		BCAR1	HIT	H. sapiens	Reconstituted Complex	Angers-Loustau A (1999)	Low		C1ORF21
							C9ORF3	HIT	H. sapiens	Two-hybrid	Arroyo R (2014)	High		AKAP5	HIT	H. sapiens	Proximity Label-MS	Go CD (2021)	High		FES	BAIT	H. sapiens	Affinity Capture-Western	Lionberger JM (2000)	Low		CBL	HIT	H. sapiens	Biochemical Activity	Miyoshi-Akiyama T (2001)	Low		NEDD4L	BAIT	H. sapiens	Biochemical Activity	Persaud A (2009)	High		BCAR1	HIT	H. sapiens	Biochemical Activity	Sawada Y (2006)	Low		C21ORF59
							CA9	BAIT	H. sapiens	Affinity Capture-Western	Svastova E (2003)	Low		AKAP5	HIT	H. sapiens	Proximity Label-MS	Adhikari H (2018)	High		FES	HIT	H. sapiens	Affinity Capture-Western	Lionberger JM (2000)	Low		CBL	BAIT	H. sapiens	Affinity Capture-Western	Miyoshi-Akiyama T (2001)	Low		NTRK1	BAIT	H. sapiens	Affinity Capture-MS	Emdal KB (2015)	High		BCAR1	HIT	H. sapiens	Affinity Capture-Western	Cabodi S (2004)	Low		C2CD5
							CALD1	HIT	H. sapiens	Proximity Label-MS	Guo Z (2014)	High		AKAP5	HIT	H. sapiens	Proximity Label-MS	Kovalski JR (2019)	High		FES	BAIT	H. sapiens	Affinity Capture-Western	Maru Y (1995)	Low		CBL	BAIT	H. sapiens	Far Western	Miyoshi-Akiyama T (2001)	Low		OIP5	HIT	H. sapiens	Two-hybrid	Wang J (2011)	High		BCAR1	HIT	H. sapiens	Affinity Capture-Western	Modzelewska K (2006)	Low		C2ORF47
							CAMK1D	HIT	H. sapiens	Proximity Label-MS	Guo Z (2014)	High		AKT2	HIT	H. sapiens	Proximity Label-MS	Go CD (2021)	High		FES	BAIT	H. sapiens	Reconstituted Complex	Maru Y (1995)	Low		CBL	HIT	H. sapiens	Affinity Capture-Western	Patel H (2006)	Low		ORF3A	BAIT	SARS-CoV-2	Proximity Label-MS	Laurent E (2020)	High		BCCIP	HIT	H. sapiens	Biochemical Activity	Phillips-Mason PJ (2008)	Low		CACHD1
							CANT1	HIT	H. sapiens	Proximity Label-MS	Guo Z (2014)	High		ALCAM	HIT	H. sapiens	Proximity Label-MS	Go CD (2021)	High		GAB2	HIT	H. sapiens	Affinity Capture-Western	Million RP (2004)	Low		CBL	BAIT	H. sapiens	Affinity Capture-Western	Johnson KJ (2009)	Low		PDGFRB	BAIT	H. sapiens	Biochemical Activity	Srinivasan D (2009)	Low		BMX	BAIT	H. sapiens	Affinity Capture-Western	Tsai YT (2000)	Low		CALML3
							CAPG	HIT	H. sapiens	Proximity Label-MS	Guo Z (2014)	High		ALDOA	HIT	H. sapiens	Synthetic Lethality	Martin TD (2017)	High		GABRR1	BAIT	H. sapiens	Affinity Capture-MS	Ulrich M (2007)	Low		CBL	HIT	H. sapiens	Reconstituted Complex	Shishido T (2000)	Low		PDGFRB	HIT	H. sapiens	Biochemical Activity	Srinivasan D (2009)	Low		BRAF	BAIT	H. sapiens	Positive Genetic	Guo Y (2019)	Low		CASK
							CAPS	HIT	H. sapiens	Proximity Label-MS	Guo Z (2014)	High		ALKBH3	HIT	H. sapiens	Synthetic Lethality	Luo J (2009)	High		GRASP	BAIT	R. norvegicus	Two-hybrid	Kitano J (2003)	Low		CBL	BAIT	H. sapiens	Reconstituted Complex	Shishido T (2000)	Low		PIK3R3	HIT	H. sapiens	Two-hybrid	Grossmann A (2015)	High		C1QL4	BAIT	H. sapiens	Affinity Capture-MS	Huttlin EL (2017)	High		CASKIN2
							CAPZA1	HIT	H. sapiens	Proximity Label-MS	Guo Z (2014)	High		ALKBH7	HIT	H. sapiens	Synthetic Lethality	Luo J (2009)	High		GRB2	HIT	H. sapiens	Affinity Capture-Western	Million RP (2000)	Low		CBL	BAIT	H. sapiens	Affinity Capture-Western	Shishido T (2000)	Low		PRRG4	BAIT	H. sapiens	Reconstituted Complex	Yazicioglu MN (2013)	High		C9ORF156	HIT	H. sapiens	Two-hybrid	Arroyo R (2014)	High		CAV1
							CAPZB	HIT	H. sapiens	Proximity Label-MS	Guo Z (2014)	High		AMIGO2	HIT	H. sapiens	Proximity Label-MS	Go CD (2021)	High		GRB2	HIT	H. sapiens	Affinity Capture-Western	Million RP (2004)	Low		CBL	BAIT	H. sapiens	Reconstituted Complex	Gaston I (2004)	Low		PSMA7	HIT	H. sapiens	Affinity Capture-Western	Liu X (2006)	Low		CA3	HIT	H. sapiens	Two-hybrid	Auerbach SS (2005)	Low		CAV1
							CASKIN2	HIT	H. sapiens	Proximity Label-MS	Guo Z (2014)	High		ANAPC1	HIT	H. sapiens	Synthetic Lethality	Luo J (2009)	High		GRB2	HIT	H. sapiens	Far Western	Million RP (2004)	Low		CBL	HIT	H. sapiens	Reconstituted Complex	Jain SK (1997)	Low		PSMA7	HIT	H. sapiens	Biochemical Activity	Liu X (2006)	Low		CAD	HIT	H. sapiens	Affinity Capture-MS	Kennedy SA (2020)	High		CBL
							CASP3	BAIT	H. sapiens	Co-localization	Chen TC (2014)	High		ANAPC10	HIT	H. sapiens	Synthetic Growth Defect	Vizeacoumar FJ (2013)	High		GRB2	BAIT	H. sapiens	Affinity Capture-Western	Puil L (1994)	Low		CBL	HIT	H. sapiens	Reconstituted Complex	Reedquist KA (1996)	Low		RIN1	HIT	H. sapiens	Affinity Capture-Western	Hu H (2005)	Low		CALM1	BAIT	H. sapiens	Affinity Capture-Western	Wang Y (2016)	Low		CBL
							CAST	HIT	H. sapiens	Proximity Label-MS	Guo Z (2014)	High		ANAPC10	HIT	H. sapiens	Synthetic Lethality	Martin TD (2017)	High		GRB2	BAIT	H. sapiens	Reconstituted Complex	Puil L (1994)	Low		CBL	BAIT	H. sapiens	Affinity Capture-Western	Bhat A (1997)	Low		RIN1	BAIT	H. sapiens	Affinity Capture-Western	Hu H (2005)	Low		CASP8	HIT	H. sapiens	Affinity Capture-Western	Zhang Y (2019)	Low		CBL
							CBL	HIT	H. sapiens	Proximity Label-MS	Guo Z (2014)	High		ANAPC11	HIT	H. sapiens	Synthetic Lethality	Martin TD (2017)	High		GRB2	HIT	H. sapiens	Affinity Capture-Western	Ma G (1997)	Low		CBL	BAIT	H. sapiens	Far Western	Bhat A (1997)	Low		RIN1	BAIT	H. sapiens	Affinity Capture-MS	Huttlin EL (2017)	High		CASP8	HIT	H. sapiens	Reconstituted Complex	Zhang Y (2019)	Low		CBL
							CBLL1	HIT	H. sapiens	Two-hybrid	Fujita Y (2002)	Low		ANAPC2	HIT	H. sapiens	Synthetic Lethality	Martin TD (2017)	High		GRB2	HIT	H. sapiens	Affinity Capture-Western	Maru Y (1995)	Low		CBL	HIT	H. sapiens	Reconstituted Complex	Bhat A (1997)	Low		SORBS2	HIT	H. sapiens	Two-hybrid	Wang B (1997)	Low		CASP8	BAIT	H. sapiens	Affinity Capture-Western	Zhang Y (2019)	Low		CBL
							CBLL1	HIT	H. sapiens	Affinity Capture-Western	Fujita Y (2002)	Low		ANAPC4	HIT	H. sapiens	Synthetic Lethality	Luo J (2009)	High		GRB2	BAIT	H. sapiens	Reconstituted Complex	Maru Y (1995)	Low		CBL	HIT	H. sapiens	Biochemical Activity	Grossmann AH (2004)	Low		SORBS2	BAIT	H. sapiens	Reconstituted Complex	Wang B (1997)	Low		CASP8	BAIT	H. sapiens	Affinity Capture-Western	Finlay D (2007)	Low		CBL
							CBLL1	HIT	H. sapiens	Affinity Capture-Western	Hirao T (2006)	Low		ANAPC4	HIT	H. sapiens	Synthetic Lethality	Martin TD (2017)	High		GRB2	HIT	H. sapiens	Two-hybrid	Gaston I (2004)	Low		CBL	HIT	H. sapiens	Affinity Capture-MS	Brehme M (2009)	High		SORBS2	HIT	H. sapiens	Biochemical Activity	Wang B (1997)	Low		CASP8	HIT	H. sapiens	Affinity Capture-Western	Finlay D (2007)	Low		CBLC
							CBLL1	HIT	H. sapiens	Affinity Capture-Western	Swaminathan G (2011)	Low		ANK2	HIT	H. sapiens	Proximity Label-MS	Kovalski JR (2019)	High		GRB2	HIT	H. sapiens	Reconstituted Complex	Gaston I (2004)	Low		CBL	BAIT	H. sapiens	Biochemical Activity	Tsukahara F (2010)	Low		STAT3	BAIT	H. sapiens	Two-hybrid	Grossmann A (2015)	High		CAV1	HIT	H. sapiens	Affinity Capture-Western	Li W (2018)	Low		CBX6
							CBLL1	HIT	H. sapiens	Co-localization	Shen Y (2008)	Low		ANK3	HIT	H. sapiens	Proximity Label-MS	Go CD (2021)	High		GRB2	BAIT	H. sapiens	Affinity Capture-MS	Brehme M (2009)	High		CBL	BAIT	H. sapiens	Affinity Capture-MS	Brehme M (2009)	High		TPD52L1	HIT	H. sapiens	Two-hybrid	Wang J (2011)	High		CAV1	BAIT	H. sapiens	Reconstituted Complex	Li S (1996)	Low		CCAR1
							CBLL1	HIT	H. sapiens	Affinity Capture-Western	Chen Y (2009)	Low		ANKRD11	HIT	H. sapiens	Synthetic Lethality	Martin TD (2017)	High		GRB2	BAIT	H. sapiens	Affinity Capture-MS	Bisson N (2011)	Low		CBL	HIT	H. sapiens	Affinity Capture-Western	Brehme M (2009)	Low		TRIM25	BAIT	H. sapiens	Affinity Capture-RNA	Choudhury NR (2017)	High		CAV2	BAIT	H. sapiens	Reconstituted Complex	Lee H (2002)	Low		CCDC8
							CBLL1	BAIT	H. sapiens	Affinity Capture-Western	Mukherjee M (2012)	Low		ANKRD13C	HIT	H. sapiens	Proximity Label-MS	Adhikari H (2018)	High		GRB2	BAIT	H. sapiens	Affinity Capture-MS	Huttlin EL (2017)	High		CBL	BAIT	H. sapiens	Affinity Capture-Western	Nishihara T (2003)	Low		TRIP10	BAIT	H. sapiens	Two-hybrid	Luck K (2020)	High		CBL	HIT	H. sapiens	Affinity Capture-Western	Lee GW (2018)	Low		CCDC8
							CBLL1	HIT	H. sapiens	Affinity Capture-Western	Smyth D (2012)	Low		ANKRD26	HIT	H. sapiens	Proximity Label-MS	Adhikari H (2018)	High		GRB2	HIT	H. sapiens	Affinity Capture-MS	Mueller PM (2020)	High		CBLB	HIT	H. sapiens	Affinity Capture-MS	Brehme M (2009)	High		TRIP10	HIT	H. sapiens	Two-hybrid	DeGrado-Warren J (2008)	Low		CBL	HIT	H. sapiens	Biochemical Activity	Liyasova MS (2019)	Low		CCDC88A
							CBLL1	HIT	H. sapiens	FRET	Figueiredo J (2013)	Low		ANKRD26	HIT	H. sapiens	Proximity Label-MS	Kovalski JR (2019)	High		GRK5	BAIT	H. sapiens	Affinity Capture-MS	Wu Z (2012)	High		CCND2	HIT	H. sapiens	Reconstituted Complex	Welch PJ (1995)	Low		VIM	BAIT	H. sapiens	Proximity Label-MS	Go CD (2021)	High		CBL	BAIT	H. sapiens	Affinity Capture-Western	Kassenbrock CK (2002)	Low		CCDC88C
							CBLL1	HIT	H. sapiens	Affinity Capture-Western	Lu M (2018)	Low		ANKRD26	HIT	H. sapiens	Proximity Label-MS	Go CD (2021)	High		HCK	HIT	H. sapiens	Affinity Capture-Western	Stanglmaier M (2003)	Low		CDK1	BAIT	H. sapiens	Biochemical Activity	Kipreos ET (1990)	Low		ZMAT1	HIT	H. sapiens	Two-hybrid	Luck K (2020)	High		CBL	BAIT	H. sapiens	Affinity Capture-Western	Lee GW (2018)	Low		CCNL2
							CBLL1	BAIT	H. sapiens	Affinity Capture-Western	Shrestha H (2017)	Low		ANKRD50	HIT	H. sapiens	Proximity Label-MS	Go CD (2021)	High		HCK	HIT	H. sapiens	Affinity Capture-Western	Lionberger JM (2000)	Low		CDKN1A	HIT	H. sapiens	Biochemical Activity	Hukkelhoven E (2012)	Low									CBL	HIT	H. sapiens	Affinity Capture-Western	Hashimoto S (2006)	Low		CCP110
							CC2D1A	HIT	H. sapiens	Proximity Label-MS	Guo Z (2014)	High		ANKRD50	HIT	H. sapiens	Proximity Label-MS	Adhikari H (2018)	High		HIF1A	BAIT	H. sapiens	Affinity Capture-Western	Bento CF (2010)	Low		CDKN1B	HIT	H. sapiens	Biochemical Activity	Grimmler M (2007)	Low									CBL	BAIT	H. sapiens	Affinity Capture-Western	Rafiq K (2011)	Low		CD19
							CCDC120	HIT	H. sapiens	Proximity Label-MS	Guo Z (2014)	High		ANKS1A	HIT	H. sapiens	Proximity Label-MS	Go CD (2021)	High		HNRNPL	BAIT	H. sapiens	Affinity Capture-RNA	Fei T (2017)	High		CDON	HIT	R. norvegicus	Affinity Capture-Western	Bae GU (2009)	Low									CBL	HIT	H. sapiens	Affinity Capture-Western	Rellahan BL (2003)	Low		CD19
							CCDC43	HIT	H. sapiens	Proximity Label-MS	Guo Z (2014)	High		ANKS6	HIT	H. sapiens	Proximity Label-MS	Go CD (2021)	High		HOOK3	BAIT	H. sapiens	Proximity Label-MS	Redwine WB (2017)	High		CDON	BAIT	R. norvegicus	Affinity Capture-Western	Bae GU (2009)	Low									CBL	HIT	H. sapiens	Biochemical Activity	Vantler M (2006)	Low		CD22
							CCDC85C	HIT	H. sapiens	Proximity Label-MS	Guo Z (2014)	High		ANO10	HIT	H. sapiens	Proximity Label-MS	Adhikari H (2018)	High		HOXA9	HIT	H. sapiens	Phenotypic Enhancement	Mayotte N (2002)	Low		CDON	HIT	H. sapiens	Two-hybrid	Bae GU (2009)	Low									CBL	HIT	H. sapiens	Reconstituted Complex	Shishido T (2000)	Low		CD22
							CCNB2	HIT	H. sapiens	Proximity Label-MS	Guo Z (2014)	High		ANO6	HIT	H. sapiens	Proximity Label-MS	Kovalski JR (2019)	High		HSCB	BAIT	H. sapiens	Affinity Capture-MS	Maio N (2017)	High		CED-2	BAIT	C. elegans	Affinity Capture-Western	Akakura S (2005)	Low									CBL	BAIT	H. sapiens	Affinity Capture-Western	Shishido T (2000)	Low		CD24
							CCS	HIT	H. sapiens	Proximity Label-MS	Guo Z (2014)	High		ANO6	HIT	H. sapiens	Proximity Label-MS	Go CD (2021)	High		HSP90AA1	BAIT	H. sapiens	Affinity Capture-Western	Sun H (2011)	Low		CKAP4	HIT	H. sapiens	Affinity Capture-MS	So J (2015)	High									CBL	HIT	H. sapiens	Affinity Capture-Western	Song JJ (2010)	Low		CD36
							CCSER2	HIT	H. sapiens	Proximity Label-MS	Guo Z (2014)	High		ANP32A	HIT	H. sapiens	Affinity Capture-MS	Rosenbluh J (2016)	High		HSP90AA1	BAIT	H. sapiens	Affinity Capture-Western	Tsukahara F (2010)	Low		CREB1	HIT	M. musculus	Affinity Capture-Western	Birchenall-Roberts MC (1995)	Low									CBL	HIT	H. sapiens	Affinity Capture-Western	Sanjay A (2006)	Low		CD72
							CCT8	HIT	H. sapiens	Proximity Label-MS	Guo Z (2014)	High		ANXA1	HIT	H. sapiens	Proximity Label-MS	Bigenzahn JW (2018)	High		HSP90AA1	HIT	H. sapiens	Affinity Capture-Western	Wu LX (2006)	Low		CREB1	HIT	H. sapiens	Reconstituted Complex	Birchenall-Roberts MC (1995)	Low									CBL	BAIT	H. sapiens	Affinity Capture-Western	Sanjay A (2006)	Low		CD99
							CD2AP	HIT	H. sapiens	Proximity Label-MS	Guo Z (2014)	High		ANXA5	HIT	H. sapiens	Synthetic Lethality	Luo J (2009)	High		HSPA4	HIT	H. sapiens	Affinity Capture-Western	Wu LX (2006)	Low		CRK	HIT	H. sapiens	Reconstituted Complex	Feller SM (1994)	Low									CBL	BAIT	H. sapiens	Reconstituted Complex	Tanaka S (1995)	Low		CDC37
							CD99	HIT	H. sapiens	Proximity Label-MS	Guo Z (2014)	High		AP2M1	HIT	H. sapiens	Synthetic Lethality	Martin TD (2017)	High		HSPA8	BAIT	H. sapiens	Reconstituted Complex	Tsukahara F (2010)	Low		CRK	HIT	H. sapiens	Biochemical Activity	Yoshida K (2005)	Low									CBL	HIT	H. sapiens	Reconstituted Complex	Tanaka S (1995)	Low		CDC42BPA
							CDC27	BAIT	H. sapiens	Affinity Capture-Western	Chen M (2012)	Low		AP2M1	HIT	H. sapiens	Proximity Label-MS	Go CD (2021)	High		HSPA8	BAIT	H. sapiens	Affinity Capture-Western	Tsukahara F (2010)	Low		CRK	HIT	H. sapiens	Biochemical Activity	Chen C (2008)	Low									CBL	HIT	H. sapiens	Affinity Capture-Western	Tanaka S (1995)	Low		CDC42BPB
							CDC27	BAIT	H. sapiens	Affinity Capture-Western	Tran K (2010)	Low		AP3M1	HIT	H. sapiens	Proximity Label-MS	Go CD (2021)	High		HSPD1	HIT	H. sapiens	Affinity Capture-Western	Wu LX (2006)	Low		CRK	HIT	H. sapiens	Biochemical Activity	Ren J (2002)	Low									CBL	HIT	H. sapiens	Affinity Capture-Western	Szymkiewicz I (2004)	Low		CDC42EP1
							CDC42	BAIT	H. sapiens	Reconstituted Complex	Shen Y (2008)	Low		AP4S1	HIT	H. sapiens	Synthetic Lethality	Martin TD (2017)	High		IGSF21	HIT	H. sapiens	Two-hybrid	Stelzl U (2005)	High		CRK	HIT	H. sapiens	Biochemical Activity	Feller SM (1994)	Low									CBLC	BAIT	H. sapiens	Biochemical Activity	Kim M (2004)	Low		CDC42EP4
							CDC42	BAIT	H. sapiens	Affinity Capture-Western	Shen Y (2008)	Low		APBB1	HIT	H. sapiens	Proximity Label-MS	Go CD (2021)	High		IL3	HIT	H. sapiens	Affinity Capture-Western	Wilson-Rawls J (1997)	Low		CRK	HIT	H. sapiens	Affinity Capture-MS	Brehme M (2009)	High									CBLC	HIT	H. sapiens	Reconstituted Complex	Kim M (2004)	Low		CDCA3
							CDC42EP1	HIT	H. sapiens	Proximity Label-MS	Guo Z (2014)	High		APBB1	HIT	H. sapiens	Proximity Label-MS	Adhikari H (2018)	High		INPP5D	BAIT	H. sapiens	Affinity Capture-Western	Ruschmann J (2010)	Low		CRK	BAIT	H. sapiens	Affinity Capture-MS	Brehme M (2009)	High									CBLC	BAIT	H. sapiens	Affinity Capture-Western	Ryan PE (2010)	Low		CDCA8
							CDC42EP4	HIT	H. sapiens	Proximity Label-MS	Guo Z (2014)	High		APLP2	HIT	H. sapiens	Proximity Label-MS	Kovalski JR (2019)	High		JPH4	BAIT	H. sapiens	Affinity Capture-MS	Huttlin EL (2017)	High		CRK	HIT	H. sapiens	Affinity Capture-Western	Brehme M (2009)	Low									CBLC	BAIT	H. sapiens	Protein-peptide	Takeshita K (2012)	Low		CDH23
							CDCA3	HIT	H. sapiens	Proximity Label-MS	Guo Z (2014)	High		APLP2	HIT	H. sapiens	Proximity Label-MS	Adhikari H (2018)	High		KIAA1429	BAIT	H. sapiens	Affinity Capture-RNA	Yue Y (2018)	High		CRK	HIT	H. sapiens	Affinity Capture-Western	Peterson ME (2008)	Low									CBLC	HIT	H. sapiens	Affinity Capture-Western	Takeshita K (2012)	Low		CDK1
							CDCA8	HIT	H. sapiens	Affinity Capture-Western	Tsunematsu T (2020)	Low		APP	HIT	H. sapiens	Reconstituted Complex	Olah J (2011)	High		KIT	HIT	H. sapiens	Affinity Capture-Western	Hallek M (1996)	Low		CRK	HIT	H. sapiens	Two-hybrid	Bai RY (1998)	Low									CBLC	BAIT	H. sapiens	Co-crystal Structure	Takeshita K (2012)	Low		CDK1
							CDCA8	BAIT	H. sapiens	Reconstituted Complex	Tsunematsu T (2020)	Low		APP	HIT	H. sapiens	Proximity Label-MS	Adhikari H (2018)	High		KIT	BAIT	H. sapiens	Co-localization	Chen TC (2014)	High		CRK	BAIT	H. sapiens	Affinity Capture-MS	Kennedy SA (2020)	High									CBLL1	BAIT	H. sapiens	Affinity Capture-Western	Shrestha H (2017)	Low		CDK1
							CDCA8	BAIT	H. sapiens	Affinity Capture-Western	Tsunematsu T (2020)	Low		ARAF	BAIT	H. sapiens	Two-hybrid	Rolland T (2014)	High		LNX1	BAIT	H. sapiens	Two-hybrid	Guo Z (2012)	Low		CRKL	BAIT	H. sapiens	Affinity Capture-Western	Heaney C (1997)	Low									CBLL1	HIT	H. sapiens	Affinity Capture-Western	Swaminathan G (2011)	Low		CDK1
							CDH1	HIT	H. sapiens	Co-purification	Klingelhoefer J (2000)	Low		ARAF	BAIT	H. sapiens	Affinity Capture-MS	So J (2015)	High		LRRK1	BAIT	H. sapiens	Affinity Capture-MS	Titz B (2010)	Low		CRKL	HIT	H. sapiens	Reconstituted Complex	Heaney C (1997)	Low									CBLL1	HIT	H. sapiens	Affinity Capture-Western	Shen Y (2008)	Low		CDK1
							CDH1	HIT	H. sapiens	Affinity Capture-Western	Klingelhoefer J (2000)	Low		ARAF	HIT	H. sapiens	Proximity Label-MS	Adhikari H (2018)	High		MAOA	BAIT	H. sapiens	Affinity Capture-MS	Huttlin EL (2014/pre-pub)	High		CRKL	HIT	H. sapiens	Two-hybrid	Heaney C (1997)	Low									CCAR2	HIT	H. sapiens	Affinity Capture-MS	Kennedy SA (2020)	High		CDK16
							CDH1	HIT	H. sapiens	Reconstituted Complex	Pertz O (1999)	Low		ARAF	HIT	H. sapiens	FRET	Li Z (2017)	High		MAPRE3	BAIT	H. sapiens	Proximity Label-MS	Go CD (2021)	High		CRKL	HIT	H. sapiens	Two-hybrid	Ren R (1994)	Low									CCDC180	HIT	H. sapiens	Two-hybrid	Arroyo R (2014)	High		CDK2
							CDH3	BAIT	H. sapiens	Affinity Capture-Western	Klingelhoefer J (2000)	Low		ARAF	HIT	H. sapiens	Proximity Label-MS	Go CD (2021)	High		MCM2	HIT	H. sapiens	Affinity Capture-MS	Boldt K (2016)	High		CRKL	HIT	H. sapiens	Affinity Capture-Western	Ren R (1994)	Low									CCDC8	BAIT	H. sapiens	Affinity Capture-MS	Hanson D (2014)	High		CDK4
							CDH3	HIT	H. sapiens	Affinity Capture-Western	Klingelhoefer J (2000)	Low		ARAP2	HIT	H. sapiens	Proximity Label-MS	Go CD (2021)	High		MCM4	HIT	H. sapiens	Affinity Capture-MS	Boldt K (2016)	High		CRKL	BAIT	H. sapiens	Affinity Capture-Western	Kyono WT (1998)	Low									CCNA1	HIT	H. sapiens	Two-hybrid	Narayanan R (2005)	Low		CDKN1B
							CDH3	HIT	H. sapiens	Co-purification	Klingelhoefer J (2000)	Low		ARC	HIT	H. sapiens	Proximity Label-MS	Go CD (2021)	High		MCM6	HIT	H. sapiens	Affinity Capture-MS	Boldt K (2016)	High		CRKL	HIT	H. sapiens	Reconstituted Complex	Ren R (1994)	Low									CCNL2	BAIT	H. sapiens	Affinity Capture-MS	Huttlin EL (2017)	High		CDKN1B
							CDK8	HIT	H. sapiens	Two-hybrid	Arroyo R (2014)	High		ARC	HIT	H. sapiens	Proximity Label-MS	Adhikari H (2018)	High		MLLT4	BAIT	H. sapiens	Two-hybrid	Radziwill G (2003)	Low		CRKL	HIT	H. sapiens	Affinity Capture-Western	Patel H (2006)	Low									CCNL2	BAIT	H. sapiens	Affinity Capture-MS	Huttlin EL (2015)	High		CENPV
							CDKL5	HIT	H. sapiens	Proximity Label-MS	Guo Z (2014)	High		ARF1	HIT	H. sapiens	Affinity Capture-MS	Rosenbluh J (2016)	High		MLLT4	BAIT	H. sapiens	Affinity Capture-Western	Radziwill G (2003)	Low		CRKL	BAIT	H. sapiens	Affinity Capture-Western	Johnson KJ (2009)	Low									CD44	BAIT	H. sapiens	Affinity Capture-Western	Zhu D (1998)	Low		CENPV
							CFTR	BAIT	H. sapiens	Affinity Capture-MS	Pankow S (2015)	High		ARF1	HIT	H. sapiens	Proximity Label-MS	Go CD (2021)	High		MLLT4	BAIT	H. sapiens	Reconstituted Complex	Radziwill G (2003)	Low		CRKL	BAIT	H. sapiens	Affinity Capture-Western	Ribon V (1996)	Low									CD44	BAIT	H. sapiens	Affinity Capture-Western	Bourguignon LY (2001)	Low		CEP89
							CFTR	BAIT	H. sapiens	Affinity Capture-MS	Wang X (2006)	High		ARF1	HIT	H. sapiens	Proximity Label-MS	Adhikari H (2018)	High		MLLT4	HIT	H. sapiens	Biochemical Activity	Radziwill G (2003)	Low		CRKL	BAIT	H. sapiens	Affinity Capture-Western	Senechal K (1998)	Low									CD44	BAIT	H. sapiens	Reconstituted Complex	Bourguignon LY (2001)	Low		CEP97
							CGN	HIT	H. sapiens	Proximity Label-MS	Guo Z (2014)	High		ARF6	HIT	H. sapiens	Proximity Label-MS	Go CD (2021)	High		MLLT4	BAIT	H. sapiens	Proximity Label-MS	Go CD (2021)	High		CRKL	BAIT	H. sapiens	Affinity Capture-Western	Nishihara T (2003)	Low									CD44	BAIT	H. sapiens	Co-localization	Su YJ (2011)	Low		CHERP
							CHMP2B	HIT	H. sapiens	Proximity Label-MS	Guo Z (2014)	High		ARF6	HIT	H. sapiens	Proximity Label-MS	Adhikari H (2018)	High		MYC	BAIT	H. sapiens	Affinity Capture-MS	Koch HB (2007)	High		CRKL	HIT	H. sapiens	Affinity Capture-Western	Peterson ME (2008)	Low									CD46	HIT	H. sapiens	Biochemical Activity	Wang G (2000)	Low		CNNM3
							CHMP4B	HIT	H. sapiens	Proximity Label-MS	Guo Z (2014)	High		ARHGAP1	HIT	H. sapiens	Proximity Label-MS	Go CD (2021)	High		MYC	BAIT	H. sapiens	Affinity Capture-MS	Lu W (2020)	High		CTNNB1	HIT	H. sapiens	Affinity Capture-Western	Chen R (2013)	Low									CDC25A	HIT	H. sapiens	Biochemical Activity	Liang J (2016)	Low		CNOT10
							CHMP5	HIT	H. sapiens	Proximity Label-MS	Guo Z (2014)	High		ARHGAP1	HIT	H. sapiens	Proximity Label-MS	Adhikari H (2018)	High		NAGK	BAIT	H. sapiens	Affinity Capture-MS	Huttlin EL (2017)	High		CTNNB1	BAIT	H. sapiens	Affinity Capture-Western	Chen R (2013)	Low									CDC25A	BAIT	H. sapiens	Negative Genetic	Han K (2017)	High		CNP
							CIAPIN1	HIT	H. sapiens	Proximity Label-MS	Guo Z (2014)	High		ARHGAP12	HIT	H. sapiens	Proximity Label-MS	Go CD (2021)	High		NINL	BAIT	H. sapiens	Proximity Label-MS	Gupta GD (2015)	High		CUL4A	BAIT	H. sapiens	Affinity Capture-MS	Liu H (2019)	High									CDC37	HIT	H. sapiens	Affinity Capture-MS	Kennedy SA (2020)	High		COASY
							CKAP5	HIT	H. sapiens	Proximity Label-MS	Guo Z (2014)	High		ARHGAP21	HIT	H. sapiens	Proximity Label-MS	Go CD (2021)	High		NSP12	BAIT	SARS-CoV-2	Proximity Label-MS	Laurent E (2020)	High		CUL4B	BAIT	H. sapiens	Affinity Capture-MS	Liu H (2019)	High									CDC37	BAIT	H. sapiens	Reconstituted Complex	Rao J (2001)	Low		COBLL1
							CLIC1	HIT	H. sapiens	Proximity Label-MS	Guo Z (2014)	High		ARHGAP21	HIT	H. sapiens	Proximity Label-MS	Kovalski JR (2019)	High		NSP15	BAIT	SARS-CoV-2	Proximity Label-MS	Laurent E (2020)	High		DAPK1	BAIT	H. sapiens	Reconstituted Complex	Tomkins JE (2018)	High									CDC37	HIT	H. sapiens	Affinity Capture-Western	Kennedy SA (2020)	Low		CORO1C
							CLINT1	HIT	H. sapiens	Proximity Label-MS	Guo Z (2014)	High		ARHGAP31	HIT	H. sapiens	Proximity Label-MS	Kovalski JR (2019)	High		NSP2	BAIT	SARS-CoV-2	Proximity Label-MS	Laurent E (2020)	High		DDB1	BAIT	H. sapiens	Affinity Capture-Western	Cong F (2002)	Low									CDCP1	HIT	H. sapiens	Affinity Capture-MS	Kennedy SA (2020)	High		CPNE8
							CLMN	HIT	H. sapiens	Proximity Label-MS	Guo Z (2014)	High		ARHGAP31	HIT	H. sapiens	Proximity Label-MS	Go CD (2021)	High		NTRK1	BAIT	H. sapiens	Affinity Capture-MS	Emdal KB (2015)	High		DDB1	HIT	M. musculus	Two-hybrid	Cong F (2002)	High									CDH1	BAIT	H. sapiens	Affinity Capture-Western	Genda T (2000)	Low		CPT1A
							CNN2	HIT	H. sapiens	Proximity Label-MS	Guo Z (2014)	High		ARHGAP32	HIT	H. sapiens	Proximity Label-MS	Go CD (2021)	High		NUMB	BAIT	M. musculus	Affinity Capture-MS	Krieger JR (2013)	Low		DDB1	HIT	M. musculus	Reconstituted Complex	Cong F (2002)	Low									CDH1	BAIT	H. sapiens	Affinity Capture-Western	Zhang Y (2019)	Low		CREBBP
							CNN3	HIT	H. sapiens	Proximity Label-MS	Guo Z (2014)	High		ARHGAP32	HIT	H. sapiens	Proximity Label-MS	Kovalski JR (2019)	High		NUMB	BAIT	M. musculus	Affinity Capture-Western	Krieger JR (2013)	Low		DDB1	HIT	M. musculus	Affinity Capture-Western	Cong F (2002)	Low									CDH1	BAIT	H. sapiens	Proximity Label-MS	Guo Z (2014)	High		CSF1R
							COBLL1	HIT	H. sapiens	Proximity Label-MS	Guo Z (2014)	High		ARHGAP39	HIT	H. sapiens	Proximity Label-MS	Go CD (2021)	High		NUMB	BAIT	M. musculus	Reconstituted Complex	Krieger JR (2013)	Low		DDX5	HIT	H. sapiens	Affinity Capture-MS	So J (2015)	High									CDH1	HIT	H. sapiens	Affinity Capture-Western	Swaminathan G (2011)	Low		CSF2RB
							COL17A1	HIT	H. sapiens	Proximity Label-MS	Guo Z (2014)	High		ARHGDIA	HIT	H. sapiens	Proximity Label-MS	Go CD (2021)	High		PDZK1	BAIT	H. sapiens	Affinity Capture-MS	Huttlin EL (2017)	High		DOK1	BAIT	H. sapiens	Reconstituted Complex	van Dijk TB (2000)	Low									CDH1	HIT	H. sapiens	Affinity Capture-Western	Shen Y (2008)	Low		CSF2RB
							COPG2	HIT	H. sapiens	Proximity Label-MS	Guo Z (2014)	High		ARHGEF26	HIT	H. sapiens	Proximity Label-MS	Kovalski JR (2019)	High		PFN1	BAIT	H. sapiens	Proximity Label-MS	Go CD (2021)	High		DOK1	BAIT	H. sapiens	Affinity Capture-Western	Yamanashi Y (1997)	Low									CDK1	HIT	H. sapiens	Biochemical Activity	Han T (2019)	Low		CSF3R
							CORO1B	HIT	H. sapiens	Proximity Label-MS	Guo Z (2014)	High		ARHGEF35	HIT	H. sapiens	Synthetic Lethality	Martin TD (2017)	High		PIK3CG	HIT	H. sapiens	Affinity Capture-Western	Skorski T (1995)	Low		DOK1	HIT	H. sapiens	Biochemical Activity	Yamanashi Y (1997)	Low									CDK1	HIT	H. sapiens	Affinity Capture-Western	Han T (2019)	Low		CSNK1G3
							CREBBP	HIT	H. sapiens	Affinity Capture-Western	Turnell AS (2005)	Low		ARID1B	HIT	H. sapiens	Synthetic Lethality	Luo J (2009)	High		PIK3CG	HIT	H. sapiens	Co-localization	Chen TC (2014)	High		DOK1	HIT	H. sapiens	Biochemical Activity	Kashige N (2000)	Low									CDKN1B	BAIT	H. sapiens	Affinity Capture-Western	Chu I (2007)	Low		CSNK2A1
							CREBBP	BAIT	H. sapiens	Affinity Capture-Western	Turnell AS (2005)	Low		ARL13B	HIT	H. sapiens	Proximity Label-MS	Go CD (2021)	High		PIK3R1	HIT	H. sapiens	Far Western	Weinger JG (2008)	Low		DOK1	HIT	H. sapiens	Affinity Capture-Western	Johnson KJ (2009)	Low									CDKN1B	HIT	H. sapiens	Biochemical Activity	Chu I (2007)	Low		CSNK2A3
							CREBBP	HIT	H. sapiens	Reconstituted Complex	Raurell I (2008)	Low		ARL13B	HIT	H. sapiens	Proximity Label-MS	Adhikari H (2018)	High		PIK3R1	BAIT	H. sapiens	Affinity Capture-Western	Jain SK (1996)	Low		DOK1	BAIT	H. sapiens	Protein-peptide	Liu BA (2012)	Low									CEACAM21	BAIT	H. sapiens	Affinity Capture-MS	Huttlin EL (2015)	High		CSNK2B
							CREBBP	BAIT	H. sapiens	Affinity Capture-Western	Raurell I (2008)	Low		ARL13B	HIT	H. sapiens	Proximity Label-MS	Kovalski JR (2019)	High		PIK3R2	BAIT	H. sapiens	Affinity Capture-MS	Brehme M (2009)	High		DOK1	BAIT	H. sapiens	Affinity Capture-Western	Bhat A (1998)	Low									CEACAM21	BAIT	H. sapiens	Affinity Capture-MS	Huttlin EL (2017)	High		CTLA4
							CRK	HIT	H. sapiens	Proximity Label-MS	Guo Z (2014)	High		ARL4A	HIT	H. sapiens	Synthetic Lethality	Luo J (2009)	High		PLEKHA4	BAIT	H. sapiens	Affinity Capture-MS	Shami Shah A (2019)	High		DOK1	HIT	H. sapiens	Affinity Capture-Western	Bhat A (1998)	Low									CEBPG	BAIT	H. sapiens	Affinity Capture-MS	Huttlin EL (2014/pre-pub)	High		CTNNA1
							CRKL	HIT	H. sapiens	Proximity Label-MS	Guo Z (2014)	High		ARL6IP5	HIT	H. sapiens	Two-hybrid	Daakour S (2016)	High		PLK1	BAIT	H. sapiens	Affinity Capture-MS	St-Denis N (2015)	High		DOK1	HIT	H. sapiens	Reconstituted Complex	Bhat A (1998)	Low									CFL1	HIT	H. sapiens	Biochemical Activity	Yoo Y (2010)	Low		CTNNAL1
							CRYAB	BAIT	H. sapiens	Affinity Capture-Western	Huang Z (2012)	Low		ARL6IP5	HIT	H. sapiens	Proximity Label-MS	Adhikari H (2018)	High		PTGES3	HIT	H. sapiens	Affinity Capture-Western	Wu LX (2006)	Low		DOK2	HIT	H. sapiens	Affinity Capture-Western	Van Slyke P (2005)	Low									CHD4	HIT	H. sapiens	Affinity Capture-MS	Kennedy SA (2020)	High		CTNNB1
							CSE1L	HIT	H. sapiens	Affinity Capture-Western	Jiang MC (2002)	Low		ARNT	BAIT	H. sapiens	Affinity Capture-MS	Rosenbluh J (2016)	High		PTPN3	BAIT	H. sapiens	Affinity Capture-MS	Kumar P (2017)	High		DOK2	HIT	H. sapiens	Biochemical Activity	Di Cristofano A (1998)	Low									CHEK1	BAIT	H. sapiens	Negative Genetic	Shen JP (2017)	High		CTNND1
							CSE1L	BAIT	H. sapiens	Reconstituted Complex	Uen WC (2010)	Low		ARPC2	HIT	H. sapiens	Synthetic Lethality	Luo J (2009)	High		PTPN6	BAIT	H. sapiens	Affinity Capture-Western	Liedtke M (1998)	Low		DRG1	HIT	H. sapiens	Affinity Capture-MS	So J (2015)	High									CHUK	HIT	H. sapiens	Affinity Capture-Western	Funakoshi-Tago M (2005)	Low		CXADR
							CSE1L	BAIT	H. sapiens	Affinity Capture-Western	Uen WC (2010)	Low		ARPC3	HIT	H. sapiens	Synthetic Lethality	Luo J (2009)	High		PTPN6	HIT	H. sapiens	Affinity Capture-Western	Liedtke M (1998)	Low		DVL2	HIT	H. sapiens	Two-hybrid	Daakour S (2016)	High									CHUK	BAIT	H. sapiens	Affinity Capture-Western	Huang WC (2003)	Low		CXADR
							CSNK1A1	BAIT	H. sapiens	Affinity Capture-MS	Rosenbluh J (2016)	High		ARVCF	HIT	H. sapiens	Proximity Label-MS	Go CD (2021)	High		PTPN6	BAIT	H. sapiens	Affinity Capture-MS	Li X (2016)	High		EEA1	BAIT	M. musculus	Affinity Capture-MS	Hein MY (2015)	High									CLTC	BAIT	H. sapiens	Affinity Capture-Western	Collin G (2007)	Low		CYFIP1
							CSNK1A1	HIT	H. sapiens	Proximity Label-MS	Guo Z (2014)	High		ASB16	HIT	H. sapiens	Synthetic Lethality	Luo J (2009)	High		PXN	BAIT	H. sapiens	Affinity Capture-Western	Salgia R (1995)	Low		EEF1G	HIT	H. sapiens	Affinity Capture-MS	So J (2015)	High									CLTC	HIT	H. sapiens	Biochemical Activity	Collin G (2007)	Low		CYP4V2
							CSNK1D	HIT	H. sapiens	Proximity Label-MS	Guo Z (2014)	High		ASPM	HIT	H. sapiens	Synthetic Lethality	Martin TD (2017)	High		RAB2A	BAIT	H. sapiens	Proximity Label-MS	Go CD (2021)	High		EGFR	BAIT	H. sapiens	Two-hybrid	Kotlyar M (2015)	Low									CLTC	BAIT	H. sapiens	Reconstituted Complex	Collin G (2007)	Low		DAB2IP
							CTNNA1	HIT	H. sapiens	Affinity Capture-Western	Kinch MS (1995)	Low		ATG16L1	BAIT	H. sapiens	Affinity Capture-MS	Arbogast F (2019)	High		RAC1	HIT	H. sapiens	Reconstituted Complex	Zhang B (1998)	Low		EGFR	BAIT	H. sapiens	Affinity Capture-Western	Zhu G (1993)	Low									CLTC	HIT	H. sapiens	Affinity Capture-Western	Collin G (2007)	Low		DCPS
							CTNNA1	HIT	H. sapiens	Affinity Capture-Western	Oneyama C (2002)	Low		ATL1	HIT	H. sapiens	Proximity Label-MS	Adhikari H (2018)	High		RAD51	BAIT	H. sapiens	Reconstituted Complex	Slupianek A (2011)	Low		EGFR	HIT	H. sapiens	Protein-peptide	Jones RB (2006)	High									COASY	HIT	H. sapiens	Biochemical Activity	Breus O (2010)	Low		DDX18
							CTNNA1	HIT	H. sapiens	Affinity Capture-Western	Navarro P (1993)	Low		ATP10D	HIT	H. sapiens	Proximity Label-MS	Kovalski JR (2019)	High		RB1	HIT	H. sapiens	Affinity Capture-Western	Miyamura T (1997)	Low		EGFR	BAIT	H. sapiens	PCA	Petschnigg J (2014)	High									CORO7	HIT	H. sapiens	Affinity Capture-Western	Rybakin V (2008)	Low		DDX21
							CTNNA1	HIT	H. sapiens	Affinity Capture-Western	Takahashi K (1997)	Low		ATP11A	HIT	H. sapiens	Proximity Label-MS	Go CD (2021)	High		RDX	BAIT	H. sapiens	Proximity Label-MS	Go CD (2021)	High		EIF2A	HIT	H. sapiens	Affinity Capture-MS	So J (2015)	High									CORO7	HIT	H. sapiens	Biochemical Activity	Rybakin V (2008)	Low		DDX23
							CTNNA1	BAIT	H. sapiens	Affinity Capture-Western	Schmeiser K (1999)	Low		ATP11A	HIT	H. sapiens	Proximity Label-MS	Kovalski JR (2019)	High		RECQL4	BAIT	H. sapiens	Affinity Capture-MS	Lu H (2017)	High		EMD	HIT	H. sapiens	Biochemical Activity	Tifft KE (2009)	Low									COX6B1	BAIT	H. sapiens	Affinity Capture-MS	Huttlin EL (2017)	High		DDX39B
							CTNNA1	HIT	H. sapiens	Affinity Capture-MS	Catimel B (2005)	Low		ATP13A3	HIT	H. sapiens	Proximity Label-MS	Kovalski JR (2019)	High		RHOA	HIT	H. sapiens	Reconstituted Complex	Zhang B (1998)	Low		EPHA3	HIT	H. sapiens	Reconstituted Complex	Yu HH (2001)	Low									CREBBP	HIT	H. sapiens	Co-localization	Ruas JL (2005)	Low		DDX49
							CTNNA1	HIT	H. sapiens	Proximity Label-MS	Guo Z (2014)	High		ATP13A3	HIT	H. sapiens	Proximity Label-MS	Go CD (2021)	High		RHOB	BAIT	H. sapiens	Proximity Label-MS	Go CD (2021)	High		EPHB2	BAIT	H. sapiens	Affinity Capture-Western	Yu HH (2001)	Low									CREBBP	HIT	H. sapiens	Affinity Capture-Western	Ruas JL (2005)	Low		DDX55
							CTNNA2	HIT	H. sapiens	Proximity Label-MS	Guo Z (2014)	High		ATP1A1	HIT	H. sapiens	Negative Genetic	Kovalski JR (2019)	Low		RSPH9	BAIT	H. sapiens	Affinity Capture-MS	Huttlin EL (2015)	High		EPHB2	HIT	H. sapiens	Reconstituted Complex	Yu HH (2001)	Low									CREBBP	HIT	H. sapiens	Reconstituted Complex	Whiting RJ (2012)	Low		DENND2C
							CTNNA3	BAIT	H. sapiens	Affinity Capture-MS	Huttlin EL (2017)	High		ATP1A1	HIT	H. sapiens	Proximity Label-MS	Go CD (2021)	High		RSPH9	BAIT	H. sapiens	Affinity Capture-MS	Huttlin EL (2017)	High		EPHB2	BAIT	H. sapiens	Two-hybrid	Yu HH (2001)	Low									CRK	BAIT	H. sapiens	Affinity Capture-Western	Hsia DA (2003)	Low		DENND4C
							CTNNB1	HIT	H. sapiens	Affinity Capture-Western	Davies G (2001)	Low		ATP1A1	HIT	H. sapiens	Proximity Label-MS	Adhikari H (2018)	High		SAMD4B	BAIT	H. sapiens	Proximity Label-MS	Youn JY (2018)	Low		EPS15	HIT	H. sapiens	Affinity Capture-MS	Brehme M (2009)	High									CRK	BAIT	H. sapiens	Affinity Capture-Western	Garcia-Guzman M (2000)	Low		DEPDC1B
							CTNNB1	BAIT	H. sapiens	Affinity Capture-Western	Kucerova D (2001)	Low		ATP2B1	HIT	H. sapiens	Proximity Label-MS	Kovalski JR (2019)	High		SCAI	BAIT	M. musculus	Affinity Capture-MS	Hein MY (2015)	High		EPS15	BAIT	H. sapiens	Affinity Capture-MS	Brehme M (2009)	High									CRMP1	HIT	H. sapiens	Two-hybrid	Vinayagam A (2011)	High		DHX33
							CTNNB1	BAIT	H. sapiens	Affinity Capture-Western	Oyama T (1994)	Low		ATP2B1	HIT	H. sapiens	Proximity Label-MS	Go CD (2021)	High		SCAI	BAIT	H. sapiens	Affinity Capture-MS	Isobe SY (2017)	Low		ERBB2	HIT	H. sapiens	Reconstituted Complex	Srinivasan D (2009)	Low									CSF1R	BAIT	H. sapiens	Affinity Capture-Western	Courtneidge SA (1993)	Low		DIRAS3
							CTNNB1	HIT	H. sapiens	Affinity Capture-Western	Hazan RB (1997)	Low		ATP2B1	HIT	H. sapiens	Proximity Label-MS	Bigenzahn JW (2018)	High		SEC13	BAIT	H. sapiens	Affinity Capture-MS	Huttlin EL (2015)	High		ERBB2	BAIT	H. sapiens	Biochemical Activity	Srinivasan D (2009)	Low									CSK	BAIT	H. sapiens	Reconstituted Complex	Sabe H (1994)	Low		DKFZP434K028
							CTNNB1	HIT	H. sapiens	Affinity Capture-Western	Kinch MS (1995)	Low		ATP2B1	HIT	H. sapiens	Proximity Label-MS	Adhikari H (2018)	High		SEC13	BAIT	H. sapiens	Affinity Capture-MS	Huttlin EL (2017)	High		ERBB2	BAIT	H. sapiens	Far Western	Srinivasan D (2009)	Low									CSK	BAIT	H. sapiens	Affinity Capture-Western	Georgakopoulos A (2011)	Low		DLG1
							CTNNB1	HIT	H. sapiens	Affinity Capture-Western	Jiang MC (2002)	Low		ATP2B4	HIT	H. sapiens	Proximity Label-MS	Adhikari H (2018)	High		SHC1	BAIT	H. sapiens	Affinity Capture-MS	Brehme M (2009)	High		ERBB2	BAIT	H. sapiens	Reconstituted Complex	Hause RJ (2012)	High									CSNK2A1	HIT	H. sapiens	Affinity Capture-Western	Liang K (2010)	Low		DLG5
							CTNNB1	HIT	H. sapiens	Affinity Capture-Western	Bonvini P (2001)	Low		ATP2B4	HIT	H. sapiens	Proximity Label-MS	Go CD (2021)	High		SLA2	BAIT	H. sapiens	Affinity Capture-MS	Huttlin EL (2014/pre-pub)	High		ERBB2	HIT	H. sapiens	Protein-peptide	Jones RB (2006)	High									CSNK2A1	HIT	H. sapiens	Affinity Capture-MS	Kennedy SA (2020)	High		DMD
							CTNNB1	HIT	H. sapiens	Affinity Capture-Western	Li Y (1998)	Low		ATP2B4	HIT	H. sapiens	Proximity Label-MS	Bigenzahn JW (2018)	High		SMG6	BAIT	H. sapiens	Proximity Label-MS	Youn JY (2018)	Low		ERBB3	BAIT	H. sapiens	Reconstituted Complex	Hause RJ (2012)	High									CSNK2A1	HIT	H. sapiens	Affinity Capture-Western	Kennedy SA (2020)	Low		DNA2
							CTNNB1	BAIT	H. sapiens	Affinity Capture-Western	Wendeler MW (2004)	Low		ATP5A1	HIT	H. sapiens	Affinity Capture-MS	Rosenbluh J (2016)	High		SOS1	BAIT	H. sapiens	Affinity Capture-Western	Puil L (1994)	Low		ERBB3	HIT	H. sapiens	Protein-peptide	Jones RB (2006)	High									CSNK2A3	HIT	H. sapiens	Affinity Capture-Western	Kennedy SA (2020)	Low		DOCK7
							CTNNB1	BAIT	H. sapiens	Affinity Capture-Western	Shibata T (2003)	Low		ATP5B	HIT	H. sapiens	Synthetic Lethality	Martin TD (2017)	High		SOS1	BAIT	H. sapiens	Affinity Capture-Western	Maru Y (1995)	Low		ERBB4	BAIT	H. sapiens	Reconstituted Complex	Hause RJ (2012)	High									CSNK2A3	HIT	H. sapiens	Affinity Capture-MS	Kennedy SA (2020)	High		DOK1
							CTNNB1	BAIT	H. sapiens	Affinity Capture-Western	Piedra J (2003)	Low		ATP5C1	HIT	H. sapiens	Synthetic Lethality	Martin TD (2017)	High		SP110	BAIT	H. sapiens	Affinity Capture-MS	Kim JJ (2019)	High		ERBB4	HIT	H. sapiens	Protein-peptide	Jones RB (2006)	High									CSNK2B	HIT	H. sapiens	Affinity Capture-Western	Kennedy SA (2020)	Low		DOK1
							CTNNB1	HIT	H. sapiens	Affinity Capture-Western	Vijayakumar S (2017)	Low		ATP5O	HIT	H. sapiens	Synthetic Lethality	Martin TD (2017)	High		SPAG9	HIT	H. sapiens	Affinity Capture-MS	Boldt K (2016)	High		EVL	HIT	H. sapiens	Reconstituted Complex	Lambrechts A (2000)	Low									CTNNB1	BAIT	H. sapiens	Affinity Capture-Western	Xi Y (2013)	Low		DOK1
							CTNNB1	HIT	H. sapiens	Affinity Capture-Western	Oneyama C (2002)	Low		ATP6AP2	HIT	H. sapiens	Proximity Label-MS	Adhikari H (2018)	High		SQSTM1	BAIT	H. sapiens	Proximity Label-MS	Go CD (2021)	High		EWSR1	HIT	H. sapiens	Affinity Capture-MS	So J (2015)	High									CTNND1	BAIT	H. sapiens	Affinity Capture-Western	Piedra J (2003)	Low		DSC2
							CTNNB1	HIT	H. sapiens	Affinity Capture-Western	Navarro P (1993)	Low		ATP6V0C	HIT	H. sapiens	Synthetic Lethality	Martin TD (2017)	High		STUB1	BAIT	H. sapiens	Biochemical Activity	Tsukahara F (2010)	Low		FBXO7	BAIT	H. sapiens	Biochemical Activity	Teixeira FR (2016)	High									CTSV	HIT	H. sapiens	Two-hybrid	Arroyo R (2014)	High		DSG1
							CTNNB1	BAIT	H. sapiens	Affinity Capture-Western	Zhang Y (2019)	Low		ATP6V0D1	HIT	H. sapiens	Synthetic Lethality	Martin TD (2017)	High		SYNC	BAIT	H. sapiens	Affinity Capture-MS	Huttlin EL (2014/pre-pub)	High		FGFR1OP	BAIT	H. sapiens	Affinity Capture-Western	Mano Y (2007)	Low									CTTN	HIT	H. sapiens	Reconstituted Complex	Han T (2019)	Low		DSG2
							CTNNB1	HIT	H. sapiens	Affinity Capture-Western	Takahashi K (1997)	Low		ATP6V0D2	HIT	H. sapiens	Synthetic Lethality	Martin TD (2017)	High		TP53	HIT	H. sapiens	Two-hybrid	Stelzl U (2005)	High		FOS	HIT	H. sapiens	Affinity Capture-Western	Chen C (2008)	Low									CTTN	HIT	H. sapiens	Affinity Capture-Western	Han T (2019)	Low		DSP
							CTNNB1	HIT	H. sapiens	Affinity Capture-Western	Dobrosotskaya IY (2000)	Low		ATP6V1D	HIT	H. sapiens	Synthetic Lethality	Martin TD (2017)	High		TP53	BAIT	H. sapiens	Co-localization	Chen TC (2014)	High		FUS	HIT	H. sapiens	Affinity Capture-MS	So J (2015)	High									CTTN	HIT	H. sapiens	Biochemical Activity	Han T (2019)	Low		DST
							CTNNB1	BAIT	H. sapiens	Affinity Capture-Western	Dobrosotskaya IY (2000)	Low		ATP6V1G1	HIT	H. sapiens	Synthetic Lethality	Martin TD (2017)	High		TRIM25	BAIT	H. sapiens	Affinity Capture-RNA	Choudhury NR (2017)	High		GAB3	BAIT	H. sapiens	Affinity Capture-Western	Wu J (2008)	Low									CYP2S1	BAIT	H. sapiens	Affinity Capture-MS	Huttlin EL (2017)	High		DTL
							CTNNB1	BAIT	H. sapiens	Affinity Capture-Western	Geng L (2000)	Low		ATP7A	HIT	H. sapiens	Proximity Label-MS	Bigenzahn JW (2018)	High		TRIM66	BAIT	H. sapiens	Affinity Capture-MS	Kim JJ (2019)	High		GJA8	HIT	H. sapiens	Two-hybrid	Luck K (2020)	High									DAB2	BAIT	H. sapiens	Reconstituted Complex	Zhou J (2003)	Low		DTNA
							CTNNB1	HIT	H. sapiens	Affinity Capture-Western	Shibamoto S (1995)	Low		ATP7A	HIT	H. sapiens	Proximity Label-MS	Go CD (2021)	High		TSG101	BAIT	H. sapiens	Affinity Capture-Western	Olabisi OO (2006)	Low		GPX1	HIT	H. sapiens	Affinity Capture-Western	Cao C (2003)	Low									DAB2	BAIT	H. sapiens	Affinity Capture-Western	Zhou J (2003)	Low		DTX3
							CTNNB1	HIT	H. sapiens	Affinity Capture-Western	Rao RK (2002)	Low		ATR	HIT	H. sapiens	Synthetic Lethality	Martin TD (2017)	High		TSG101	BAIT	H. sapiens	Two-hybrid	Olabisi OO (2006)	Low		GPX1	BAIT	H. sapiens	Affinity Capture-Western	Cao C (2003)	Low									DAG1	HIT	H. sapiens	Biochemical Activity	Sotgia F (2001)	Low		DUOXA1
							CTNNB1	BAIT	H. sapiens	Affinity Capture-Western	Rao RK (2002)	Low		ATXN7L3	HIT	H. sapiens	Synthetic Lethality	Martin TD (2017)	High		TSG101	HIT	H. sapiens	Reconstituted Complex	Olabisi OO (2006)	Low		GPX1	BAIT	H. sapiens	Reconstituted Complex	Cao C (2003)	Low									DAG1	BAIT	H. sapiens	Reconstituted Complex	Sotgia F (2001)	Low		DUSP4
							CTNNB1	HIT	H. sapiens	Co-crystal Structure	Huber AH (2001)	Low		AUP1	HIT	H. sapiens	Proximity Label-MS	Kovalski JR (2019)	High		TULP3	BAIT	H. sapiens	Affinity Capture-MS	Huttlin EL (2017)	High		GPX1	HIT	H. sapiens	Reconstituted Complex	Cao C (2003)	Low									DAG1	BAIT	H. sapiens	Affinity Capture-Western	Sotgia F (2001)	Low		DVL2
							CTNNB1	BAIT	H. sapiens	Affinity Capture-Western	Schmeiser K (1999)	Low		AUP1	HIT	H. sapiens	Proximity Label-MS	Adhikari H (2018)	High		TULP3	BAIT	H. sapiens	Affinity Capture-MS	Kerek EM (2020)	Low		GPX1	HIT	H. sapiens	Biochemical Activity	Cao C (2003)	Low									DDR2	BAIT	H. sapiens	Affinity Capture-Western	Ikeda K (2002)	Low		DYNLT1
							CTNNB1	HIT	H. sapiens	Affinity Capture-Western	Chen C (2018)	Low		AURKB	HIT	H. sapiens	Proximity Label-MS	Adhikari H (2018)	High		UBASH3B	BAIT	H. sapiens	Affinity Capture-MS	Brehme M (2009)	High		GPX1	HIT	H. sapiens	Two-hybrid	Cao C (2003)	Low									DDX4	HIT	H. sapiens	Affinity Capture-MS	Jeong DG (2007)	Low		DZIP1
							CTNNB1	BAIT	H. sapiens	Affinity Capture-Western	Pai R (2008)	Low		BAG2	HIT	H. sapiens	Affinity Capture-MS	Rosenbluh J (2016)	High		UBC	BAIT	H. sapiens	Affinity Capture-Western	Chen R (2013)	Low		GRAP2	BAIT	M. musculus	Reconstituted Complex	Liu SK (1998)	Low									DDX58	BAIT	H. sapiens	Affinity Capture-Western	Johnsen IB (2009)	Low		E2F6
							CTNNB1	HIT	H. sapiens	Affinity Capture-Western	Tu LC (2007)	Low		BAIAP2	HIT	H. sapiens	Proximity Label-MS	Kovalski JR (2019)	High		UBC	BAIT	H. sapiens	Two-hybrid	Chen R (2013)	Low		GRAP2	BAIT	H. sapiens	Affinity Capture-Western	Liu SK (1998)	Low									DHX57	BAIT	H. sapiens	Affinity Capture-MS	Huttlin EL (2017)	High		EFNB1
							CTNNB1	BAIT	H. sapiens	Affinity Capture-Western	Castellone MD (2009)	Low		BAIAP2	HIT	H. sapiens	Proximity Label-MS	Go CD (2021)	High		UNC119	HIT	H. sapiens	Two-hybrid	Stelzl U (2005)	High		GRB10	HIT	H. sapiens	Reconstituted Complex	Frantz JD (1997)	Low									DNM1	BAIT	H. sapiens	Reconstituted Complex	Solomaha E (2005)	Low		EFNB2
							CTNNB1	BAIT	H. sapiens	Affinity Capture-Western	Tu LC (2007)	Low		BAIAP2	HIT	H. sapiens	Proximity Label-MS	Adhikari H (2018)	High		USP1	HIT	H. sapiens	Affinity Capture-Western	Antonenko SV (2020)	Low		GRB2	BAIT	H. sapiens	Affinity Capture-Western	Chen R (2013)	Low									DNM1	BAIT	H. sapiens	Affinity Capture-Western	Bruzzaniti A (2009)	Low		EFR3A
							CTNNB1	HIT	H. sapiens	Affinity Capture-Western	Smyth D (2012)	Low		BAIAP2	HIT	H. sapiens	Proximity Label-MS	Bigenzahn JW (2018)	High		USP1	BAIT	H. sapiens	Affinity Capture-Western	Antonenko SV (2020)	Low		GRB2	HIT	H. sapiens	Affinity Capture-Western	Warmuth M (1997)	Low									DNM2	BAIT	H. sapiens	Affinity Capture-Western	Wang Y (2011)	Low		EFR3B
							CTNNB1	BAIT	H. sapiens	Affinity Capture-Western	Xue B (2005)	Low		BAIAP2L1	HIT	H. sapiens	Proximity Label-MS	Go CD (2021)	High		USP15	HIT	H. sapiens	Affinity Capture-MS	Boldt K (2016)	High		GRB2	HIT	H. sapiens	Reconstituted Complex	Ren R (1994)	Low									DNM2	BAIT	H. sapiens	Reconstituted Complex	Solomaha E (2005)	Low		EFTUD2
							CTNNB1	HIT	H. sapiens	Affinity Capture-Western	Xue B (2005)	Low		BAIAP2L1	HIT	H. sapiens	Proximity Label-MS	Kovalski JR (2019)	High		VASP	BAIT	H. sapiens	Proximity Label-MS	Go CD (2021)	High		GRB2	HIT	H. sapiens	Two-hybrid	Ren R (1994)	Low									DOCK1	BAIT	H. sapiens	Affinity Capture-Western	Hsia DA (2003)	Low		EGFR
							CTNNB1	HIT	H. sapiens	Affinity Capture-MS	Catimel B (2005)	Low		BARD1	HIT	H. sapiens	Synthetic Lethality	Martin TD (2017)	High		VPS28	BAIT	H. sapiens	Affinity Capture-Western	Olabisi OO (2006)	Low		GRB2	HIT	H. sapiens	Reconstituted Complex	Feller SM (1994)	Low									DOK1	BAIT	H. sapiens	Reconstituted Complex	van Dijk TB (2000)	Low		EGFR
							CTNNB1	HIT	H. sapiens	Affinity Capture-Western	Hazan RB (1998)	Low		BASP1	HIT	H. sapiens	Proximity Label-MS	Go CD (2021)	High		WDR48	BAIT	H. sapiens	Affinity Capture-MS	Sowa ME (2009)	High		GRB2	HIT	H. sapiens	Affinity Capture-Western	Patel H (2006)	Low									DOK1	BAIT	H. sapiens	Protein-peptide	Liu BA (2012)	Low		EGFR
							CTNNB1	BAIT	H. sapiens	Affinity Capture-Western	Huang Z (2012)	Low		BCAP31	HIT	H. sapiens	Proximity Label-MS	Kovalski JR (2019)	High		WEE1	HIT	H. sapiens	Affinity Capture-MS	Boldt K (2016)	High		GRB2	HIT	H. sapiens	Affinity Capture-Western	Johnson KJ (2009)	Low									DOK2	BAIT	H. sapiens	Affinity Capture-Western	Van Slyke P (2005)	Low		EGFR
							CTNNB1	HIT	H. sapiens	Affinity Capture-Western	Yan HX (2006)	Low		BCAP31	HIT	H. sapiens	Proximity Label-MS	Adhikari H (2018)	High		XPO1	BAIT	H. sapiens	Affinity Capture-MS	Kirli K (2015)	High		GRB2	HIT	H. sapiens	Two-hybrid	Gaston I (2004)	Low									DOK2	HIT	H. sapiens	Affinity Capture-Western	Van Slyke P (2005)	Low		EGFR
							CTNNB1	BAIT	H. sapiens	Affinity Capture-Western	Yan HX (2006)	Low		BCAS2	HIT	H. sapiens	Synthetic Growth Defect	Vizeacoumar FJ (2013)	High									GRB2	HIT	H. sapiens	Reconstituted Complex	Gaston I (2004)	Low									E	BAIT	SARS-CoV-2	Proximity Label-MS	Samavarchi-Tehrani P (2020)	High		EGFR
							CTNNB1	HIT	H. sapiens	FRET	Figueiredo J (2013)	Low		BCAS2	HIT	H. sapiens	Synthetic Lethality	Martin TD (2017)	High									GRB2	HIT	H. sapiens	Affinity Capture-MS	Brehme M (2009)	High									EDNRA	HIT	H. sapiens	Affinity Capture-Western	Rosano L (2009)	Low		EGFR
							CTNNB1	BAIT	H. sapiens	Affinity Capture-Western	Ponce E (2014)	Low		BCAS3	HIT	H. sapiens	Two-hybrid	Arroyo R (2015)	High									GRB2	HIT	H. sapiens	Affinity Capture-Western	Brehme M (2009)	Low									EFNA5	BAIT	H. sapiens	Reconstituted Complex	Kressler D (2007)	Low		EHBP1
							CTNNB1	HIT	H. sapiens	Affinity Capture-Western	Ponce E (2014)	Low		BCL2	BAIT	H. sapiens	Affinity Capture-Western	Wang X (2009)	Low									GTF2F1	BAIT	H. sapiens	Far Western	Duyster J (1995)	Low									EFNB1	HIT	H. sapiens	Biochemical Activity	Holland SJ (1996)	Low		ELAVL1
							CTNNB1	HIT	H. sapiens	Co-localization	Ponce E (2014)	Low		BCL2	HIT	H. sapiens	Affinity Capture-Western	Wang X (2009)	Low									HCK	HIT	H. sapiens	Affinity Capture-Western	Warmuth M (1997)	Low									EFS	BAIT	H. sapiens	Protein-peptide	Alexandropoulos K (1996)	Low		EMC1
							CTNNB1	HIT	H. sapiens	Affinity Capture-Western	Ribeiro AS (2013)	Low		BCL2L1	BAIT	H. sapiens	Affinity Capture-MS	Rosenbluh J (2016)	High									HIPK2	HIT	H. sapiens	Biochemical Activity	Reuven N (2015)	Low									EFS	HIT	H. sapiens	Protein-peptide	Alexandropoulos K (1996)	Low		EPB41
							CTNNB1	HIT	H. sapiens	Affinity Capture-Western	Pinheiro H (2012)	Low		BCL2L1	HIT	H. sapiens	Synthetic Lethality	Martin TD (2017)	High									HIPK2	BAIT	H. sapiens	Reconstituted Complex	Reuven N (2015)	Low									EFS	HIT	H. sapiens	Affinity Capture-Western	Alexandropoulos K (1996)	Low		EPB41L1
							CTNNB1	HIT	H. sapiens	Affinity Capture-Western	Geng F (2012)	Low		BCL2L13	HIT	H. sapiens	Proximity Label-MS	Adhikari H (2018)	High									HIPK2	BAIT	H. sapiens	Affinity Capture-Western	Reuven N (2015)	Low									EGFR	BAIT	H. sapiens	Affinity Capture-Western	Luttrell LM (1997)	Low		EPB41L2
							CTNNB1	BAIT	H. sapiens	Affinity Capture-Western	Lee HK (2007)	Low		BCLAF1	HIT	H. sapiens	Synthetic Lethality	Martin TD (2017)	High									HNRNPM	HIT	H. sapiens	Affinity Capture-MS	So J (2015)	High									EGFR	BAIT	H. sapiens	Affinity Capture-Western	Ray RM (2012)	Low		EPB41L3
							CTNNB1	HIT	H. sapiens	Proximity Label-MS	Guo Z (2014)	High		BCORL1	HIT	H. sapiens	Synthetic Lethality	Luo J (2009)	High									HSP90AA1	HIT	H. sapiens	Affinity Capture-Western	Bali P (2005)	Low									EGFR	HIT	H. sapiens	Affinity Capture-Western	Olayioye MA (1999)	Low		EPB41L4B
							CTNNB1	BAIT	H. sapiens	Affinity Capture-MS	Rosenbluh J (2016)	High		BCS1L	HIT	H. sapiens	Synthetic Lethality	Martin TD (2017)	High									HSP90AA1	BAIT	H. sapiens	Affinity Capture-Western	Sun H (2011)	Low									EGFR	BAIT	H. sapiens	Affinity Capture-Western	Keely SJ (2000)	Low		EPB41L5
							CTNND1	HIT	H. sapiens	Two-hybrid	Daniel JM (1995)	Low		BFSP1	HIT	H. sapiens	Synthetic Lethality	Luo J (2009)	High									HSP90AA1	BAIT	H. sapiens	Affinity Capture-Western	Tsukahara F (2010)	Low									EGFR	HIT	H. sapiens	Reconstituted Complex	Ray RM (2012)	Low		EPHA2
							CTNND1	HIT	H. sapiens	Affinity Capture-Western	Daniel JM (1995)	Low		BIRC5	HIT	H. sapiens	Synthetic Lethality	Martin TD (2017)	High									HSP90AA1	BAIT	H. sapiens	Affinity Capture-Luminescence	Taipale M (2012)	Low									EGFR	BAIT	H. sapiens	PCA	Petschnigg J (2014)	High		EPHA3
							CTNND1	BAIT	H. sapiens	Affinity Capture-Western	Ireton RC (2002)	Low		BLZF1	HIT	H. sapiens	Proximity Label-MS	Adhikari H (2018)	High									HSP90AA1	HIT	H. sapiens	Affinity Capture-Western	Wu LX (2006)	Low									EGFR	BAIT	H. sapiens	Affinity Capture-Western	Stover DR (1995)	Low		EPHA4
							CTNND1	HIT	H. sapiens	Affinity Capture-Western	Kinch MS (1995)	Low		BMPR2	HIT	H. sapiens	Proximity Label-MS	Adhikari H (2018)	High									HSPA4	HIT	H. sapiens	Affinity Capture-Western	Bali P (2005)	Low									EGFR	BAIT	H. sapiens	Two-hybrid	Yao Z (2017)	Low		EPHA7
							CTNND1	BAIT	H. sapiens	Two-hybrid	Bonne S (2003)	Low		BMS1	HIT	H. sapiens	Synthetic Lethality	Martin TD (2017)	High									HSPA4	HIT	H. sapiens	Affinity Capture-Western	Wu LX (2006)	Low									EGFR	HIT	H. sapiens	Affinity Capture-Western	Chang CC (2012)	Low		EPHB3
							CTNND1	BAIT	H. sapiens	Affinity Capture-Western	Piedra J (2003)	Low		BRAF	HIT	H. sapiens	Affinity Capture-MS	Rosenbluh J (2016)	High									HSPA8	BAIT	H. sapiens	Reconstituted Complex	Tsukahara F (2010)	Low									EGFR	BAIT	H. sapiens	Affinity Capture-Western	Chang CC (2012)	Low		EPOR
							CTNND1	HIT	H. sapiens	Reconstituted Complex	Piedra J (2003)	Low		BRAF	BAIT	H. sapiens	Affinity Capture-MS	Eisenhardt AE (2016)	High									HSPA8	BAIT	H. sapiens	Affinity Capture-Western	Tsukahara F (2010)	Low									EGFR	BAIT	H. sapiens	Affinity Capture-Western	Sato K (2000)	Low		EPOR
							CTNND1	BAIT	H. sapiens	Affinity Capture-Western	Shibamoto S (1995)	Low		BRAF	BAIT	H. sapiens	Affinity Capture-MS	Huttlin EL (2017)	High									HSPD1	HIT	H. sapiens	Affinity Capture-Western	Wu LX (2006)	Low									EGFR	HIT	H. sapiens	Affinity Capture-Western	Hitosugi T (2007)	Low		EPOR
							CTNND1	HIT	H. sapiens	Affinity Capture-Western	Shibamoto S (1995)	Low		BRAF	BAIT	H. sapiens	Affinity Capture-MS	Kennedy SA (2020)	High									HSPE1	HIT	H. sapiens	Affinity Capture-MS	So J (2015)	High									EGFR	BAIT	H. sapiens	Biochemical Activity	Lombardo CR (1995)	Low		ERBB2
							CTNND1	BAIT	H. sapiens	Reconstituted Complex	Ohkubo T (1999)	Low		BRAF	HIT	H. sapiens	FRET	Li Z (2017)	High									HUWE1	HIT	H. sapiens	Biochemical Activity	Gu J (1994)	Low									EGFR	HIT	H. sapiens	Affinity Capture-Western	Tung WH (2011)	Low		ERBB2
							CTNND1	BAIT	H. sapiens	Affinity Capture-Western	Ohkubo T (1999)	Low		BRAF	HIT	H. sapiens	Proximity Label-MS	Go CD (2021)	High									ILF3	HIT	H. sapiens	Affinity Capture-MS	So J (2015)	High									EGFR	HIT	H. sapiens	Affinity Capture-Western	Lee CW (2007)	Low		ERBB2IP
							CTNND1	BAIT	H. sapiens	Affinity Capture-Western	Park SY (2017)	Low		BRAF	HIT	H. sapiens	Proximity Label-MS	Adhikari H (2018)	High									INPPL1	HIT	H. sapiens	Affinity Capture-Western	Wisniewski D (1999)	Low									EGFR	BAIT	H. sapiens	Affinity Capture-Western	Li J (2013)	Low		ERBB3
							CTNND1	HIT	H. sapiens	Reconstituted Complex	Raurell I (2008)	Low		BRF2	HIT	H. sapiens	Synthetic Lethality	Martin TD (2017)	High									INPPL1	HIT	H. sapiens	Affinity Capture-MS	Brehme M (2009)	High									EGFR	HIT	H. sapiens	Protein-peptide	Luttrell DK (1994)	Low		ERBB4
							CTNND1	HIT	H. sapiens	Reconstituted Complex	Ishiyama N (2010)	Low		BRIX1	HIT	H. sapiens	Synthetic Lethality	Luo J (2009)	High									INPPL1	HIT	H. sapiens	Affinity Capture-Western	Brehme M (2009)	Low									EGFR	HIT	H. sapiens	Affinity Capture-Western	Luttrell DK (1994)	Low		ERGIC1
							CTNND1	HIT	H. sapiens	Co-crystal Structure	Ishiyama N (2010)	Low		BRIX1	HIT	H. sapiens	Proximity Label-MS	Go CD (2021)	High									JAK1	HIT	M. musculus	Affinity Capture-Western	Danial NN (1998)	Low									EGFR	BAIT	H. sapiens	Two-hybrid	Kotlyar M (2015)	Low		ERH
							CTNND1	HIT	H. sapiens	Co-localization	Ishiyama N (2010)	Low		BRK1	HIT	H. sapiens	Proximity Label-MS	Bigenzahn JW (2018)	High									JAK1	HIT	H. sapiens	Reconstituted Complex	Danial NN (1998)	Low									EGFR	BAIT	H. sapiens	Reconstituted Complex	Hause RJ (2012)	High		ERO1L
							CTNND1	BAIT	H. sapiens	Affinity Capture-Western	Chen Y (2009)	Low		BSG	HIT	H. sapiens	Negative Genetic	Kovalski JR (2019)	Low									JUN	HIT	H. sapiens	Biochemical Activity	Chen C (2008)	Low									EGFR	HIT	H. sapiens	Protein-peptide	Stover DR (1995)	Low		ESYT1
							CTNND1	HIT	H. sapiens	Affinity Capture-Western	Smyth D (2012)	Low		BSG	HIT	H. sapiens	Proximity Label-MS	Kovalski JR (2019)	High									JUN	BAIT	H. sapiens	Affinity Capture-Western	Xie M (2010)	Low									EGFR	BAIT	H. sapiens	Affinity Capture-Western	Jaganathan S (2011)	Low		ESYT2
							CTNND1	BAIT	H. sapiens	Affinity Capture-Western	Del Valle-Perez B (2011)	Low		BSG	HIT	H. sapiens	Proximity Label-MS	Go CD (2021)	High									JUN	HIT	H. sapiens	Affinity Capture-Western	Chen C (2008)	Low									EGFR	HIT	H. sapiens	Affinity Capture-Western	Jaganathan S (2011)	Low		EVL
							CTNND1	HIT	H. sapiens	FRET	Figueiredo J (2013)	Low		BSG	HIT	H. sapiens	Proximity Label-MS	Adhikari H (2018)	High									KIAA1429	BAIT	H. sapiens	Affinity Capture-RNA	Yue Y (2018)	High									EGFR	HIT	H. sapiens	Affinity Capture-Western	Marcotte R (2009)	Low		EXOC3
							CTNND1	HIT	H. sapiens	Affinity Capture-Western	Ribeiro AS (2013)	Low		BSG	HIT	H. sapiens	Proximity Label-MS	Bigenzahn JW (2018)	High									KIT	BAIT	H. sapiens	Reconstituted Complex	Leung KK (2014)	High									EGFR	BAIT	H. sapiens	Reconstituted Complex	Gilmer T (1994)	Low		EXOSC9
							CTNND1	HIT	H. sapiens	Affinity Capture-Western	Pinheiro H (2012)	Low		BTK	HIT	H. sapiens	Proximity Label-MS	Bigenzahn JW (2018)	High									KRT31	BAIT	H. sapiens	Two-hybrid	Luck K (2020)	High									EGFR	HIT	H. sapiens	Reconstituted Complex	Stover DR (1995)	Low		FAM129B
							CTNND1	HIT	H. sapiens	Proximity Label-MS	Guo Z (2014)	High		BTN3A2	HIT	H. sapiens	Proximity Label-MS	Go CD (2021)	High									LARS	HIT	H. sapiens	Co-fractionation	Wan C (2015)	High									EGFR	HIT	H. sapiens	Affinity Capture-Western	Lee IT (2010)	Low		FAM135A
							CTNND1	HIT	H. sapiens	Affinity Capture-Western	Hazan RB (1998)	Low		BTRC	HIT	H. sapiens	Affinity Capture-Western	Shukla S (2014)	Low									LATS2	HIT	H. sapiens	Affinity Capture-Western	Reuven N (2013)	Low									EGFR	HIT	H. sapiens	Biochemical Activity	Stover DR (1995)	Low		FAM171A1
							CTNND1	BAIT	H. sapiens	Affinity Capture-MS	Huttlin EL (2014/pre-pub)	High		BUB3	HIT	H. sapiens	Synthetic Lethality	Martin TD (2017)	High									LATS2	BAIT	H. sapiens	Biochemical Activity	Reuven N (2013)	Low									EGLN1	BAIT	H. sapiens	Affinity Capture-Western	Lee HY (2011)	Low		FAM171A2
							CTSB	HIT	H. sapiens	Proximity Label-MS	Guo Z (2014)	High		C11ORF72	HIT	H. sapiens	Synthetic Lethality	Luo J (2009)	High									LRRC59	HIT	H. sapiens	Affinity Capture-MS	So J (2015)	High									EGLN1	HIT	H. sapiens	Affinity Capture-Western	Lee HY (2011)	Low		FAM171B
							CTTN	HIT	H. sapiens	Proximity Label-MS	Guo Z (2014)	High		C12ORF56	HIT	H. sapiens	Synthetic Lethality	Luo J (2009)	High									LRRK1	BAIT	H. sapiens	Reconstituted Complex	Tomkins JE (2018)	High									EGLN1	BAIT	H. sapiens	Reconstituted Complex	Lee HY (2011)	Low		FAM83B
							CXADR	HIT	H. sapiens	Proximity Label-MS	Guo Z (2014)	High		C12ORF66	HIT	H. sapiens	Synthetic Growth Defect	Vizeacoumar FJ (2013)	High									LRRK1	BAIT	H. sapiens	Affinity Capture-MS	Titz B (2010)	Low									EGLN1	HIT	H. sapiens	Reconstituted Complex	Lee HY (2011)	Low		FARP1
							DAAM1	HIT	H. sapiens	Proximity Label-MS	Guo Z (2014)	High		C14ORF183	HIT	H. sapiens	Synthetic Lethality	Luo J (2009)	High									MAPT	BAIT	H. sapiens	Affinity Capture-Western	Derkinderen P (2005)	Low									EGLN1	HIT	H. sapiens	Biochemical Activity	Lee HY (2011)	Low		FARP2
							DAB2IP	HIT	H. sapiens	Proximity Label-MS	Guo Z (2014)	High		C14ORF80	HIT	H. sapiens	Affinity Capture-MS	Hein MY (2015)	High									MAPT	HIT	H. sapiens	Biochemical Activity	Derkinderen P (2005)	Low									EMD	HIT	H. sapiens	Biochemical Activity	Tifft KE (2009)	Low		FASLG
							DAG1	HIT	H. sapiens	Proximity Label-MS	Guo Z (2014)	High		C16ORF72	HIT	H. sapiens	Synthetic Growth Defect	Vizeacoumar FJ (2013)	High									MAPT	HIT	H. sapiens	Biochemical Activity	Lebouvier T (2008)	Low									ENO1	HIT	H. sapiens	Biochemical Activity	Di Stefano P (2007)	Low		FASLG
							DBN1	HIT	H. sapiens	Proximity Label-MS	Guo Z (2014)	High		C19ORF26	HIT	H. sapiens	Proximity Label-MS	Go CD (2021)	High									MAVS	BAIT	H. sapiens	Affinity Capture-Western	Song T (2010)	Low									ENO1	HIT	H. sapiens	Biochemical Activity	Ferrand A (2006)	Low		FBXO28
							DBNL	HIT	H. sapiens	Proximity Label-MS	Guo Z (2014)	High		C19ORF26	HIT	H. sapiens	Proximity Label-MS	Kovalski JR (2019)	High									MAVS	HIT	H. sapiens	Affinity Capture-Western	Cheng J (2017)	Low									ENO1	HIT	H. sapiens	Biochemical Activity	Ellis CE (2001)	Low		FCAR
							DCAF4	BAIT	H. sapiens	Affinity Capture-MS	Liu H (2019)	High		C1ORF131	HIT	H. sapiens	Affinity Capture-MS	Hein MY (2015)	High									MAVS	HIT	H. sapiens	Far Western	Song T (2010)	Low									ENO1	HIT	H. sapiens	Biochemical Activity	Chang YJ (2004)	Low		FCGR2A
							DDR1	BAIT	H. sapiens	Affinity Capture-Western	Eswaramoorthy R (2010)	Low		C1ORF21	HIT	H. sapiens	Proximity Label-MS	Go CD (2021)	High									MAVS	HIT	H. sapiens	Affinity Capture-Western	Song T (2010)	Low									ENO3	HIT	O. cuniculus	Biochemical Activity	Van Slyke P (2005)	Low		FCGR2B
							DDR2	BAIT	H. sapiens	Affinity Capture-Western	Eswaramoorthy R (2010)	Low		C1ORF226	HIT	H. sapiens	Proximity Label-MS	Go CD (2021)	High									MBP	BAIT	M. musculus	Protein-peptide	Polverini E (2008)	Low									EP300	BAIT	H. sapiens	Affinity Capture-Western	Paladino D (2016)	Low		FCHO2
							DDX39B	BAIT	H. sapiens	Affinity Capture-MS	Rosenbluh J (2016)	High		C1ORF27	HIT	H. sapiens	Proximity Label-MS	Adhikari H (2018)	High									MBP	HIT	H. sapiens	Biochemical Activity	Bae GU (2009)	Low									EP300	HIT	H. sapiens	Affinity Capture-Western	Paladino D (2016)	Low		FERMT2
							DDX39B	HIT	H. sapiens	Proximity Label-MS	Guo Z (2014)	High		C21ORF59	HIT	H. sapiens	Synthetic Lethality	Martin TD (2017)	High									MDM2	HIT	H. sapiens	Biochemical Activity	Dias SS (2006)	Low									EPHA3	HIT	H. sapiens	Reconstituted Complex	Zisch AH (1998)	Low		FGFR1OP
							DDX3X	HIT	H. sapiens	Proximity Label-MS	Guo Z (2014)	High		C2CD2L	HIT	H. sapiens	Proximity Label-MS	Go CD (2021)	High									MDM2	HIT	H. sapiens	Biochemical Activity	Batuello CN (2015)	Low									EPHA4	HIT	H. sapiens	Reconstituted Complex	Zisch AH (1998)	Low		FGFR2
							DDX6	HIT	H. sapiens	Proximity Label-MS	Guo Z (2014)	High		C2CD2L	HIT	H. sapiens	Proximity Label-MS	Adhikari H (2018)	High									MDM2	HIT	H. sapiens	Protein-peptide	Batuello CN (2015)	Low									EPHB2	HIT	H. sapiens	Two-hybrid	Zisch AH (1998)	Low		FGR
							DENND4C	HIT	H. sapiens	Proximity Label-MS	Guo Z (2014)	High		C2CD4C	HIT	H. sapiens	Proximity Label-MS	Go CD (2021)	High									MDM2	HIT	H. sapiens	Affinity Capture-Western	Goldberg Z (2002)	Low									EPHB2	BAIT	H. sapiens	Two-hybrid	Zisch AH (2000)	Low		FGR
							DHX29	HIT	H. sapiens	Proximity Label-MS	Guo Z (2014)	High		C2CD5	HIT	H. sapiens	Proximity Label-MS	Go CD (2021)	High									MDM2	BAIT	H. sapiens	Reconstituted Complex	Goldberg Z (2002)	Low									EPHB2	HIT	H. sapiens	Reconstituted Complex	Zisch AH (2000)	Low		FLNB
							DIAPH3	HIT	H. sapiens	Proximity Label-MS	Guo Z (2014)	High		C2ORF72	HIT	H. sapiens	Proximity Label-MS	Kovalski JR (2019)	High									MDM2	HIT	H. sapiens	Biochemical Activity	Goldberg Z (2002)	Low									EPHB2	BAIT	H. sapiens	Reconstituted Complex	Zisch AH (1998)	Low		FLOT2
							DLG1	HIT	H. sapiens	Proximity Label-MS	Guo Z (2014)	High		C5ORF15	HIT	H. sapiens	Proximity Label-MS	Adhikari H (2018)	High									MDM4	HIT	H. sapiens	Affinity Capture-Western	Zuckerman V (2009)	Low									EPHB2	HIT	H. sapiens	Affinity Capture-Western	Zisch AH (1998)	Low		FLT3
							DLG5	HIT	H. sapiens	Proximity Label-MS	Guo Z (2014)	High		C5ORF22	HIT	H. sapiens	Synthetic Lethality	Martin TD (2017)	High									MDM4	BAIT	H. sapiens	Affinity Capture-Western	Zuckerman V (2009)	Low									EPHB2	HIT	H. sapiens	Reconstituted Complex	Zisch AH (1998)	Low		FLVCR1
							DNAJB1	HIT	H. sapiens	Proximity Label-MS	Guo Z (2014)	High		C5ORF63	HIT	H. sapiens	Synthetic Lethality	Martin TD (2017)	High									MICAL1	HIT	H. sapiens	Reconstituted Complex	Suzuki T (2002)	Low									EPHB2	BAIT	H. sapiens	Positive Genetic	Han K (2017)	High		FMN2
							DOCK9	HIT	H. sapiens	Proximity Label-MS	Guo Z (2014)	High		C6	HIT	H. sapiens	Synthetic Lethality	Luo J (2009)	High									MSH5	HIT	H. sapiens	Two-hybrid	Tompkins JD (2009)	Low									EPOR	HIT	H. sapiens	Affinity Capture-Western	Liang K (2010)	Low		FMNL2
							DSC3	HIT	H. sapiens	Proximity Label-MS	Guo Z (2014)	High		C6ORF48	HIT	H. sapiens	Synthetic Lethality	Luo J (2009)	High									MSH5	BAIT	H. sapiens	Reconstituted Complex	Yi W (2006)	Low									EPS8	HIT	H. sapiens	Biochemical Activity	Maa MC (1999)	Low		FNBP1
							DSG2	HIT	H. sapiens	Proximity Label-MS	Guo Z (2014)	High		C9ORF84	HIT	H. sapiens	Synthetic Lethality	Luo J (2009)	High									MSH5	BAIT	H. sapiens	Affinity Capture-Western	Yi W (2006)	Low									EPS8	HIT	H. sapiens	Reconstituted Complex	Maa MC (1999)	Low		FRMPD4
							DST	HIT	H. sapiens	Proximity Label-MS	Guo Z (2014)	High		CA12	HIT	H. sapiens	Synthetic Lethality	Luo J (2009)	High									MSH5	HIT	H. sapiens	Affinity Capture-Western	Yi W (2006)	Low									ERBB2	HIT	H. sapiens	Affinity Capture-Western	Li W (2018)	Low		FRS2
							DVL3	HIT	H. sapiens	Proximity Label-MS	Guo Z (2014)	High		CABLES1	HIT	H. sapiens	Proximity Label-MS	Go CD (2021)	High									MSH5	HIT	H. sapiens	Biochemical Activity	Yi W (2006)	Low									ERBB2	HIT	H. sapiens	Reconstituted Complex	Ren Z (2002)	Low		FRS2
							E2F1	HIT	H. sapiens	Affinity Capture-Western	Peart MJ (2010)	Low		CACHD1	HIT	H. sapiens	Proximity Label-MS	Go CD (2021)	High									MSH5	HIT	M. musculus	Two-hybrid	Tompkins JD (2009)	Low									ERBB2	BAIT	H. sapiens	Affinity Capture-Western	Marcotte R (2009)	Low		FSD1L
							EBNA1BP2	HIT	H. sapiens	Proximity Label-MS	Guo Z (2014)	High		CACHD1	HIT	H. sapiens	Proximity Label-MS	Adhikari H (2018)	High									MSH5	BAIT	H. sapiens	Affinity Capture-Western	Tompkins JD (2009)	Low									ERBB2	BAIT	H. sapiens	Affinity Capture-Western	Liang K (2010)	Low		FUBP3
							ECT2	HIT	H. sapiens	Affinity Capture-Western	Liot C (2011)	Low		CACNA2D2	HIT	H. sapiens	Synthetic Lethality	Luo J (2009)	High									MSH5	BAIT	H. sapiens	Two-hybrid	Yi W (2006)	Low									ERBB2	BAIT	H. sapiens	Negative Genetic	Shen JP (2017)	High		GAB1
							EEF1A1	HIT	H. sapiens	Proximity Label-MS	Guo Z (2014)	High		CADM1	HIT	H. sapiens	Proximity Label-MS	Go CD (2021)	High									MTOR	BAIT	H. sapiens	Affinity Capture-Western	Kumar V (2000)	Low									ERBB2	HIT	H. sapiens	Affinity Capture-Western	Li X (2007)	Low		GAB1
							EEF1D	HIT	H. sapiens	Proximity Label-MS	Guo Z (2014)	High		CADM1	HIT	H. sapiens	Proximity Label-MS	Kovalski JR (2019)	High									MTOR	HIT	H. sapiens	Affinity Capture-Western	Kumar V (2000)	Low									ERBB2	BAIT	H. sapiens	Reconstituted Complex	Hause RJ (2012)	High		GAB2
							EEF1G	HIT	H. sapiens	Proximity Label-MS	Guo Z (2014)	High		CADM1	HIT	H. sapiens	Proximity Label-MS	Adhikari H (2018)	High									MUC1	BAIT	H. sapiens	Affinity Capture-Western	Raina D (2006)	Low									ERBB2	HIT	H. sapiens	Affinity Capture-Western	Liang K (2010)	Low		GAB3
							EEF2	HIT	H. sapiens	Proximity Label-MS	Guo Z (2014)	High		CALM1	BAIT	H. sapiens	Affinity Capture-Western	Villalonga P (2001)	Low									MUC1	HIT	H. sapiens	Biochemical Activity	Raina D (2006)	Low									ERBB2	HIT	H. sapiens	Reconstituted Complex	Stover DR (1995)	Low		GAB3
							EFHD2	HIT	H. sapiens	Proximity Label-MS	Guo Z (2014)	High		CALM1	BAIT	H. sapiens	Reconstituted Complex	Villalonga P (2001)	Low									NAA25	HIT	H. sapiens	Co-fractionation	Wan C (2015)	High									ERBB2	HIT	H. sapiens	Biochemical Activity	Stover DR (1995)	Low		GJB7
							EFR3A	HIT	H. sapiens	Proximity Label-MS	Guo Z (2014)	High		CALM1	BAIT	H. sapiens	Reconstituted Complex	Sidhu RS (2003)	Low									NARS	HIT	H. sapiens	Co-fractionation	Wan C (2015)	High									ERBB3	BAIT	H. sapiens	Reconstituted Complex	Hause RJ (2012)	High		GJD3
							EGFR	HIT	H. sapiens	Affinity Capture-Western	Pece S (2000)	Low		CALM1	BAIT	H. sapiens	Two-hybrid	Sidhu RS (2003)	Low									NCK1	BAIT	H. sapiens	Affinity Capture-Western	Miyoshi-Akiyama T (2001)	Low									ERBB3	HIT	H. sapiens	Protein-peptide	Jones RB (2006)	High		GP1BA
							EGFR	BAIT	H. sapiens	Two-hybrid	Kotlyar M (2015)	Low		CALM1	HIT	H. sapiens	Affinity Capture-MS	Rosenbluh J (2016)	High									NCK1	HIT	H. sapiens	Reconstituted Complex	Ren R (1994)	Low									ERBB4	BAIT	H. sapiens	Reconstituted Complex	Hause RJ (2012)	High		GP1BB
							EGFR	BAIT	H. sapiens	Co-localization	Chen TC (2014)	High		CALR	HIT	H. sapiens	Synthetic Lethality	Luo J (2009)	High									NCK1	HIT	H. sapiens	Two-hybrid	Ren R (1994)	Low									ERRFI1	HIT	H. sapiens	Biochemical Activity	Park E (2015)	Low		GP6
							EGFR	BAIT	H. sapiens	PCA	Petschnigg J (2014)	High		CAMLG	HIT	H. sapiens	Proximity Label-MS	Go CD (2021)	High									NCK1	HIT	H. sapiens	Affinity Capture-Western	Wunderlich L (1999)	Low									ESR1	BAIT	H. sapiens	Affinity Capture-Western	Abou-Kandil A (2016)	Low		GP6
							EGFR	BAIT	H. sapiens	Affinity Capture-MS	Li J (2013)	High		CAMLG	HIT	H. sapiens	Proximity Label-MS	Adhikari H (2018)	High									NCK1	BAIT	H. sapiens	Affinity Capture-Western	Adler CE (2000)	Low									ESR1	HIT	H. sapiens	Affinity Capture-Western	Migliaccio A (2000)	Low		GP6
							EGFR	HIT	H. sapiens	Proximity Label-MS	Guo Z (2014)	High		CAND1	HIT	H. sapiens	Affinity Capture-MS	Rosenbluh J (2016)	High									NCOA3	HIT	H. sapiens	Affinity Capture-Western	Oh AS (2008)	Low									ESR1	BAIT	H. sapiens	Reconstituted Complex	Manavathi B (2006)	Low		GP6
							EHBP1	HIT	H. sapiens	Proximity Label-MS	Guo Z (2014)	High		CANX	HIT	H. sapiens	Proximity Label-MS	Adhikari H (2018)	High									NCOA3	BAIT	H. sapiens	Reconstituted Complex	Oh AS (2008)	Low									ESR1	HIT	H. sapiens	Affinity Capture-Western	Teo AK (2001)	Low		GPRIN1
							EHBP1L1	HIT	H. sapiens	Proximity Label-MS	Guo Z (2014)	High		CAP1	HIT	H. sapiens	Affinity Capture-MS	Rosenbluh J (2016)	High									NEDD4	BAIT	H. sapiens	Biochemical Activity	Persaud A (2009)	High									ESR1	HIT	H. sapiens	Affinity Capture-Western	Hitosugi T (2007)	Low		GPRIN3
							EHD1	HIT	H. sapiens	Proximity Label-MS	Guo Z (2014)	High		CAPZB	HIT	H. sapiens	Affinity Capture-MS	Rosenbluh J (2016)	High									NEDD4	BAIT	R. norvegicus	Biochemical Activity	Persaud A (2009)	High									ESR1	BAIT	H. sapiens	Co-localization	Yoshimaru T (2013)	Low		GTPBP3
							EHD4	HIT	H. sapiens	Proximity Label-MS	Guo Z (2014)	High		CARM1	HIT	H. sapiens	Synthetic Lethality	Luo J (2009)	High									NEDD4	BAIT	H. sapiens	Reconstituted Complex	Persaud A (2009)	High									ESR1	BAIT	H. sapiens	Co-localization	Zwart W (2007)	Low		H2AFY
							EIF2A	HIT	H. sapiens	Proximity Label-MS	Guo Z (2014)	High		CASC5	HIT	H. sapiens	Synthetic Lethality	Luo J (2009)	High									NEDD4L	BAIT	H. sapiens	Biochemical Activity	Persaud A (2009)	High									ESR1	HIT	H. sapiens	Co-localization	Yoshimaru T (2013)	Low		HBS1L
							EIF2S3	HIT	H. sapiens	Proximity Label-MS	Guo Z (2014)	High		CASK	HIT	H. sapiens	Proximity Label-MS	Go CD (2021)	High									NEDD9	BAIT	H. sapiens	Affinity Capture-Western	Minegishi M (1996)	Low									ESR1	BAIT	H. sapiens	Co-localization	Zhang H (2006)	Low		HCK
							EIF3E	HIT	H. sapiens	Proximity Label-MS	Guo Z (2014)	High		CASK	HIT	H. sapiens	Proximity Label-MS	Kovalski JR (2019)	High									NEDD9	HIT	H. sapiens	Affinity Capture-Western	Law SF (1996)	Low									ESR1	HIT	H. sapiens	Co-localization	Zhang H (2006)	Low		HCLS1
							EIF4B	HIT	H. sapiens	Proximity Label-MS	Guo Z (2014)	High		CASKIN2	HIT	H. sapiens	Proximity Label-MS	Go CD (2021)	High									NFKBIA	HIT	H. sapiens	Affinity Capture-Western	Kawai H (2002)	Low									ESR1	BAIT	H. sapiens	Reconstituted Complex	Zhang H (2006)	Low		HDGFRP3
							EIF4G1	HIT	H. sapiens	Proximity Label-MS	Guo Z (2014)	High		CATSPER1	HIT	H. sapiens	Synthetic Lethality	Luo J (2009)	High									NFKBIA	HIT	H. sapiens	Reconstituted Complex	Kawai H (2002)	Low									ESR1	BAIT	H. sapiens	Two-hybrid	Slentz-Kesler K (2000)	Low		HEXIM1
							EIF4G2	HIT	H. sapiens	Proximity Label-MS	Guo Z (2014)	High		CAV1	HIT	H. sapiens	Proximity Label-MS	Go CD (2021)	High									NTRK1	BAIT	H. sapiens	Two-hybrid	Koch A (2000)	Low									ESR1	HIT	H. sapiens	Reconstituted Complex	Bourdoncle A (2005)	Low		HIST1H1E
							EIF4H	HIT	H. sapiens	Proximity Label-MS	Guo Z (2014)	High		CCDC112	HIT	H. sapiens	Synthetic Lethality	Luo J (2009)	High									NTRK1	BAIT	H. sapiens	Affinity Capture-Western	Yano H (2000)	Low									ESR1	HIT	H. sapiens	Two-hybrid	Jaber BM (2004)	Low		HLA-A
							EIF5	HIT	H. sapiens	Proximity Label-MS	Guo Z (2014)	High		CCDC114	HIT	H. sapiens	Synthetic Growth Defect	Vizeacoumar FJ (2013)	High									NTRK1	HIT	H. sapiens	Reconstituted Complex	Koch A (2000)	Low									ESR1	HIT	H. sapiens	Affinity Capture-Western	Jaber BM (2004)	Low		HNRNPK
							EIF5A	HIT	H. sapiens	Proximity Label-MS	Guo Z (2014)	High		CCDC115	HIT	H. sapiens	Synthetic Lethality	Martin TD (2017)	High									PAG1	HIT	H. sapiens	Two-hybrid	Wen ST (1997)	Low									ESR1	BAIT	H. sapiens	Affinity Capture-Western	Ku TK (2007)	Low		HNRNPK
							ELFN2	HIT	H. sapiens	Proximity Label-MS	Guo Z (2014)	High		CCDC120	HIT	H. sapiens	Synthetic Lethality	Luo J (2009)	High									PAG1	HIT	H. sapiens	Affinity Capture-Western	Wen ST (1997)	Low									ESR1	BAIT	H. sapiens	Affinity Capture-Western	Cabodi S (2004)	Low		HOXB5
							ELMOD3	HIT	H. sapiens	Proximity Label-MS	Guo Z (2014)	High		CCDC171	HIT	H. sapiens	Synthetic Lethality	Luo J (2009)	High									PAK2	BAIT	H. sapiens	Affinity Capture-Western	Roig J (2000)	Low									ESR1	BAIT	H. sapiens	Two-hybrid	Monroe DG (2003)	Low		HOXB5
							ELP4	HIT	H. sapiens	Proximity Label-MS	Guo Z (2014)	High		CCDC25	HIT	H. sapiens	Proximity Label-MS	Kovalski JR (2019)	High									PAK2	BAIT	H. sapiens	Biochemical Activity	Roig J (2000)	Low									ESR1	HIT	H. sapiens	Affinity Capture-Western	Li W (2018)	Low		HOXC4
							EMD	HIT	H. sapiens	Proximity Label-MS	Guo Z (2014)	High		CCDC47	HIT	H. sapiens	Proximity Label-MS	Adhikari H (2018)	High									PAK4	HIT	H. sapiens	Co-fractionation	Wan C (2015)	High									ESR1	BAIT	H. sapiens	FRET	Zwart W (2007)	Low		HRAS
							ENO1	HIT	H. sapiens	Proximity Label-MS	Guo Z (2014)	High		CCDC47	HIT	H. sapiens	Proximity Label-MS	Go CD (2021)	High									PARK2	BAIT	H. sapiens	Reconstituted Complex	Ko HS (2010)	Low									ESR1	BAIT	H. sapiens	Two-hybrid	Zwart W (2007)	Low		HRAS
							EP300	HIT	H. sapiens	Affinity Capture-Western	Turnell AS (2005)	Low		CCDC6	HIT	H. sapiens	Synthetic Lethality	Martin TD (2017)	High									PARK2	BAIT	H. sapiens	Affinity Capture-Western	Ko HS (2010)	Low									ESR1	HIT	H. sapiens	Affinity Capture-Western	Endler A (2012)	Low		HRAS
							EP300	BAIT	H. sapiens	Affinity Capture-Western	Turnell AS (2005)	Low		CCDC8	HIT	H. sapiens	Proximity Label-MS	Go CD (2021)	High									PARK2	HIT	H. sapiens	Affinity Capture-Western	Ko HS (2010)	Low									ESR1	BAIT	H. sapiens	Two-hybrid	Endler A (2012)	Low		HSP90AA1
							EPB41	HIT	H. sapiens	Proximity Label-MS	Guo Z (2014)	High		CCDC88A	HIT	H. sapiens	Proximity Label-MS	Adhikari H (2018)	High									PARK2	HIT	H. sapiens	Biochemical Activity	Ko HS (2010)	Low									ESR2	HIT	H. sapiens	Affinity Capture-Western	Migliaccio A (2000)	Low		HSP90AA1
							EPB41L1	HIT	H. sapiens	Proximity Label-MS	Guo Z (2014)	High		CCDC88A	HIT	H. sapiens	Proximity Label-MS	Go CD (2021)	High									PARK2	BAIT	H. sapiens	Reconstituted Complex	Imam SZ (2011)	Low									ESR2	BAIT	H. sapiens	Two-hybrid	Slentz-Kesler K (2000)	Low		HSP90AA1
							EPB41L3	HIT	H. sapiens	Proximity Label-MS	Guo Z (2014)	High		CCIN	HIT	H. sapiens	Synthetic Lethality	Luo J (2009)	High									PARK2	HIT	H. sapiens	Reconstituted Complex	Imam SZ (2011)	Low									ESR2	BAIT	H. sapiens	Two-hybrid	Monroe DG (2003)	Low		HSP90AA1
							EPB41L4B	HIT	H. sapiens	Proximity Label-MS	Guo Z (2014)	High		CCL5	HIT	H. sapiens	Two-hybrid	Arroyo R (2015)	High									PARK2	HIT	H. sapiens	Biochemical Activity	Imam SZ (2011)	Low									EVL	HIT	H. sapiens	Reconstituted Complex	Lambrechts A (2000)	Low		HSP90AB1
							EPHA2	HIT	H. sapiens	Proximity Label-MS	Guo Z (2014)	High		CCNA2	HIT	H. sapiens	Synthetic Lethality	Luo J (2009)	High									PARK2	BAIT	H. sapiens	Affinity Capture-Western	Imam SZ (2011)	Low									FAM105A	BAIT	H. sapiens	Proximity Label-MS	Ceccarelli DF (2019)	High		HSP90AB3P
							EPN2	HIT	H. sapiens	Proximity Label-MS	Guo Z (2014)	High		CCNB2	HIT	H. sapiens	Proximity Label-MS	Adhikari H (2018)	High									PARK2	HIT	H. sapiens	Affinity Capture-Western	Imam SZ (2011)	Low									FANCC	HIT	H. sapiens	Two-hybrid	Arroyo R (2014)	High		HSP90B1
							EPN3	HIT	H. sapiens	Proximity Label-MS	Guo Z (2014)	High		CCNY	HIT	H. sapiens	Proximity Label-MS	Adhikari H (2018)	High									PARP1	BAIT	H. sapiens	Affinity Capture-MS	Wu T (2013)	Low									FAS	BAIT	H. sapiens	Affinity Capture-Western	Kleber S (2008)	Low		HTR2A
							EPS15	HIT	H. sapiens	Proximity Label-MS	Guo Z (2014)	High		CCNY	HIT	H. sapiens	Proximity Label-MS	Kovalski JR (2019)	High									PCNA	HIT	H. sapiens	Affinity Capture-Western	Zhao H (2012)	Low									FASLG	BAIT	H. sapiens	Protein-peptide	Voss M (2009)	Low		IGF1R
							EPS15L1	HIT	H. sapiens	Proximity Label-MS	Guo Z (2014)	High		CCNYL1	HIT	H. sapiens	Proximity Label-MS	Kovalski JR (2019)	High									PDE4D	HIT	H. sapiens	Far Western	Beard MB (1999)	Low									FBP2	HIT	H. sapiens	Two-hybrid	Arroyo R (2014)	High		IGF2BP2
							Interactor	Role	Organism	Experimental Evidence Code	Dataset	Throughput		CCT2	HIT	H. sapiens	Synthetic Lethality	Luo J (2009)	High									PDGFRB	BAIT	H. sapiens	Biochemical Activity	Srinivasan D (2009)	Low									FBXO5	HIT	H. sapiens	Biochemical Activity	Chen JY (2011)	Low		IGHA1
							EPS8L1	HIT	H. sapiens	Proximity Label-MS	Guo Z (2014)	High		CCT3	HIT	H. sapiens	Synthetic Lethality	Martin TD (2017)	High									PDGFRB	HIT	H. sapiens	Biochemical Activity	Srinivasan D (2009)	Low									FCER1A	BAIT	H. sapiens	Affinity Capture-MS	Huttlin EL (2014/pre-pub)	High		IGHA1
							EPS8L2	HIT	H. sapiens	Proximity Label-MS	Guo Z (2014)	High		CCT5	HIT	H. sapiens	Synthetic Lethality	Martin TD (2017)	High									PFDN4	HIT	H. sapiens	Co-fractionation	Havugimana PC (2012)	High									FERMT2	BAIT	H. sapiens	Affinity Capture-Western	Wang X (2018)	Low		IGHA1
							ERBB2	HIT	H. sapiens	Proximity Label-MS	Guo Z (2014)	High		CCT5	HIT	H. sapiens	Affinity Capture-MS	Rosenbluh J (2016)	High									PIK3R1	HIT	H. sapiens	Reconstituted Complex	Kapeller R (1994)	Low									FERMT2	HIT	H. sapiens	Affinity Capture-Western	Wang X (2018)	Low		IGSF3
							ERBB2IP	HIT	H. sapiens	Proximity Label-MS	Guo Z (2014)	High		CCT7	HIT	H. sapiens	Two-hybrid	Vinayagam A (2011)	High									PIK3R1	BAIT	H. sapiens	Reconstituted Complex	Ren SY (2005)	Low									FGFR1	BAIT	H. sapiens	Affinity Capture-Western	Dudka AA (2010)	Low		IKBKG
							ERBB3	HIT	H. sapiens	Proximity Label-MS	Guo Z (2014)	High		CCT7	HIT	H. sapiens	Synthetic Lethality	Martin TD (2017)	High									PIK3R1	BAIT	H. sapiens	Reconstituted Complex	Ren SY (2005)	Low									FGFR1	BAIT	H. sapiens	Affinity Capture-Western	Vecchione A (2007)	Low		IL1B
							ERC1	HIT	H. sapiens	Proximity Label-MS	Guo Z (2014)	High		CCT8	HIT	H. sapiens	Synthetic Lethality	Martin TD (2017)	High									PIK3R1	BAIT	H. sapiens	Affinity Capture-Western	Ren SY (2005)	Low									FGFR2	BAIT	H. sapiens	Affinity Capture-Western	Schueller AC (2008)	Low		IL1R1
							ESR2	BAIT	H. sapiens	Affinity Capture-MS	Giurato G (2018)	High		CD276	HIT	H. sapiens	Proximity Label-MS	Adhikari H (2018)	High									PIK3R1	HIT	H. sapiens	Affinity Capture-MS	Brehme M (2009)	High									FGFR4	BAIT	H. sapiens	Negative Genetic	Guo Y (2019)	Low		ILDR2
							ESYT1	HIT	H. sapiens	Proximity Label-MS	Guo Z (2014)	High		CD44	HIT	H. sapiens	Proximity Label-MS	Kovalski JR (2019)	High									PIK3R1	HIT	H. sapiens	Affinity Capture-Western	Jain SK (1996)	Low									FHL1	BAIT	M. musculus	Affinity Capture-Western	Wang X (2018)	Low		INCENP
							ESYT2	HIT	H. sapiens	Proximity Label-MS	Guo Z (2014)	High		CD44	HIT	H. sapiens	Proximity Label-MS	Go CD (2021)	High									PIK3R1	BAIT	H. sapiens	Affinity Capture-Western	Jain SK (1996)	Low									FHL1	BAIT	H. sapiens	Affinity Capture-Western	Wang X (2018)	Low		INPP5D
							EVPL	HIT	H. sapiens	Proximity Label-MS	Guo Z (2014)	High		CD46	HIT	H. sapiens	Proximity Label-MS	Adhikari H (2018)	High									PIK3R2	HIT	H. sapiens	Affinity Capture-MS	Brehme M (2009)	High									FHL1	HIT	M. musculus	Biochemical Activity	Wang X (2018)	Low		INPP5D
							EXOC3	HIT	H. sapiens	Proximity Label-MS	Guo Z (2014)	High		CD83	HIT	H. sapiens	Synthetic Growth Defect	Vizeacoumar FJ (2013)	High									PIK3R2	HIT	H. sapiens	Affinity Capture-Western	Brehme M (2009)	Low									FHL1	BAIT	M. musculus	Reconstituted Complex	Wang X (2018)	Low		INPPL1
							EZR	HIT	H. sapiens	Affinity Capture-Western	Hiscox S (1999)	Low		CD96	HIT	H. sapiens	Synthetic Lethality	Martin TD (2017)	High									PLCG1	HIT	H. sapiens	Reconstituted Complex	Koch A (2000)	Low									FHL1	HIT	M. musculus	Reconstituted Complex	Wang X (2018)	Low		IPO5
							EZR	HIT	H. sapiens	Proximity Label-MS	Guo Z (2014)	High		CD99	HIT	H. sapiens	Proximity Label-MS	Go CD (2021)	High									PLEKHA4	HIT	H. sapiens	Two-hybrid	Daakour S (2016)	High									FHL1	HIT	M. musculus	Affinity Capture-Western	Wang X (2018)	Low		IQGAP1
							F11R	HIT	H. sapiens	Proximity Label-MS	Guo Z (2014)	High		CDC16	HIT	H. sapiens	Synthetic Lethality	Luo J (2009)	High									PPM1B	HIT	H. sapiens	Co-fractionation	Wan C (2015)	High									FHL1	HIT	H. sapiens	Affinity Capture-Western	Wang X (2018)	Low		IQGAP2
							FAM110A	HIT	H. sapiens	Proximity Label-MS	Guo Z (2014)	High		CDC23	HIT	H. sapiens	Synthetic Lethality	Martin TD (2017)	High									PRDX1	HIT	H. sapiens	FRET	Morell M (2007)	Low									FLNA	HIT	H. sapiens	Two-hybrid	Bandyopadhyay S (2010)	High		IRS4
							FAM110C	HIT	H. sapiens	Proximity Label-MS	Guo Z (2014)	High		CDC27	HIT	H. sapiens	Synthetic Lethality	Luo J (2009)	High									PRKCZ	HIT	H. sapiens	Affinity Capture-Western	Lasfer M (2006)	Low									FLT3	HIT	H. sapiens	Reconstituted Complex	Heiss E (2006)	Low		ITGA2
							FAM126A	HIT	H. sapiens	Proximity Label-MS	Guo Z (2014)	High		CDC27	HIT	H. sapiens	Proximity Label-MS	Go CD (2021)	High									PRKDC	HIT	H. sapiens	Reconstituted Complex	Jin S (1997)	Low									FMO5	BAIT	H. sapiens	Affinity Capture-MS	Huttlin EL (2017)	High		ITGB1
							FAM126B	HIT	H. sapiens	Proximity Label-MS	Guo Z (2014)	High		CDC42	HIT	H. sapiens	Proximity Label-MS	Adhikari H (2018)	High									PSMA4	HIT	H. sapiens	Affinity Capture-Western	Liu X (2006)	Low									FSD1	BAIT	H. sapiens	Affinity Capture-MS	Huttlin EL (2015)	High		ITSN1
							FAM129B	HIT	H. sapiens	Proximity Label-MS	Guo Z (2014)	High		CDC42BPA	HIT	H. sapiens	Proximity Label-MS	Adhikari H (2018)	High									PSMA7	HIT	H. sapiens	Affinity Capture-Western	Liu X (2006)	Low									FSD1	BAIT	H. sapiens	Affinity Capture-MS	Huttlin EL (2017)	High		JAK2
							FAM171B	HIT	H. sapiens	Proximity Label-MS	Guo Z (2014)	High		CDC42BPA	HIT	H. sapiens	Proximity Label-MS	Go CD (2021)	High									PSMA7	HIT	H. sapiens	Co-fractionation	Liu X (2006)	Low									FYN	HIT	H. sapiens	Protein-peptide	Pirozzi G (1997)	Low		JPH1
							FAM83B	HIT	H. sapiens	Proximity Label-MS	Guo Z (2014)	High		CDC42BPB	HIT	H. sapiens	Proximity Label-MS	Go CD (2021)	High									PSMA7	BAIT	H. sapiens	Affinity Capture-Western	Liu X (2006)	Low									FYN	BAIT	H. sapiens	Affinity Capture-MS	Kennedy SA (2020)	High		JUP
							FAM83H	HIT	H. sapiens	Proximity Label-MS	Guo Z (2014)	High		CDC42BPB	HIT	H. sapiens	Proximity Label-MS	Kovalski JR (2019)	High									PSMA7	HIT	H. sapiens	Biochemical Activity	Liu X (2006)	Low									FYN	HIT	H. sapiens	Affinity Capture-Western	Chen Y (2009)	Low		KANK2
							FAM84B	HIT	H. sapiens	Proximity Label-MS	Guo Z (2014)	High		CDC42EP1	HIT	H. sapiens	Proximity Label-MS	Go CD (2021)	High									PSMA7	BAIT	H. sapiens	Affinity Capture-Western	Li D (2015)	Low									FYN	BAIT	H. sapiens	Affinity Capture-MS	Huttlin EL (2017)	High		KCNB2
							FAM91A1	HIT	H. sapiens	Proximity Label-MS	Guo Z (2014)	High		CDC42EP1	HIT	H. sapiens	Proximity Label-MS	Adhikari H (2018)	High									PSMD4	BAIT	H. sapiens	Co-fractionation	Liu X (2006)	Low									FYTTD1	BAIT	H. sapiens	Affinity Capture-MS	Huttlin EL (2015)	High		KHDRBS1
							FASN	HIT	H. sapiens	Proximity Label-MS	Guo Z (2014)	High		CDC42EP1	HIT	H. sapiens	Proximity Label-MS	Kovalski JR (2019)	High									PSTPIP1	BAIT	H. sapiens	Affinity Capture-Western	Cong F (2000)	Low									FYTTD1	BAIT	H. sapiens	Affinity Capture-MS	Huttlin EL (2017)	High		KHDRBS1
							FER	HIT	H. sapiens	Reconstituted Complex	Piedra J (2003)	Low		CDC42EP4	HIT	H. sapiens	Proximity Label-MS	Adhikari H (2018)	High									PSTPIP1	BAIT	H. sapiens	Reconstituted Complex	Cong F (2000)	Low									FZR1	HIT	H. sapiens	Co-localization	Han T (2019)	Low		KHDRBS1
							FERMT1	HIT	H. sapiens	Proximity Label-MS	Guo Z (2014)	High		CDC42EP4	HIT	H. sapiens	Proximity Label-MS	Go CD (2021)	High									PSTPIP1	BAIT	H. sapiens	Two-hybrid	Cong F (2000)	Low									FZR1	BAIT	H. sapiens	Affinity Capture-Western	Han T (2019)	Low		KHDRBS1
							FGFR1	BAIT	H. sapiens	Co-localization	Chen TC (2014)	High		CDC5L	HIT	H. sapiens	Affinity Capture-MS	Rosenbluh J (2016)	High									PTGES3	HIT	H. sapiens	Affinity Capture-Western	Wu LX (2006)	Low									FZR1	HIT	H. sapiens	Affinity Capture-Western	Han T (2019)	Low		KHDRBS2
							FGFR1	BAIT	H. sapiens	Reconstituted Complex	Brown WS (2016)	Low		CDC73	HIT	H. sapiens	Synthetic Lethality	Luo J (2009)	High									PTPN6	HIT	H. sapiens	Affinity Capture-Western	Kharbanda S (1996)	Low									FZR1	BAIT	H. sapiens	Reconstituted Complex	Han T (2019)	Low		KHDRBS2
							FLNA	HIT	H. sapiens	Proximity Label-MS	Guo Z (2014)	High		CDCA3	HIT	H. sapiens	Proximity Label-MS	Go CD (2021)	High									RAD51	HIT	H. sapiens	Reconstituted Complex	Chen G (1999)	Low									FZR1	HIT	H. sapiens	Reconstituted Complex	Han T (2019)	Low		KIAA0754
							FLNB	HIT	H. sapiens	Proximity Label-MS	Guo Z (2014)	High		CDCA3	HIT	H. sapiens	Proximity Label-MS	Adhikari H (2018)	High									RAD51	BAIT	H. sapiens	Affinity Capture-Western	Chen G (1999)	Low									FZR1	HIT	H. sapiens	Biochemical Activity	Han T (2019)	Low		KIAA1217
							FLOT1	HIT	H. sapiens	Proximity Label-MS	Guo Z (2014)	High		CDCA3	HIT	H. sapiens	Proximity Label-MS	Bigenzahn JW (2018)	High									RAD51	HIT	H. sapiens	Affinity Capture-Western	Chen G (1999)	Low									GAB1	BAIT	H. sapiens	Reconstituted Complex	Leung KK (2014)	High		KIAA1429
							FMN1	HIT	H. sapiens	Proximity Label-MS	Guo Z (2014)	High		CDCA3	HIT	H. sapiens	Proximity Label-MS	Kovalski JR (2019)	High									RAD51	HIT	H. sapiens	Affinity Capture-Western	Popova M (2009)	Low									GAB2	HIT	H. sapiens	Affinity Capture-Western	Zhao C (1999)	Low		KIAA1522
							FMNL2	HIT	H. sapiens	Proximity Label-MS	Guo Z (2014)	High		CDCA8	HIT	H. sapiens	Synthetic Lethality	Luo J (2009)	High									RAD51	BAIT	H. sapiens	Reconstituted Complex	Slupianek A (2011)	Low									GAB3	HIT	H. sapiens	Reconstituted Complex	Wolf I (2002)	Low		KIAA1804
							FNBP1L	HIT	H. sapiens	Proximity Label-MS	Guo Z (2014)	High		CDCA8	HIT	H. sapiens	Synthetic Lethality	Martin TD (2017)	High									RAD51	HIT	H. sapiens	Reconstituted Complex	Slupianek A (2011)	Low									GALNT12	HIT	H. sapiens	Two-hybrid	Arroyo R (2014)	High		KIDINS220
							FRS2	HIT	H. sapiens	Proximity Label-MS	Guo Z (2014)	High		CDH1	HIT	H. sapiens	Affinity Capture-MS	Rosenbluh J (2016)	High									RAD51B	HIT	H. sapiens	Biochemical Activity	Slupianek A (2009)	Low									GLRX3	BAIT	H. sapiens	Affinity Capture-MS	Huttlin EL (2017)	High		KIF14
							FSCN1	HIT	H. sapiens	Proximity Label-MS	Guo Z (2014)	High		CDH5	HIT	H. sapiens	Synthetic Lethality	Luo J (2009)	High									RAD9A	BAIT	H. sapiens	Affinity Capture-Western	Yoshida K (2002)	Low									GNB2L1	HIT	H. sapiens	Two-hybrid	Chang BY (1998)	Low		KIF20A
							FTH1	HIT	H. sapiens	Proximity Label-MS	Guo Z (2014)	High		CDHR5	HIT	H. sapiens	Proximity Label-MS	Kovalski JR (2019)	High									RAD9A	HIT	H. sapiens	Affinity Capture-Western	Yoshida K (2002)	Low									GNB2L1	HIT	H. sapiens	Reconstituted Complex	Chang BY (1998)	Low		KIF23
							FYN	BAIT	H. sapiens	Affinity Capture-Western	Piedra J (2003)	Low		CDIPT	HIT	H. sapiens	Synthetic Lethality	Martin TD (2017)	High									RAD9A	HIT	H. sapiens	Reconstituted Complex	Yoshida K (2002)	Low									GNB2L1	HIT	H. sapiens	Affinity Capture-Western	Chang BY (1998)	Low		KIF26B
							FYN	HIT	H. sapiens	Reconstituted Complex	Piedra J (2003)	Low		CDK1	HIT	H. sapiens	Synthetic Lethality	Martin TD (2017)	High									RAD9A	HIT	H. sapiens	Biochemical Activity	Yoshida K (2002)	Low									GNB2L1	BAIT	H. sapiens	Affinity Capture-Western	Chang BY (1998)	Low		KIRREL
							GAB1	HIT	H. sapiens	Proximity Label-MS	Guo Z (2014)	High		CDK1	HIT	H. sapiens	Proximity Label-MS	Go CD (2021)	High									RAN	BAIT	H. sapiens	Affinity Capture-Western	Daniel R (2001)	Low									GNB2L1	HIT	H. sapiens	Affinity Capture-Western	Kiely PA (2002)	Low		KIT
							GALNT12	HIT	H. sapiens	Two-hybrid	Arroyo R (2014)	High		CDK14	HIT	H. sapiens	Proximity Label-MS	Kovalski JR (2019)	High									RAPGEF1	HIT	H. sapiens	Affinity Capture-Western	Gutierrez-Berzal J (2006)	Low									GNB2L1	BAIT	H. sapiens	Affinity Capture-Western	Chen S (2008)	Low		KIT
							GAPVD1	HIT	H. sapiens	Proximity Label-MS	Guo Z (2014)	High		CDK14	HIT	H. sapiens	Proximity Label-MS	Go CD (2021)	High									RAPGEF1	HIT	H. sapiens	Reconstituted Complex	Gutierrez-Berzal J (2006)	Low									GP1BA	HIT	H. sapiens	Affinity Capture-Western	Wu Y (2003)	Low		KIT
							GBAS	HIT	H. sapiens	Affinity Capture-MS	Catimel B (2005)	Low		CDK16	HIT	H. sapiens	Proximity Label-MS	Go CD (2021)	High									RAPGEF1	HIT	H. sapiens	Biochemical Activity	Gutierrez-Berzal J (2006)	Low									GP1BA	BAIT	H. sapiens	Affinity Capture-Western	Wu Y (2003)	Low		KIT
							GCN1L1	HIT	H. sapiens	Proximity Label-MS	Guo Z (2014)	High		CDK16	HIT	H. sapiens	Proximity Label-MS	Adhikari H (2018)	High									RASA1	BAIT	H. sapiens	Affinity Capture-Western	Druker B (1992)	Low									GPX1	BAIT	H. sapiens	Negative Genetic	Han K (2017)	High		KLC2
							GCOM1	HIT	H. sapiens	Proximity Label-MS	Guo Z (2014)	High		CDK17	HIT	H. sapiens	Proximity Label-MS	Go CD (2021)	High									RB1	HIT	H. sapiens	Affinity Capture-Western	Miyamura T (1997)	Low									GRASP	BAIT	H. sapiens	Affinity Capture-Western	Hirose M (2004)	Low		KRAS
							GGA3	HIT	H. sapiens	Proximity Label-MS	Guo Z (2014)	High		CDK8	HIT	H. sapiens	Two-hybrid	Arroyo R (2014)	High									RB1	BAIT	H. sapiens	Reconstituted Complex	Welch PJ (1993)	Low									GRASP	HIT	H. sapiens	Biochemical Activity	Hirose M (2004)	Low		KRAS
							GIGYF2	HIT	H. sapiens	Proximity Label-MS	Guo Z (2014)	High		CDKAL1	HIT	H. sapiens	Proximity Label-MS	Go CD (2021)	High									RB1	BAIT	H. sapiens	Reconstituted Complex	Knudsen ES (1996)	Low									GRB10	HIT	H. sapiens	Biochemical Activity	Langlais P (2000)	Low		KRAS
							GIPC1	HIT	H. sapiens	Proximity Label-MS	Guo Z (2014)	High		CDKAL1	HIT	H. sapiens	Proximity Label-MS	Adhikari H (2018)	High									RB1	BAIT	H. sapiens	Affinity Capture-Western	Knudsen ES (1996)	Low									GRB2	HIT	H. sapiens	Affinity Capture-Western	Wan KF (2003)	Low		KRAS
							GLOD4	HIT	H. sapiens	Proximity Label-MS	Guo Z (2014)	High		CDKL3	HIT	H. sapiens	Synthetic Lethality	Luo J (2009)	High									RB1	BAIT	H. sapiens	Reconstituted Complex	Welch PJ (1995)	Low									GRB2	BAIT	H. sapiens	Affinity Capture-Western	Saci A (2002)	Low		KYNU
							GM2A	HIT	H. sapiens	Proximity Label-MS	Guo Z (2014)	High		CDKL5	HIT	H. sapiens	Proximity Label-MS	Kovalski JR (2019)	High									RB1	HIT	H. sapiens	Reconstituted Complex	Welch PJ (1995)	Low									GRIN2A	HIT	H. sapiens	Affinity Capture-Western	Ma J (2003)	Low		LAMP1
							GMNN	BAIT	H. sapiens	Affinity Capture-Western	Tsunematsu T (2013)	Low		CELSR2	HIT	H. sapiens	Proximity Label-MS	Go CD (2021)	High									REPS1	HIT	H. sapiens	Affinity Capture-MS	Brehme M (2009)	High									GRIN2A	BAIT	H. sapiens	Reconstituted Complex	Takagi N (1999)	Low		LAMP2
							GNA12	HIT	H. sapiens	Reconstituted Complex	Meigs TE (2001)	Low		CENPK	HIT	H. sapiens	Synthetic Lethality	Martin TD (2017)	High									RFX1	HIT	H. sapiens	Affinity Capture-Western	Agami R (1998)	Low									GRIN2A	BAIT	H. sapiens	Affinity Capture-Western	Takagi N (1999)	Low		LAMP2
							GNA13	HIT	H. sapiens	Reconstituted Complex	Meigs TE (2001)	Low		CEP104	HIT	H. sapiens	Proximity Label-MS	Adhikari H (2018)	High									RFX1	HIT	H. sapiens	Reconstituted Complex	Agami R (1998)	Low									GRM1	HIT	H. sapiens	Affinity Capture-Western	Hirose M (2004)	Low		LAMP3
							GNB2L1	HIT	H. sapiens	Proximity Label-MS	Guo Z (2014)	High		CEP55	HIT	H. sapiens	Proximity Label-MS	Go CD (2021)	High									RIN1	BAIT	H. sapiens	Affinity Capture-MS	Huttlin EL (2017)	High									GRM1	BAIT	H. sapiens	Affinity Capture-Western	Hirose M (2004)	Low		LAMTOR1
							GOLGA2	HIT	H. sapiens	Proximity Label-MS	Guo Z (2014)	High		CEP55	HIT	H. sapiens	Synthetic Lethality	Martin TD (2017)	High									RPL37	HIT	H. sapiens	Affinity Capture-MS	So J (2015)	High									GSN	BAIT	H. sapiens	Affinity Capture-Western	Chellaiah MA (2001)	Low		LARP7
							GOLGA3	HIT	H. sapiens	Proximity Label-MS	Guo Z (2014)	High		CEP57	HIT	H. sapiens	Synthetic Lethality	Martin TD (2017)	High									RPLP1	HIT	H. sapiens	Affinity Capture-MS	So J (2015)	High									HADHA	HIT	H. sapiens	Affinity Capture-MS	Kennedy SA (2020)	High		LCP2
							GOLGA5	HIT	H. sapiens	Proximity Label-MS	Guo Z (2014)	High		CEP89	HIT	H. sapiens	Proximity Label-MS	Go CD (2021)	High									RPS21	HIT	H. sapiens	Affinity Capture-MS	So J (2015)	High									HCK	BAIT	H. sapiens	Affinity Capture-Western	Howlett CJ (2002)	Low		LCP2
							GOLGA8B	HIT	H. sapiens	Proximity Label-MS	Guo Z (2014)	High		CFAP20	HIT	H. sapiens	Synthetic Lethality	Martin TD (2017)	High									RPS6KB1	HIT	H. sapiens	Negative Genetic	Shen JP (2017)	High									HCN2	HIT	H. sapiens	Affinity Capture-Western	Zong X (2005)	Low		LIMA1
							GOLGB1	HIT	H. sapiens	Proximity Label-MS	Guo Z (2014)	High		CFDP1	HIT	H. sapiens	Synthetic Lethality	Martin TD (2017)	High									RTFDC1	BAIT	H. sapiens	Co-fractionation	Wan C (2015)	High									HCVGP1	BAIT	HCV	Affinity Capture-Western	Masumi A (2005)	Low		LLGL1
							GORASP2	HIT	H. sapiens	Proximity Label-MS	Guo Z (2014)	High		CFL1	HIT	H. sapiens	Synthetic Lethality	Martin TD (2017)	High									RYBP	HIT	H. sapiens	Two-hybrid	Zhu J (1996)	Low									HDAC3	HIT	H. sapiens	Affinity Capture-Western	Longworth MS (2006)	Low		LMAN1
							GPC1	BAIT	H. sapiens	Affinity Capture-MS	Kawahara R (2017)	High		CFTR	HIT	H. sapiens	Proximity Label-MS	Kovalski JR (2019)	High									RYBP	BAIT	H. sapiens	Far Western	Zhu J (1996)	Low									HDAC3	BAIT	H. sapiens	Affinity Capture-Western	Longworth MS (2006)	Low		LMTK2
							GPRC5A	HIT	H. sapiens	Proximity Label-MS	Guo Z (2014)	High		CHAF1B	HIT	H. sapiens	Synthetic Lethality	Martin TD (2017)	High									RYBP	BAIT	H. sapiens	Reconstituted Complex	Zhu J (1996)	Low									HDAC3	HIT	H. sapiens	Biochemical Activity	Longworth MS (2006)	Low		LNP1
							GPRIN1	HIT	H. sapiens	Proximity Label-MS	Guo Z (2014)	High		CHCHD3	HIT	H. sapiens	Proximity Label-MS	Adhikari H (2018)	High									SFN	BAIT	H. sapiens	Affinity Capture-Western	Raina D (2006)	Low									HDAC3	HIT	H. sapiens	Affinity Capture-Western	Matteucci E (2007)	Low		LNP1
							GSK3B	BAIT	H. sapiens	Co-localization	Chen TC (2014)	High		CHCHD3	HIT	H. sapiens	Synthetic Lethality	Martin TD (2017)	High									SH3BP1	BAIT	H. sapiens	Reconstituted Complex	Cicchetti P (1992)	Low									HDLBP	HIT	H. sapiens	Affinity Capture-MS	Kennedy SA (2020)	High		LNPEP
							GSPT1	HIT	H. sapiens	Proximity Label-MS	Guo Z (2014)	High		CHCHD3	HIT	H. sapiens	Proximity Label-MS	Go CD (2021)	High									SH3KBP1	BAIT	H. sapiens	Affinity Capture-MS	Havrylov S (2009)	Low									HEMGN	HIT	H. sapiens	Two-hybrid	Arroyo R (2014)	High		LPHN1
							H1FX	HIT	H. sapiens	Proximity Label-MS	Guo Z (2014)	High		CHMP6	HIT	H. sapiens	Proximity Label-MS	Adhikari H (2018)	High									SHB	BAIT	H. sapiens	Affinity Capture-Western	Haegerkvist R (2007)	Low									HIF1A	HIT	H. sapiens	Affinity Capture-Western	Ma Y (2004)	Low		LPHN2
							H2AFY	HIT	H. sapiens	Proximity Label-MS	Guo Z (2014)	High		CHMP6	HIT	H. sapiens	Negative Genetic	Kovalski JR (2019)	Low									SHB	HIT	H. sapiens	Affinity Capture-Western	Haegerkvist R (2007)	Low									HIF1A	BAIT	H. sapiens	Co-localization	Gray MJ (2005)	Low		LRRC1
							HCFC1	HIT	H. sapiens	Proximity Label-MS	Guo Z (2014)	High		CHMP7	HIT	H. sapiens	Proximity Label-MS	Adhikari H (2018)	High									SHB	HIT	H. sapiens	Reconstituted Complex	Haegerkvist R (2007)	Low									HIF1A	BAIT	H. sapiens	Affinity Capture-Western	Ruas JL (2005)	Low		LRRC16A
							HDAC1	HIT	H. sapiens	Affinity Capture-Western	Yoon YM (2004)	Low		CHN1	HIT	H. sapiens	Synthetic Lethality	Luo J (2009)	High									SHC1	BAIT	H. sapiens	Affinity Capture-Western	Wisniewski D (1999)	Low									HNRNPA0	HIT	H. sapiens	Affinity Capture-MS	Kennedy SA (2020)	High		LRRIQ3
							HDAC1	HIT	H. sapiens	Co-purification	Yoon YM (2004)	Low		CHP1	HIT	H. sapiens	Proximity Label-MS	Kovalski JR (2019)	High									SHC1	HIT	H. sapiens	Affinity Capture-Western	Puil L (1994)	Low									HNRNPA1	HIT	H. sapiens	Affinity Capture-MS	Kennedy SA (2020)	High		LSR
							HDAC2	HIT	H. sapiens	Co-purification	Yoon YM (2004)	Low		CIRH1A	HIT	H. sapiens	Synthetic Lethality	Martin TD (2017)	High									SHC1	HIT	H. sapiens	Affinity Capture-MS	Brehme M (2009)	High									HNRNPA1L2	HIT	H. sapiens	Affinity Capture-MS	Kennedy SA (2020)	High		LTV1
							HDAC2	HIT	H. sapiens	Affinity Capture-Western	Yoon YM (2004)	Low		CISD1	HIT	H. sapiens	Proximity Label-MS	Adhikari H (2018)	High									SHC1	BAIT	H. sapiens	Affinity Capture-MS	Brehme M (2009)	High									HNRNPC	HIT	H. sapiens	Affinity Capture-MS	Kennedy SA (2020)	High		LYN
							HDAC2	BAIT	H. sapiens	Co-localization	Chen TC (2014)	High		CISD2	HIT	H. sapiens	Proximity Label-MS	Adhikari H (2018)	High									SHC1	HIT	H. sapiens	Affinity Capture-Western	Brehme M (2009)	Low									HNRNPK	HIT	H. sapiens	Biochemical Activity	Messias AC (2006)	Low		LYN
							HDLBP	HIT	H. sapiens	Proximity Label-MS	Guo Z (2014)	High		CKAP4	HIT	H. sapiens	Proximity Label-MS	Go CD (2021)	High									SHD	HIT	H. sapiens	Two-hybrid	Oda T (1997)	Low									HNRNPL	BAIT	H. sapiens	Affinity Capture-RNA	Fei T (2017)	High		LZTS2
							HECTD1	BAIT	H. sapiens	Affinity Capture-MS	Saez I (2018)	High		CKAP4	HIT	H. sapiens	Proximity Label-MS	Adhikari H (2018)	High									SHD	HIT	H. sapiens	Biochemical Activity	Oda T (1997)	Low									HOXB5	BAIT	H. sapiens	Affinity Capture-MS	Huttlin EL (2015)	High		M
							HEMGN	HIT	H. sapiens	Two-hybrid	Arroyo R (2014)	High		CLCC1	HIT	H. sapiens	Proximity Label-MS	Go CD (2021)	High									SHE	HIT	H. sapiens	Two-hybrid	Oda T (1997)	Low									HOXB5	BAIT	H. sapiens	Affinity Capture-MS	Huttlin EL (2017)	High		MAATS1
							HIST1H3A	HIT	H. sapiens	Co-localization	Magnani E (2018)	Low		CLCC1	HIT	H. sapiens	Proximity Label-MS	Adhikari H (2018)	High									SLC9A2	BAIT	H. sapiens	Reconstituted Complex	Chow CW (1999)	Low									HRAS	BAIT	H. sapiens	Proximity Label-MS	Kovalski JR (2019)	High		MACF1
							HIST1H3A	HIT	H. sapiens	Proximity Label-MS	Guo Z (2014)	High		CLCN1	HIT	H. sapiens	Synthetic Lethality	Luo J (2009)	High									SNCA	HIT	H. sapiens	Biochemical Activity	Mahul-Mellier AL (2014)	Low									HRAS	BAIT	H. sapiens	Proximity Label-MS	Adhikari H (2018)	High		MAP4K4
							HLA-C	HIT	H. sapiens	Proximity Label-MS	Guo Z (2014)	High		CLCN7	HIT	H. sapiens	Proximity Label-MS	Go CD (2021)	High									SNCA	HIT	H. sapiens	Affinity Capture-Western	Mahul-Mellier AL (2014)	Low									HSP82	BAIT	S. cerevisiae (S288c)	Affinity Capture-Western	Mollapour M (2011)	Low		MAP4K5
							HN1	HIT	H. sapiens	Proximity Label-MS	Guo Z (2014)	High		CLCN7	HIT	H. sapiens	Proximity Label-MS	Adhikari H (2018)	High									SNCA	BAIT	H. sapiens	Affinity Capture-Western	Mahul-Mellier AL (2014)	Low									HSP90AA1	BAIT	H. sapiens	Affinity Capture-Western	Zuehlke AD (2017)	Low		MAPK3
							HN1L	HIT	H. sapiens	Proximity Label-MS	Guo Z (2014)	High		CLDN1	HIT	H. sapiens	Proximity Label-MS	Go CD (2021)	High									SNCA	BAIT	H. sapiens	Co-crystal Structure	Mahul-Mellier AL (2014)	Low									HSP90AA1	BAIT	H. sapiens	Affinity Capture-Western	Hutchison KA (1992)	Low		MARCKS
							HNRNPK	HIT	H. sapiens	Proximity Label-MS	Guo Z (2014)	High		CLDN1	HIT	H. sapiens	Proximity Label-MS	Kovalski JR (2019)	High									SOCS1	BAIT	H. sapiens	Affinity Capture-Western	Qiu X (2012)	Low									HSP90AA1	BAIT	H. sapiens	Affinity Capture-Western	Tsutsumi S (2012)	Low		MARCKS
							HRAS	HIT	H. sapiens	Two-hybrid	Arroyo R (2014)	High		CLDN3	HIT	H. sapiens	Proximity Label-MS	Kovalski JR (2019)	High									SOCS1	BAIT	H. sapiens	Affinity Capture-MS	Wu QY (2018)	High									HSP90AA1	HIT	H. sapiens	Affinity Capture-MS	Kennedy SA (2020)	High		MARCKSL1
							HSD17B3	HIT	H. sapiens	Two-hybrid	Arroyo R (2014)	High		CLEC11A	HIT	H. sapiens	Synthetic Lethality	Martin TD (2017)	High									SOCS3	BAIT	H. sapiens	Affinity Capture-Western	Qiu X (2012)	Low									HSP90AB1	HIT	H. sapiens	Affinity Capture-MS	Kennedy SA (2020)	High		MARK2
							HSP90AA1	HIT	H. sapiens	Affinity Capture-MS	Catimel B (2005)	Low		CLINT1	HIT	H. sapiens	Proximity Label-MS	Go CD (2021)	High									SOCS3	BAIT	H. sapiens	Reconstituted Complex	Feng R (2018)	Low									HSP90AB1	BAIT	H. sapiens	Affinity Capture-Luminescence	Karras GI (2017)	High		MARK3
							HSP90AB1	HIT	H. sapiens	Proximity Label-MS	Guo Z (2014)	High		CLNS1A	HIT	H. sapiens	Synthetic Lethality	Martin TD (2017)	High									SOCS3	HIT	H. sapiens	Reconstituted Complex	Feng R (2018)	Low									HSPA1A	HIT	H. sapiens	Affinity Capture-MS	Kennedy SA (2020)	High		MARVELD2
							HSPA1A	HIT	H. sapiens	Proximity Label-MS	Guo Z (2014)	High		CLP1	HIT	H. sapiens	Synthetic Lethality	Martin TD (2017)	High									SORBS1	BAIT	H. sapiens	Affinity Capture-Western	Lin WH (2001)	Low									HSPA4	HIT	H. sapiens	Affinity Capture-MS	Kennedy SA (2020)	High		MCAM
							HSPA5	HIT	H. sapiens	Affinity Capture-MS	Catimel B (2005)	Low		CNNM3	HIT	H. sapiens	Proximity Label-MS	Adhikari H (2018)	High									SORBS1	HIT	H. sapiens	Biochemical Activity	Fernow I (2009)	Low									HSPA5	HIT	H. sapiens	Affinity Capture-MS	Kennedy SA (2020)	High		MCL1
							HSPA5	HIT	H. sapiens	Proximity Label-MS	Guo Z (2014)	High		CNNM3	HIT	H. sapiens	Proximity Label-MS	Kovalski JR (2019)	High									SORBS1	BAIT	H. sapiens	Affinity Capture-Western	Fernow I (2009)	Low									HSPA8	HIT	H. sapiens	Affinity Capture-MS	Kennedy SA (2020)	High		MED9
							HSPA8	HIT	H. sapiens	Affinity Capture-MS	Catimel B (2005)	Low		CNNM3	HIT	H. sapiens	Proximity Label-MS	Bigenzahn JW (2018)	High									SORBS2	BAIT	H. sapiens	Reconstituted Complex	Wang B (1997)	Low									HSPA9	HIT	H. sapiens	Affinity Capture-MS	Kennedy SA (2020)	High		MET
							HSPA8	HIT	H. sapiens	Proximity Label-MS	Guo Z (2014)	High		CNNM3	HIT	H. sapiens	Proximity Label-MS	Go CD (2021)	High									SORBS2	HIT	H. sapiens	Biochemical Activity	Wang B (1997)	Low									HSPH1	HIT	H. sapiens	Affinity Capture-MS	Kennedy SA (2020)	High		MET
							HSPA8	BAIT	H. sapiens	Affinity Capture-MS	Rosenbluh J (2016)	High		CNNM4	HIT	H. sapiens	Proximity Label-MS	Go CD (2021)	High									SORBS2	BAIT	H. sapiens	Affinity Capture-Western	Soubeyran P (2003)	Low									IFNGR1	BAIT	H. sapiens	Affinity Capture-MS	Huttlin EL (2017)	High		MFAP1
							HSPA9	HIT	H. sapiens	Affinity Capture-MS	Catimel B (2005)	Low		CNOT1	HIT	H. sapiens	Synthetic Lethality	Luo J (2009)	High									SORBS2	BAIT	H. sapiens	Affinity Capture-Western	Taieb D (2008)	Low									IGF1R	HIT	H. sapiens	Affinity Capture-Western	Kiely PA (2002)	Low		MICAL3
							HSPD1	HIT	H. sapiens	Affinity Capture-MS	Catimel B (2005)	Low		CNP	HIT	H. sapiens	Proximity Label-MS	Go CD (2021)	High									SOS1	BAIT	H. sapiens	Affinity Capture-Western	Puil L (1994)	Low									IKBKB	BAIT	H. sapiens	Affinity Capture-Western	Huang WC (2003)	Low		MICALL1
							IDH1	HIT	H. sapiens	Proximity Label-MS	Guo Z (2014)	High		CNP	HIT	H. sapiens	Proximity Label-MS	Adhikari H (2018)	High									SPAG9	HIT	H. sapiens	Affinity Capture-Western	Bae GU (2009)	Low									IKBKB	HIT	H. sapiens	Affinity Capture-Western	Huang WC (2003)	Low		MINK1
							IGBP1	HIT	H. sapiens	Proximity Label-MS	Guo Z (2014)	High		COBL	HIT	H. sapiens	Proximity Label-MS	Kovalski JR (2019)	High									SPAG9	BAIT	H. sapiens	Affinity Capture-Western	Bae GU (2009)	Low									IKBKB	HIT	H. sapiens	Affinity Capture-Western	Funakoshi-Tago M (2005)	Low		MLLT4
							IGF2R	HIT	H. sapiens	Proximity Label-MS	Guo Z (2014)	High		COCH	HIT	H. sapiens	Synthetic Growth Defect	Vizeacoumar FJ (2013)	High									SPRR2A	HIT	H. sapiens	Reconstituted Complex	Demetris AJ (2008)	Low									IKBKB	HIT	H. sapiens	Biochemical Activity	Chang YJ (2004)	Low		MME
							IGHA1	HIT	H. sapiens	Affinity Capture-MS	Catimel B (2005)	Low		COL3A1	HIT	H. sapiens	Proximity Label-MS	Kovalski JR (2019)	High									SPTA1	HIT	H. sapiens	Reconstituted Complex	Ziemnicka-Kotula D (1998)	Low									IKBKG	HIT	H. sapiens	Affinity Capture-Western	Funakoshi-Tago M (2005)	Low		MME
							IL6ST	HIT	H. sapiens	Proximity Label-MS	Guo Z (2014)	High		COLCA2	HIT	H. sapiens	Synthetic Lethality	Martin TD (2017)	High									SPTA1	HIT	H. sapiens	Affinity Capture-Western	Ziemnicka-Kotula D (1998)	Low									IKBKG	BAIT	H. sapiens	Affinity Capture-Western	Funakoshi-Tago M (2005)	Low		MME
							ILK	BAIT	H. sapiens	Affinity Capture-MS	So J (2015)	High		COLEC10	HIT	H. sapiens	Proximity Label-MS	Adhikari H (2018)	High									SPTAN1	HIT	H. sapiens	Reconstituted Complex	Ziemnicka-Kotula D (1998)	Low									IKBKG	HIT	H. sapiens	Affinity Capture-Western	Lee SH (2012)	Low		MPP1
							INADL	HIT	H. sapiens	Proximity Label-MS	Guo Z (2014)	High		COPE	HIT	H. sapiens	Synthetic Lethality	Martin TD (2017)	High									SPTAN1	HIT	H. sapiens	Two-hybrid	Ziemnicka-Kotula D (1998)	Low									IL10RB	BAIT	H. sapiens	Positive Genetic	Guo Y (2019)	Low		MPP6
							INPPL1	HIT	H. sapiens	Proximity Label-MS	Guo Z (2014)	High		COPS2	HIT	H. sapiens	Synthetic Lethality	Martin TD (2017)	High									SQSTM1	BAIT	H. sapiens	Affinity Capture-Western	Li S (2020)	Low									IL1R1	HIT	H. sapiens	Affinity Capture-Western	Juecker M (1995)	Low		MPP7
							INS	BAIT	H. sapiens	Affinity Capture-MS	Tran DT (2020)	High		COPS2	HIT	H. sapiens	Synthetic Lethality	Luo J (2009)	High									SRC	HIT	H. sapiens	Reconstituted Complex	Yu HH (2001)	Low									IL36RN	BAIT	H. sapiens	Affinity Capture-MS	Huttlin EL (2017)	High		MPZL1
							IQGAP1	BAIT	H. sapiens	Affinity Capture-Western	Li Z (1999)	Low		COPS4	HIT	H. sapiens	Synthetic Lethality	Luo J (2009)	High									SRCIN1	HIT	H. sapiens	Biochemical Activity	Repetto D (2013)	Low									INS	BAIT	H. sapiens	Affinity Capture-MS	Tran DT (2020)	High		MTA1
							IQGAP1	HIT	H. sapiens	Reconstituted Complex	Li Z (1999)	Low		COPS5	HIT	H. sapiens	Synthetic Lethality	Luo J (2009)	High									SRPK2	BAIT	H. sapiens	Biochemical Activity	Varjosalo M (2013)	High									IQGAP1	HIT	H. sapiens	Affinity Capture-Western	Meyer RD (2008)	Low		MTMR1
							IQGAP1	HIT	H. sapiens	Proximity Label-MS	Guo Z (2014)	High		COPS7B	HIT	H. sapiens	Affinity Capture-MS	Hein MY (2015)	High									ST5	BAIT	H. sapiens	Reconstituted Complex	Majidi M (1998)	Low									ISG20	BAIT	H. sapiens	Affinity Capture-MS	Huttlin EL (2017)	High		MUC1
							IRAK1	HIT	H. sapiens	Proximity Label-MS	Guo Z (2014)	High		COPS8	HIT	H. sapiens	Synthetic Lethality	Luo J (2009)	High									STK4	HIT	H. sapiens	Biochemical Activity	Xiao L (2011)	Low									ITGB3	HIT	H. sapiens	Biochemical Activity	Kirk RI (2000)	Low		MUC1
							IST1	HIT	H. sapiens	Proximity Label-MS	Guo Z (2014)	High		CORO1C	BAIT	M. musculus	Affinity Capture-MS	Hein MY (2015)	High									STK4	BAIT	H. sapiens	Affinity Capture-Western	Xiao L (2011)	Low									ITK	BAIT	H. sapiens	Reconstituted Complex	Bunnell SC (2000)	Low		MYBBP1A
							ISYNA1	HIT	H. sapiens	Proximity Label-MS	Guo Z (2014)	High		CORO1C	HIT	H. sapiens	Proximity Label-MS	Bigenzahn JW (2018)	High									STON2	HIT	H. sapiens	Affinity Capture-MS	Brehme M (2009)	High									JAK2	HIT	H. sapiens	Affinity Capture-Western	Liang K (2010)	Low		MYH10
							ITGA6	HIT	H. sapiens	Proximity Label-MS	Guo Z (2014)	High		COX3	HIT	H. sapiens	Two-hybrid	Arroyo R (2015)	High									STUB1	BAIT	H. sapiens	Biochemical Activity	Tsukahara F (2010)	Low									KARS	HIT	H. sapiens	Affinity Capture-MS	Kennedy SA (2020)	High		MYH9
							ITGAE	HIT	H. sapiens	Co-purification	French JJ (2002)	Low		COX4I2	HIT	H. sapiens	Synthetic Lethality	Luo J (2009)	High									STUB1	HIT	H. sapiens	Affinity Capture-Western	Huang H (2017)	Low									KCNA4	BAIT	H. sapiens	Affinity Capture-Western	Nitabach MN (2001)	Low		MYO1B
							ITGB1	HIT	H. sapiens	Proximity Label-MS	Guo Z (2014)	High		COX6B1	HIT	H. sapiens	Synthetic Lethality	Martin TD (2017)	High									STUB1	HIT	H. sapiens	Affinity Capture-Western	Lei H (2018)	Low									KCNA5	HIT	H. sapiens	Affinity Capture-Western	Holmes TC (1996)	Low		MYO1D
							IVL	HIT	H. sapiens	Proximity Label-MS	Guo Z (2014)	High		COX6C	HIT	H. sapiens	Synthetic Lethality	Martin TD (2017)	High									SUB1	HIT	H. sapiens	Affinity Capture-MS	So J (2015)	High									KCNA5	BAIT	H. sapiens	Affinity Capture-Western	Nitabach MN (2001)	Low		MYO1E
							JUP	HIT	H. sapiens	Affinity Capture-Western	Kinch MS (1995)	Low		COX7B	HIT	H. sapiens	Synthetic Lethality	Martin TD (2017)	High									TERF1	BAIT	H. sapiens	Affinity Capture-Western	Kishi S (2001)	Low									KCNB1	HIT	H. sapiens	Biochemical Activity	Tiran Z (2003)	Low		MYO6
							JUP	BAIT	H. sapiens	Reconstituted Complex	Shibata T (1994)	Low		CPD	HIT	H. sapiens	Proximity Label-MS	Go CD (2021)	High									TERF1	HIT	H. sapiens	Affinity Capture-Western	Kishi S (2001)	Low									KCND3	BAIT	H. sapiens	Affinity Capture-Western	Gomes P (2008)	Low		NAP1L1
							JUP	HIT	H. sapiens	Affinity Capture-Western	Hinck L (1994)	Low		CPD	HIT	H. sapiens	Proximity Label-MS	Kovalski JR (2019)	High									TMPO	HIT	H. sapiens	Biochemical Activity	Tifft KE (2009)	Low									KCND3	HIT	H. sapiens	Affinity Capture-Western	Gomes P (2008)	Low		NAP1L4
							JUP	HIT	H. sapiens	Affinity Capture-Western	Knudsen KA (1992)	Low		CPD	HIT	H. sapiens	Proximity Label-MS	Adhikari H (2018)	High									TOPBP1	HIT	H. sapiens	Reconstituted Complex	Zeng L (2005)	Low									KDR	HIT	H. sapiens	Affinity Capture-Western	Meyer RD (2008)	Low		NDFIP2
							JUP	BAIT	H. sapiens	Affinity Capture-Western	Miravet S (2003)	Low		CPNE3	HIT	H. sapiens	Proximity Label-MS	Go CD (2021)	High									TOPBP1	HIT	H. sapiens	Affinity Capture-Western	Zeng L (2005)	Low									KDR	HIT	H. sapiens	Affinity Capture-Western	Gavard J (2008)	Low		NDFIP2
							JUP	BAIT	H. sapiens	Reconstituted Complex	Miravet S (2003)	Low		CPNE8	HIT	H. sapiens	Proximity Label-MS	Go CD (2021)	High									TOPBP1	BAIT	H. sapiens	Affinity Capture-Western	Zeng L (2005)	Low									KDR	BAIT	H. sapiens	Protein-peptide	Sun Z (2012)	Low		NDRG1
							JUP	HIT	H. sapiens	Affinity Capture-Western	Geng F (2012)	Low		CPNE8	HIT	H. sapiens	Proximity Label-MS	Adhikari H (2018)	High									TOPBP1	HIT	H. sapiens	Biochemical Activity	Zeng L (2005)	Low									KHDRBS1	HIT	H. sapiens	Two-hybrid	Stelzl U (2005)	High		NEDD9
							JUP	HIT	H. sapiens	Proximity Label-MS	Guo Z (2014)	High		CPNE8	HIT	H. sapiens	Proximity Label-MS	Kovalski JR (2019)	High									TP53	HIT	H. sapiens	Reconstituted Complex	Nie Y (2000)	Low									KHDRBS1	HIT	H. sapiens	Affinity Capture-Western	Oneyama C (2002)	Low		NEDD9
							JUP	HIT	H. sapiens	Affinity Capture-Western	Hazan RB (1998)	Low		CPSF1	HIT	H. sapiens	Synthetic Lethality	Martin TD (2017)	High									TP73	HIT	H. sapiens	Reconstituted Complex	Yuan ZM (1999)	Low									KHDRBS1	BAIT	H. sapiens	Reconstituted Complex	Koch CA (1992)	Low		NEF
							JUP	BAIT	H. sapiens	Affinity Capture-MS	Rosenbluh J (2016)	High		CREG1	HIT	H. sapiens	Synthetic Lethality	Luo J (2009)	High									TP73	HIT	H. sapiens	Affinity Capture-Western	Yuan ZM (1999)	Low									KHDRBS1	HIT	H. sapiens	Reconstituted Complex	Taylor SJ (1995)	Low		NF1
							KANK2	HIT	H. sapiens	Proximity Label-MS	Guo Z (2014)	High		CRLS1	HIT	H. sapiens	Synthetic Lethality	Martin TD (2017)	High									TP73	HIT	H. sapiens	Affinity Capture-Western	Agami R (1999)	Low									KHDRBS1	BAIT	H. sapiens	Reconstituted Complex	Shen Z (1999)	Low		NF2
							KCNN4	HIT	H. sapiens	Proximity Label-MS	Guo Z (2014)	High		CRNKL1	HIT	H. sapiens	Synthetic Lethality	Luo J (2009)	High									TP73	BAIT	H. sapiens	Affinity Capture-Western	Tompkins JD (2009)	Low									KHDRBS1	BAIT	H. sapiens	Affinity Capture-Western	Shen Z (1999)	Low		NFYB
							KDF1	HIT	H. sapiens	Proximity Label-MS	Guo Z (2014)	High		CRNN	HIT	H. sapiens	Proximity Label-MS	Kovalski JR (2019)	High									TP73	BAIT	H. sapiens	Affinity Capture-MS	Satija YK (2016)	High									KHDRBS1	HIT	H. sapiens	Reconstituted Complex	Finan PM (1996)	Low		NISCH
							KEAP1	BAIT	H. sapiens	Affinity Capture-Western	Kim WD (2012)	Low		CRNN	HIT	H. sapiens	Synthetic Lethality	Luo J (2009)	High									TRIM25	BAIT	H. sapiens	Affinity Capture-RNA	Choudhury NR (2017)	High									KHDRBS1	HIT	H. sapiens	Protein-peptide	Taylor SJ (1995)	Low		NKAPL
							KEAP1	HIT	H. sapiens	Affinity Capture-Western	Kim WD (2012)	Low		CSE1L	HIT	H. sapiens	Synthetic Lethality	Martin TD (2017)	High									TUB	HIT	H. sapiens	Biochemical Activity	Kapeller R (1999)	Low									KHDRBS1	BAIT	H. sapiens	Protein-peptide	Asbach B (2012)	Low		NMT1
							KEAP1	BAIT	H. sapiens	Reconstituted Complex	Kim WD (2012)	Low		CSNK1A1	HIT	H. sapiens	Proximity Label-MS	Kovalski JR (2019)	High									UBASH3B	HIT	H. sapiens	Affinity Capture-MS	Brehme M (2009)	High									KHDRBS1	HIT	H. sapiens	Affinity Capture-Western	Asbach B (2012)	Low		NOC2L
							KEAP1	HIT	H. sapiens	Proximity Label-MS	Guo Z (2014)	High		CSNK1G2	HIT	H. sapiens	Proximity Label-MS	Go CD (2021)	High									UBASH3B	BAIT	H. sapiens	Affinity Capture-MS	Brehme M (2009)	High									KHDRBS1	BAIT	H. sapiens	FRET	Asbach B (2012)	Low		NOTCH1
							KIAA1217	HIT	H. sapiens	Proximity Label-MS	Guo Z (2014)	High		CSNK1G3	HIT	H. sapiens	Proximity Label-MS	Go CD (2021)	High									UBASH3B	HIT	H. sapiens	Affinity Capture-Western	Brehme M (2009)	Low									KHDRBS1	HIT	H. sapiens	Biochemical Activity	Kaabeche K (2004)	Low		NOTCH2
							KIAA1462	HIT	H. sapiens	Proximity Label-MS	Guo Z (2014)	High		CSNK1G3	HIT	H. sapiens	Proximity Label-MS	Adhikari H (2018)	High									UBC	BAIT	H. sapiens	Affinity Capture-Western	Chen R (2013)	Low									KHDRBS1	HIT	H. sapiens	Affinity Capture-Western	Pincheira R (2008)	Low		NR2C2
							KIAA1522	HIT	H. sapiens	Proximity Label-MS	Guo Z (2014)	High		CSNK2B	HIT	H. sapiens	Synthetic Lethality	Martin TD (2017)	High									UBC	BAIT	H. sapiens	Two-hybrid	Chen R (2013)	Low									KHDRBS1	HIT	H. sapiens	Affinity Capture-Western	Taylor SJ (1995)	Low		NR2F6
							KIAA1524	HIT	H. sapiens	Proximity Label-MS	Guo Z (2014)	High		CSPG4	HIT	H. sapiens	Proximity Label-MS	Go CD (2021)	High									USP7	HIT	H. sapiens	Biochemical Activity	Morotti A (2013)	Low									KHDRBS1	HIT	H. sapiens	Biochemical Activity	Wong G (1992)	Low		NRAS
							KIAA1598	HIT	H. sapiens	Proximity Label-MS	Guo Z (2014)	High		CSRNP1	HIT	H. sapiens	Synthetic Lethality	Luo J (2009)	High									USP7	BAIT	H. sapiens	Affinity Capture-Western	Morotti A (2013)	Low									KHDRBS1	HIT	H. sapiens	Affinity Capture-Western	Williger BT (1997)	Low		NRAS
							KIAA1671	HIT	H. sapiens	Proximity Label-MS	Guo Z (2014)	High		CTCF	HIT	H. sapiens	Synthetic Lethality	Martin TD (2017)	High									USP7	BAIT	H. sapiens	Affinity Capture-MS	Morotti A (2013)	Low									KHDRBS1	HIT	H. sapiens	Biochemical Activity	Wong BR (1999)	Low		NRAS
							KIDINS220	HIT	H. sapiens	Proximity Label-MS	Guo Z (2014)	High		CTDSP1	HIT	H. sapiens	Proximity Label-MS	Kovalski JR (2019)	High									VAV1	BAIT	H. sapiens	Reconstituted Complex	Bassermann F (2002)	Low									KIF14	BAIT	H. sapiens	Affinity Capture-MS	Capalbo L (2019)	High		NSP4
							KIF5B	HIT	H. sapiens	Proximity Label-MS	Guo Z (2014)	High		CTNNA1	HIT	H. sapiens	Proximity Label-MS	Go CD (2021)	High									VAV1	HIT	H. sapiens	Two-hybrid	Bassermann F (2002)	Low									KIFAP3	HIT	H. sapiens	Biochemical Activity	Shimizu K (1996)	Low		NTRK1
							KLC2	HIT	H. sapiens	Proximity Label-MS	Guo Z (2014)	High		CTNNA1	HIT	H. sapiens	Proximity Label-MS	Adhikari H (2018)	High									VAV1	BAIT	H. sapiens	Affinity Capture-Western	Bassermann F (2002)	Low									KIFAP3	BAIT	H. sapiens	Affinity Capture-MS	Huttlin EL (2017)	High		NUMB
							KLF4	BAIT	H. sapiens	Affinity Capture-Western	Hu D (2011)	Low		CTNNAL1	HIT	H. sapiens	Synthetic Lethality	Luo J (2009)	High									VAV1	HIT	H. sapiens	Biochemical Activity	Bassermann F (2002)	Low									KIT	HIT	H. sapiens	Protein-peptide	Wollberg P (2003)	Low		NUMBL
							KLF4	HIT	H. sapiens	Affinity Capture-Western	Hu D (2011)	Low		CTNNB1	HIT	H. sapiens	Proximity Label-MS	Go CD (2021)	High									WASF1	BAIT	H. sapiens	Affinity Capture-Western	Taieb D (2008)	Low									KIT	BAIT	H. sapiens	Reconstituted Complex	Leung KK (2014)	High		NUPR1
							KRAS	BAIT	H. sapiens	Affinity Capture-MS	Rosenbluh J (2016)	High		CTNNB1	HIT	H. sapiens	Proximity Label-MS	Adhikari H (2018)	High									WASF1	BAIT	H. sapiens	Affinity Capture-Western	Westphal RS (2000)	Low									KIT	HIT	H. sapiens	Biochemical Activity	Lennartsson J (2003)	Low		OCLN
							KRT1	HIT	H. sapiens	Affinity Capture-MS	Catimel B (2005)	Low		CTNNB1	BAIT	H. sapiens	Affinity Capture-MS	Rosenbluh J (2016)	High									WASF1	HIT	H. sapiens	Reconstituted Complex	Westphal RS (2000)	Low									KRAS	BAIT	H. sapiens	Proximity Label-MS	Kovalski JR (2019)	High		OCLN
							KRT18	HIT	H. sapiens	Affinity Capture-MS	Catimel B (2005)	Low		CTNNB1	HIT	H. sapiens	Affinity Capture-MS	Rosenbluh J (2016)	High									WRNIP1	HIT	H. sapiens	Biochemical Activity	Mano Y (2007)	Low									KRAS	BAIT	H. sapiens	Proximity Label-MS	Adhikari H (2018)	High		ORF14
							KRT18	HIT	H. sapiens	Proximity Label-MS	Guo Z (2014)	High		CTNND1	HIT	H. sapiens	Proximity Label-MS	Go CD (2021)	High									XPO1	BAIT	H. sapiens	Protein-peptide	Xu D (2012)	Low									KRAS	BAIT	H. sapiens	Proximity Label-MS	Go CD (2021)	High		ORF3A
							KRT8	HIT	H. sapiens	Affinity Capture-MS	Catimel B (2005)	Low		CTNND1	HIT	H. sapiens	Proximity Label-MS	Kovalski JR (2019)	High									XPO1	BAIT	H. sapiens	Protein-peptide	Hantschel O (2005)	Low									KRT10	HIT	H. sapiens	Affinity Capture-MS	Jeong DG (2007)	Low		ORF3B
							KRT9	HIT	H. sapiens	Affinity Capture-MS	Catimel B (2005)	Low		CTNND1	HIT	H. sapiens	Proximity Label-MS	Adhikari H (2018)	High									XRCC6	BAIT	H. sapiens	Affinity Capture-Western	Kumaravel TS (1998)	Low									LAMP1	BAIT	H. sapiens	Proximity Label-MS	Go CD (2021)	High		ORF3B
							KTN1	HIT	H. sapiens	Proximity Label-MS	Guo Z (2014)	High		CTNS	HIT	H. sapiens	Synthetic Lethality	Luo J (2009)	High									XRCC6	HIT	H. sapiens	Affinity Capture-MS	So J (2015)	High									LAMP2	BAIT	H. sapiens	Proximity Label-MS	Go CD (2021)	High		ORF7B
							LAD1	HIT	H. sapiens	Proximity Label-MS	Guo Z (2014)	High		CTTNBP2	HIT	H. sapiens	Synthetic Lethality	Luo J (2009)	High									YAP1	BAIT	H. sapiens	Affinity Capture-Western	Levy D (2008)	Low									LAMP3	BAIT	H. sapiens	Proximity Label-MS	Go CD (2021)	High		ORF7B
							LARP1	HIT	H. sapiens	Proximity Label-MS	Guo Z (2014)	High		CUL3	HIT	H. sapiens	Affinity Capture-Western	Abe T (2019)	Low									YAP1	HIT	H. sapiens	Biochemical Activity	Levy D (2008)	Low									LAMTOR1	BAIT	H. sapiens	Proximity Label-MS	Go CD (2021)	High		OSBPL11
							LASP1	HIT	H. sapiens	Proximity Label-MS	Guo Z (2014)	High		CWC22	HIT	H. sapiens	Synthetic Growth Defect	Vizeacoumar FJ (2013)	High									YTHDC1	BAIT	H. sapiens	Affinity Capture-Western	Rafalska I (2004)	Low									LARP4	HIT	H. sapiens	Affinity Capture-MS	Kennedy SA (2020)	High		OSGEP
							LBR	HIT	H. sapiens	Proximity Label-MS	Guo Z (2014)	High		CWF19L1	HIT	H. sapiens	Synthetic Lethality	Martin TD (2017)	High									YWHAB	BAIT	H. sapiens	Affinity Capture-Western	Raina D (2006)	Low									LATS1	HIT	H. sapiens	Biochemical Activity	Si Y (2017)	Low		PACS1
							LDHA	HIT	H. sapiens	Proximity Label-MS	Guo Z (2014)	High		CWF19L2	HIT	H. sapiens	Synthetic Lethality	Martin TD (2017)	High									YWHAB	HIT	H. sapiens	Affinity Capture-MS	Yoshida K (2005)	Low									LATS1	BAIT	H. sapiens	Affinity Capture-Western	Si Y (2017)	Low		PAG1
							LGALS3BP	BAIT	H. sapiens	Affinity Capture-Western	Park SY (2017)	Low		CXADR	HIT	H. sapiens	Proximity Label-MS	Adhikari H (2018)	High									YWHAB	HIT	H. sapiens	Affinity Capture-Western	Yoshida K (2005)	Low									LATS1	HIT	H. sapiens	Affinity Capture-Western	Si Y (2017)	Low		PAG1
							LIMA1	HIT	H. sapiens	Proximity Label-MS	Guo Z (2014)	High		CXADR	HIT	H. sapiens	Proximity Label-MS	Kovalski JR (2019)	High									YWHAB	HIT	H. sapiens	Affinity Capture-MS	So J (2015)	High									LATS2	BAIT	H. sapiens	Affinity Capture-Western	Si Y (2017)	Low		PAK1
							LIMCH1	HIT	H. sapiens	Proximity Label-MS	Guo Z (2014)	High		CXADR	HIT	H. sapiens	Proximity Label-MS	Go CD (2021)	High									YWHAE	BAIT	H. sapiens	Affinity Capture-Western	Raina D (2006)	Low									LHFPL2	BAIT	H. sapiens	Affinity Capture-MS	Huttlin EL (2014/pre-pub)	High		PAK4
							LLGL1	HIT	H. sapiens	Proximity Label-MS	Guo Z (2014)	High		CXCL16	HIT	H. sapiens	Synthetic Lethality	Luo J (2009)	High									YWHAE	HIT	H. sapiens	Affinity Capture-MS	Yoshida K (2005)	Low									LNX1	BAIT	H. sapiens	Affinity Capture-Western	Weiss A (2007)	Low		PALM
							LMNA	HIT	H. sapiens	Affinity Capture-MS	Catimel B (2005)	Low		CXORF40A	HIT	H. sapiens	Synthetic Lethality	Luo J (2009)	High									YWHAE	HIT	H. sapiens	Affinity Capture-Western	Yoshida K (2005)	Low									LNX1	HIT	H. sapiens	Affinity Capture-Western	Weiss A (2007)	Low		PALM2
							LMO7	HIT	H. sapiens	Proximity Label-MS	Guo Z (2014)	High		CYB5B	HIT	H. sapiens	Proximity Label-MS	Adhikari H (2018)	High									YWHAE	HIT	H. sapiens	Affinity Capture-MS	So J (2015)	High									LNX1	BAIT	H. sapiens	Co-localization	Weiss A (2007)	Low		PAN2
							LPHN2	HIT	H. sapiens	Proximity Label-MS	Guo Z (2014)	High		CYB5R1	HIT	H. sapiens	Proximity Label-MS	Adhikari H (2018)	High									YWHAG	BAIT	H. sapiens	Affinity Capture-Western	Raina D (2006)	Low									LOC102724594	HIT	H. sapiens	Affinity Capture-MS	Kennedy SA (2020)	High		PARD3
							LPP	HIT	H. sapiens	Proximity Label-MS	Guo Z (2014)	High		CYC1	HIT	H. sapiens	Synthetic Lethality	Martin TD (2017)	High									YWHAG	HIT	H. sapiens	Affinity Capture-MS	Yoshida K (2005)	Low									LRP1	HIT	H. sapiens	Biochemical Activity	Loukinova E (2002)	Low		PCDH7
							LRRC16A	HIT	H. sapiens	Proximity Label-MS	Guo Z (2014)	High		CYCS	HIT	H. sapiens	Synthetic Lethality	Martin TD (2017)	High									YWHAG	HIT	H. sapiens	Affinity Capture-Western	Yoshida K (2005)	Low									LRRC59	HIT	H. sapiens	Affinity Capture-MS	Kennedy SA (2020)	High		PDE4A
							LRRC57	HIT	H. sapiens	Proximity Label-MS	Guo Z (2014)	High		CYFIP1	HIT	H. sapiens	Proximity Label-MS	Bigenzahn JW (2018)	High									YWHAG	HIT	H. sapiens	Affinity Capture-MS	So J (2015)	High									LYN	HIT	H. sapiens	Protein-peptide	Pirozzi G (1997)	Low		PDE4D
							LRRC59	HIT	H. sapiens	Proximity Label-MS	Guo Z (2014)	High		CYFIP1	HIT	H. sapiens	Proximity Label-MS	Go CD (2021)	High									YWHAG	HIT	H. sapiens	Proximity Label-MS	Fasci D (2018)	High									M	BAIT	SARS-CoV-2	Proximity Label-MS	Samavarchi-Tehrani P (2020)	High		PDE4D
							LRRC7	HIT	H. sapiens	Proximity Label-MS	Guo Z (2014)	High		CYP11B1	HIT	H. sapiens	Synthetic Lethality	Luo J (2009)	High									YWHAH	BAIT	H. sapiens	Affinity Capture-Western	Raina D (2006)	Low									M	BAIT	SARS-CoV-2	Proximity Label-MS	Laurent E (2020)	High		PDE4D
							LRRFIP1	HIT	H. sapiens	Proximity Label-MS	Guo Z (2014)	High		CYP51A1	HIT	H. sapiens	Proximity Label-MS	Adhikari H (2018)	High									YWHAH	HIT	H. sapiens	Affinity Capture-MS	Yoshida K (2005)	Low									MAP1LC3B	BAIT	H. sapiens	Affinity Capture-Western	Dong W (2018)	Low		PDE4D
							LSR	HIT	H. sapiens	Proximity Label-MS	Guo Z (2014)	High		CYTB	HIT	H. sapiens	Two-hybrid	Arroyo R (2015)	High									YWHAH	HIT	H. sapiens	Affinity Capture-Western	Yoshida K (2005)	Low									MAP2	HIT	H. sapiens	Reconstituted Complex	Lim RW (2000)	Low		PDE8A
							LUZP1	HIT	H. sapiens	Proximity Label-MS	Guo Z (2014)	High		DAB2IP	HIT	H. sapiens	Proximity Label-MS	Go CD (2021)	High									YWHAH	HIT	H. sapiens	Affinity Capture-MS	So J (2015)	High									MAP2K1	HIT	H. sapiens	Two-hybrid	Arroyo R (2014)	High		PEAK1
							LYPLA2	HIT	H. sapiens	Proximity Label-MS	Guo Z (2014)	High		DAG1	HIT	H. sapiens	Synthetic Lethality	Luo J (2009)	High									YWHAQ	BAIT	H. sapiens	Protein-peptide	Xu C (2012)	Low									MAPK1	HIT	H. sapiens	Affinity Capture-Western	Lee J (2013)	Low		PECAM1
							LZTS2	HIT	H. sapiens	Proximity Label-MS	Guo Z (2014)	High		DAG1	HIT	H. sapiens	Proximity Label-MS	Go CD (2021)	High									YWHAQ	BAIT	H. sapiens	Affinity Capture-Western	Raina D (2006)	Low									MAPK3	HIT	H. sapiens	Two-hybrid	Arroyo R (2014)	High		PES1
							MACC1	HIT	H. sapiens	Proximity Label-MS	Guo Z (2014)	High		DAG1	HIT	H. sapiens	Proximity Label-MS	Kovalski JR (2019)	High									YWHAQ	HIT	H. sapiens	Affinity Capture-MS	Yoshida K (2005)	Low									MAPK3	HIT	H. sapiens	Affinity Capture-Western	Lee J (2013)	Low		PHACTR4
							MACF1	HIT	H. sapiens	Proximity Label-MS	Guo Z (2014)	High		DAG1	HIT	H. sapiens	Negative Genetic	Kovalski JR (2019)	Low									YWHAQ	HIT	H. sapiens	Affinity Capture-Western	Yoshida K (2005)	Low									MAPK8IP3	HIT	H. sapiens	Biochemical Activity	Takino T (2002)	Low		PHC3
							MAGI1	BAIT	H. sapiens	Affinity Capture-Western	Dobrosotskaya IY (2000)	Low		DAG1	HIT	H. sapiens	Proximity Label-MS	Adhikari H (2018)	High									YWHAQ	HIT	H. sapiens	Affinity Capture-MS	So J (2015)	High									MAPRE1	HIT	H. sapiens	Affinity Capture-Western	Zhang Y (2016)	Low		PHF2
							MAGI1	HIT	H. sapiens	Proximity Label-MS	Guo Z (2014)	High		DARS	HIT	H. sapiens	Affinity Capture-MS	Rosenbluh J (2016)	High									YWHAZ	BAIT	H. sapiens	Affinity Capture-Western	Raina D (2006)	Low									MAPRE1	HIT	H. sapiens	Biochemical Activity	Zhang Y (2016)	Low		PHF8
							MAGI3	HIT	H. sapiens	Proximity Label-MS	Guo Z (2014)	High		DARS2	HIT	H. sapiens	Synthetic Lethality	Martin TD (2017)	High									YWHAZ	HIT	H. sapiens	Affinity Capture-MS	Yoshida K (2005)	Low									MAPRE1	HIT	H. sapiens	Reconstituted Complex	Zhang Y (2016)	Low		PHIP
							MAP2K1	HIT	H. sapiens	Two-hybrid	Arroyo R (2014)	High		DCAF13	HIT	H. sapiens	Synthetic Lethality	Luo J (2009)	High									YWHAZ	HIT	H. sapiens	Affinity Capture-Western	Yoshida K (2005)	Low									MAPT	HIT	H. sapiens	Reconstituted Complex	Lee G (1998)	Low		PHLDB2
							MAP4	HIT	H. sapiens	Proximity Label-MS	Guo Z (2014)	High		DCBLD1	HIT	H. sapiens	Proximity Label-MS	Go CD (2021)	High									YWHAZ	HIT	H. sapiens	Co-localization	Yoshida K (2005)	Low									MAPT	BAIT	H. sapiens	Protein-peptide	Reynolds CH (2008)	Low		PI4KA
							MAPK3	HIT	H. sapiens	Two-hybrid	Arroyo R (2014)	High		DCBLD1	HIT	H. sapiens	Proximity Label-MS	Adhikari H (2018)	High									YWHAZ	HIT	H. sapiens	Affinity Capture-MS	So J (2015)	High									MAPT	BAIT	H. sapiens	Affinity Capture-Western	Derkinderen P (2005)	Low		PIK3AP1
							MAPRE1	HIT	H. sapiens	Proximity Label-MS	Guo Z (2014)	High		DCBLD1	HIT	H. sapiens	Proximity Label-MS	Kovalski JR (2019)	High									ZAP70	BAIT	H. sapiens	Affinity Capture-Western	Neumeister EN (1995)	Low									MAPT	HIT	H. sapiens	Biochemical Activity	Bhaskar K (2005)	Low		PIK3CG
							MARCKS	HIT	H. sapiens	Proximity Label-MS	Guo Z (2014)	High		DCLK2	HIT	H. sapiens	Synthetic Lethality	Luo J (2009)	High									ZBTB48	BAIT	M. musculus	Affinity Capture-MS	Hein MY (2015)	High									MATK	BAIT	H. sapiens	Biochemical Activity	Avraham S (1995)	Low		PIK3CG
							MARK2	HIT	H. sapiens	Proximity Label-MS	Guo Z (2014)	High		DCTN2	HIT	H. sapiens	Synthetic Lethality	Martin TD (2017)	High									ZDHHC16	HIT	H. sapiens	Two-hybrid	Li B (2002)	Low									MAVS	BAIT	H. sapiens	Affinity Capture-Western	Johnsen IB (2009)	Low		PIK3CG
							MARK3	HIT	H. sapiens	Proximity Label-MS	Guo Z (2014)	High		DCTN4	HIT	H. sapiens	Synthetic Lethality	Luo J (2009)	High									ZDHHC16	HIT	H. sapiens	Affinity Capture-Western	Li B (2002)	Low									MBP	BAIT	M. musculus	Protein-peptide	Polverini E (2008)	Low		PIK3CG
							MARVELD2	HIT	H. sapiens	Proximity Label-MS	Guo Z (2014)	High		DCUN1D3	HIT	H. sapiens	Proximity Label-MS	Adhikari H (2018)	High																							MCM7	HIT	H. sapiens	Affinity Capture-MS	Kennedy SA (2020)	High		PIK3R1
							MAVS	HIT	H. sapiens	Proximity Label-MS	Guo Z (2014)	High		DCUN1D3	HIT	H. sapiens	Affinity Capture-MS	Rosenbluh J (2016)	High																							MCOLN2	BAIT	H. sapiens	Affinity Capture-MS	Huttlin EL (2014/pre-pub)	High		PIK3R2
							MB21D2	HIT	H. sapiens	Proximity Label-MS	Guo Z (2014)	High		DCUN1D3	HIT	H. sapiens	Proximity Label-MS	Kovalski JR (2019)	High																							MDM2	HIT	H. sapiens	Protein-peptide	Batuello CN (2015)	Low		PIK3R3
							MDM2	BAIT	H. sapiens	Affinity Capture-Western	Yang JY (2006)	Low		DDRGK1	HIT	H. sapiens	Proximity Label-MS	Go CD (2021)	High																							MDM2	HIT	H. sapiens	Reconstituted Complex	Batuello CN (2015)	Low		PIK3R3
							MDM2	HIT	H. sapiens	Affinity Capture-Western	Yang JY (2006)	Low		DDRGK1	HIT	H. sapiens	Proximity Label-MS	Adhikari H (2018)	High																							MDM2	HIT	H. sapiens	Affinity Capture-Western	Batuello CN (2015)	Low		PIP5K1A
							MDM2	HIT	H. sapiens	Reconstituted Complex	Yang JY (2006)	Low		DDX1	HIT	H. sapiens	Synthetic Lethality	Martin TD (2017)	High																							MDM2	BAIT	H. sapiens	Affinity Capture-Western	Batuello CN (2015)	Low		PKP2
							MDM2	HIT	H. sapiens	Affinity Capture-Western	Adhikary A (2014)	Low		DDX20	HIT	H. sapiens	Synthetic Lethality	Martin TD (2017)	High																							MDM2	HIT	H. sapiens	Biochemical Activity	Batuello CN (2015)	Low		PKP4
							MDM2	BAIT	H. sapiens	Biochemical Activity	Wang H (2020)	Low		DDX24	HIT	H. sapiens	Affinity Capture-MS	Rosenbluh J (2016)	High																							MED21	BAIT	H. sapiens	Affinity Capture-MS	Huttlin EL (2017)	High		PLAUR
							MDM2	BAIT	H. sapiens	Affinity Capture-Western	Wang H (2020)	Low		DDX27	HIT	H. sapiens	Synthetic Lethality	Martin TD (2017)	High																							MED28	BAIT	H. sapiens	Affinity Capture-Western	Lu M (2006)	Low		PLCB1
							MDM2	BAIT	H. sapiens	Affinity Capture-Western	Zhao X (2020)	Low		DDX3X	HIT	H. sapiens	Affinity Capture-MS	Rosenbluh J (2016)	High																							MET	HIT	H. sapiens	Affinity Capture-Western	Rahimi N (1998)	Low		PLCG2
							MET	HIT	H. sapiens	Affinity Capture-Western	Davies G (2001)	Low		DDX43	HIT	H. sapiens	Synthetic Lethality	Luo J (2009)	High																							MET	BAIT	H. sapiens	Reconstituted Complex	Leung KK (2014)	High		PLCG2
							MET	BAIT	H. sapiens	Affinity Capture-Western	Davies G (2001)	Low		DDX47	BAIT	H. sapiens	Two-hybrid	Wang J (2011)	High																							MICAL1	HIT	H. sapiens	Reconstituted Complex	Suzuki T (2002)	Low		PLCG2
							MICALL1	HIT	H. sapiens	Proximity Label-MS	Guo Z (2014)	High		DDX50	BAIT	H. sapiens	Two-hybrid	Wang J (2011)	High																							MPZL1	BAIT	H. sapiens	Affinity Capture-Western	Zhao R (2002)	Low		PLCH1
							MINK1	HIT	H. sapiens	Proximity Label-MS	Guo Z (2014)	High		DDX51	HIT	H. sapiens	Synthetic Lethality	Martin TD (2017)	High																							MRPS14	HIT	H. sapiens	Affinity Capture-MS	Kennedy SA (2020)	High		PLD1
							MKL2	HIT	H. sapiens	Proximity Label-MS	Guo Z (2014)	High		DENR	HIT	H. sapiens	Synthetic Lethality	Martin TD (2017)	High																							MRPS15	HIT	H. sapiens	Affinity Capture-MS	Kennedy SA (2020)	High		PLEKHA1
							MLLT4	HIT	H. sapiens	Proximity Label-MS	Guo Z (2014)	High		DEPDC1B	HIT	H. sapiens	Proximity Label-MS	Kovalski JR (2019)	High																							MRPS22	HIT	H. sapiens	Affinity Capture-MS	Kennedy SA (2020)	High		PLEKHA4
							MPP7	HIT	H. sapiens	Proximity Label-MS	Guo Z (2014)	High		DEPDC1B	HIT	H. sapiens	Proximity Label-MS	Adhikari H (2018)	High																							MRPS33	HIT	H. sapiens	Affinity Capture-MS	Kennedy SA (2020)	High		PLEKHA5
							MPRIP	HIT	H. sapiens	Proximity Label-MS	Guo Z (2014)	High		DEPDC1B	HIT	H. sapiens	Proximity Label-MS	Go CD (2021)	High																							MRPS7	HIT	H. sapiens	Affinity Capture-MS	Kennedy SA (2020)	High		PLEKHA7
							MPZL1	HIT	H. sapiens	Proximity Label-MS	Guo Z (2014)	High		DGCR14	HIT	H. sapiens	Synthetic Lethality	Luo J (2009)	High																							MUC1	BAIT	H. sapiens	Affinity Capture-Western	Li Y (2001)	Low		PLEKHH2
							MRE11A	HIT	H. sapiens	Proximity Label-MS	Guo Z (2014)	High		DGKD	HIT	H. sapiens	Proximity Label-MS	Go CD (2021)	High																							MUC1	HIT	H. sapiens	Reconstituted Complex	Li Y (2001)	Low		PLXNA1
							MSANTD3	HIT	H. sapiens	Two-hybrid	Arroyo R (2014)	High		DGKH	HIT	H. sapiens	Proximity Label-MS	Go CD (2021)	High																							MUC1	HIT	H. sapiens	Biochemical Activity	Li Y (2001)	Low		PLXNB2
							MYH9	HIT	H. sapiens	Proximity Label-MS	Guo Z (2014)	High		DHCR7	HIT	H. sapiens	Proximity Label-MS	Adhikari H (2018)	High																							MUC1	BAIT	H. sapiens	Affinity Capture-Western	Li Y (2001)	Low		PPFIA1
							MYO1B	HIT	H. sapiens	Proximity Label-MS	Guo Z (2014)	High		DHFR	HIT	H. sapiens	Synthetic Lethality	Martin TD (2017)	High																							MUC1	HIT	H. sapiens	Reconstituted Complex	Li Y (2001)	Low		PPFIBP1
							MYO6	HIT	H. sapiens	Reconstituted Complex	Mangold S (2012)	Low		DHFR	HIT	H. sapiens	Proximity Label-MS	Adhikari H (2018)	High																							MUC1	BAIT	H. sapiens	Affinity Capture-Western	Bernier AJ (2011)	Low		PPP1R13B
							MYO6	HIT	H. sapiens	Proximity Label-MS	Guo Z (2014)	High		DHRS7	HIT	H. sapiens	Proximity Label-MS	Adhikari H (2018)	High																							MYLK	BAIT	H. sapiens	Affinity Capture-Western	Garcia JG (1999)	Low		PPP1R15A
							MYO7A	BAIT	H. sapiens	Affinity Capture-Western	Kuessel-Andermann P (2000)	Low		DHRS7C	HIT	H. sapiens	Synthetic Lethality	Luo J (2009)	High																							NANS	HIT	H. sapiens	Two-hybrid	Arroyo R (2014)	High		PPP1R15A
							N4BP1	HIT	H. sapiens	Proximity Label-MS	Guo Z (2014)	High		DHX38	HIT	H. sapiens	Synthetic Lethality	Luo J (2009)	High																							NCOA6	BAIT	H. sapiens	Reconstituted Complex	Lee SK (2000)	Low		PPP1R15A
							NANS	HIT	H. sapiens	Two-hybrid	Arroyo R (2014)	High		DHX9	HIT	H. sapiens	Synthetic Lethality	Martin TD (2017)	High																							NCOA6	BAIT	H. sapiens	Two-hybrid	Lee SK (2001)	Low		PPP1R8
							NAV2	HIT	H. sapiens	Proximity Label-MS	Guo Z (2014)	High		DHX9	HIT	H. sapiens	Affinity Capture-MS	Rosenbluh J (2016)	High																							NCSTN	BAIT	H. sapiens	Affinity Capture-MS	Huttlin EL (2017)	High		PPP1R9A
							NCK1	HIT	H. sapiens	Proximity Label-MS	Guo Z (2014)	High		DIAPH1	HIT	H. sapiens	Proximity Label-MS	Go CD (2021)	High																							ND2	HIT	H. sapiens	Two-hybrid	Gingrich JR (2004)	Low		PRAM1
							NCK2	HIT	H. sapiens	Proximity Label-MS	Guo Z (2014)	High		DIAPH3	HIT	H. sapiens	Proximity Label-MS	Go CD (2021)	High																							ND2	BAIT	H. sapiens	Reconstituted Complex	Gingrich JR (2004)	Low		PRKCB
							NDRG1	BAIT	H. sapiens	Affinity Capture-Western	Tu LC (2007)	Low		DIDO1	HIT	H. sapiens	Synthetic Lethality	Luo J (2009)	High																							ND2	HIT	H. sapiens	Affinity Capture-Western	Gingrich JR (2004)	Low		PRKDC
							NDRG1	HIT	H. sapiens	Affinity Capture-Western	Tu LC (2007)	Low		DIP2A	HIT	H. sapiens	Proximity Label-MS	Go CD (2021)	High																							NDFIP2	BAIT	H. sapiens	Affinity Capture-Western	Mund T (2010)	Low		PRMT1
							NDRG1	BAIT	H. sapiens	Co-fractionation	Kachhap SK (2007)	Low		DIP2B	HIT	H. sapiens	Proximity Label-MS	Go CD (2021)	High																							NEDD4	BAIT	H. sapiens	Affinity Capture-Western	Persaud A (2014)	Low		PRPF4
							NDRG1	HIT	H. sapiens	Proximity Label-MS	Guo Z (2014)	High		DIP2B	HIT	H. sapiens	Proximity Label-MS	Kovalski JR (2019)	High																							NEDD4	HIT	H. sapiens	Reconstituted Complex	Persaud A (2014)	Low		PRPF8
							NDRG2	HIT	H. sapiens	Proximity Label-MS	Guo Z (2014)	High		DIRAS3	HIT	H. sapiens	Synthetic Growth Defect	Vizeacoumar FJ (2013)	High																							NEDD4	HIT	H. sapiens	Biochemical Activity	Persaud A (2014)	Low		PRRG4
							NEBL	HIT	H. sapiens	Proximity Label-MS	Guo Z (2014)	High		DIRAS3	HIT	H. sapiens	Two-hybrid	Arroyo R (2015)	High																							NEF	HIT	HIV-1	Reconstituted Complex	Arold S (1998)	Low		PRUNE2
							NF2	HIT	H. sapiens	Proximity Label-MS	Guo Z (2014)	High		DLG1	HIT	H. sapiens	Proximity Label-MS	Bigenzahn JW (2018)	High																							NEF	BAIT	HIV-1	Reconstituted Complex	Kaerkkaeinen S (2006)	Low		PRUNE2
							NFE2L2	BAIT	H. sapiens	Affinity Capture-Western	Kim WD (2012)	Low		DLG1	HIT	H. sapiens	Affinity Capture-MS	Rosenbluh J (2016)	High																							NFKBIA	BAIT	H. sapiens	Affinity Capture-MS	Huttlin EL (2015)	High		PSD3
							NFE2L2	HIT	H. sapiens	Affinity Capture-Western	Kim WD (2012)	Low		DLG1	HIT	H. sapiens	Proximity Label-MS	Go CD (2021)	High																							NFKBIA	BAIT	H. sapiens	Affinity Capture-MS	Huttlin EL (2017)	High		PTK2
							NFE2L2	BAIT	H. sapiens	Reconstituted Complex	Kim WD (2012)	Low		DLG2	HIT	H. sapiens	Synthetic Lethality	Martin TD (2017)	High																							NLRP3	BAIT	H. sapiens	Affinity Capture-Western	Paoletti A (2019)	Low		PTK2
							NFKBIE	HIT	H. sapiens	Proximity Label-MS	Guo Z (2014)	High		DLG3	HIT	H. sapiens	Proximity Label-MS	Go CD (2021)	High																							NR1I3	BAIT	H. sapiens	Two-hybrid	Laurenzana EM (2012)	Low		PTK2B
							NGDN	HIT	H. sapiens	Proximity Label-MS	Guo Z (2014)	High		DLG3	HIT	H. sapiens	Proximity Label-MS	Kovalski JR (2019)	High																							NR3C1	BAIT	H. sapiens	Protein-peptide	Suino-Powell K (2008)	Low		PTK7
							NHS	HIT	H. sapiens	Proximity Label-MS	Guo Z (2014)	High		DLG5	HIT	H. sapiens	Proximity Label-MS	Go CD (2021)	High																							NRAS	BAIT	H. sapiens	Proximity Label-MS	Kovalski JR (2019)	High		PTPN13
							NHSL1	HIT	H. sapiens	Proximity Label-MS	Guo Z (2014)	High		DLGAP4	HIT	H. sapiens	Proximity Label-MS	Go CD (2021)	High																							NSP13	BAIT	SARS-CoV-2	Proximity Label-MS	Samavarchi-Tehrani P (2020)	High		PTPN14
							NIPSNAP1	HIT	H. sapiens	Affinity Capture-MS	Catimel B (2005)	Low		DLGAP4	HIT	H. sapiens	Proximity Label-MS	Adhikari H (2018)	High																							NSP14	BAIT	SARS-CoV-2	Proximity Label-MS	Samavarchi-Tehrani P (2020)	High		PTPN6
							NKD2	BAIT	H. sapiens	Co-fractionation	Hu T (2010)	Low		DNAJA3	HIT	H. sapiens	Two-hybrid	Wang J (2008)	Low																							NSP4	BAIT	SARS-CoV-2	Proximity Label-MS	Laurent E (2020)	High		PTPN6
							NLRP2	HIT	H. sapiens	Proximity Label-MS	Guo Z (2014)	High		DNAJC1	HIT	H. sapiens	Proximity Label-MS	Adhikari H (2018)	High																							NSP4	BAIT	SARS-CoV-2	Proximity Label-MS	St-Germain JR (2020)	High		PTPRC
							NOP56	HIT	H. sapiens	Proximity Label-MS	Guo Z (2014)	High		DNAJC16	HIT	H. sapiens	Proximity Label-MS	Kovalski JR (2019)	High																							NSP4	BAIT	SARS-CoV-2	Proximity Label-MS	Samavarchi-Tehrani P (2020)	High		PTPRC
							NOTCH1	HIT	H. sapiens	Proximity Label-MS	Guo Z (2014)	High		DNAJC17	HIT	H. sapiens	Synthetic Lethality	Martin TD (2017)	High																							NSP5	BAIT	SARS-CoV-2	Proximity Label-MS	Samavarchi-Tehrani P (2020)	High		PTPRG
							NOTCH2	HIT	H. sapiens	Proximity Label-MS	Guo Z (2014)	High		DNLZ	HIT	H. sapiens	Synthetic Lethality	Martin TD (2017)	High																							NSP6	BAIT	SARS-CoV-2	Proximity Label-MS	Laurent E (2020)	High		PVRL2
							NOTCH3	HIT	H. sapiens	Proximity Label-MS	Guo Z (2014)	High		DNM1L	HIT	H. sapiens	Synthetic Lethality	Martin TD (2017)	High																							NSP6	BAIT	SARS-CoV-2	Proximity Label-MS	Samavarchi-Tehrani P (2020)	High		RAB11FIP1
							NSFL1C	HIT	H. sapiens	Proximity Label-MS	Guo Z (2014)	High		DNM2	HIT	H. sapiens	Synthetic Lethality	Martin TD (2017)	High																							NSP6	BAIT	SARS-CoV-2	Proximity Label-MS	St-Germain JR (2020)	High		RAB11FIP1
							NUDC	HIT	H. sapiens	Proximity Label-MS	Guo Z (2014)	High		DNM3	HIT	H. sapiens	Synthetic Lethality	Luo J (2009)	High																							NTRK1	BAIT	H. sapiens	Affinity Capture-MS	Emdal KB (2015)	High		RAB11FIP5
							NUDT5	HIT	H. sapiens	Proximity Label-MS	Guo Z (2014)	High		DNTTIP1	HIT	H. sapiens	Synthetic Lethality	Luo J (2009)	High																							ORF3A	BAIT	SARS-CoV-2	Proximity Label-MS	Samavarchi-Tehrani P (2020)	High		RAB23
							NUMB	HIT	H. sapiens	Proximity Label-MS	Guo Z (2014)	High		DOCK1	HIT	H. sapiens	Proximity Label-MS	Go CD (2021)	High																							ORF3A	BAIT	SARS-CoV-2	Proximity Label-MS	Laurent E (2020)	High		RAB2A
							NUMBL	HIT	H. sapiens	Proximity Label-MS	Guo Z (2014)	High		DOCK11	HIT	H. sapiens	Proximity Label-MS	Go CD (2021)	High																							ORF3B	BAIT	SARS-CoV-2	Proximity Label-MS	Samavarchi-Tehrani P (2020)	High		RAB35
							NUP214	HIT	H. sapiens	Proximity Label-MS	Guo Z (2014)	High		DOCK5	HIT	H. sapiens	Proximity Label-MS	Go CD (2021)	High																							ORF3B	BAIT	SARS-CoV-2	Proximity Label-MS	St-Germain JR (2020)	High		RAB5C
							OCLN	HIT	H. sapiens	Proximity Label-MS	Guo Z (2014)	High		DOCK7	HIT	H. sapiens	Proximity Label-MS	Go CD (2021)	High																							ORF6	BAIT	SARS-CoV-2	Proximity Label-MS	Samavarchi-Tehrani P (2020)	High		RACGAP1
							OLA1	HIT	H. sapiens	Proximity Label-MS	Guo Z (2014)	High		DOCK8	HIT	H. sapiens	Proximity Label-MS	Bigenzahn JW (2018)	High																							ORF7A	BAIT	SARS-CoV-2	Proximity Label-MS	Laurent E (2020)	High		RAI14
							PACSIN2	HIT	H. sapiens	Proximity Label-MS	Guo Z (2014)	High		DOCK9	HIT	H. sapiens	Proximity Label-MS	Go CD (2021)	High																							ORF7A	BAIT	SARS-CoV-2	Proximity Label-MS	Samavarchi-Tehrani P (2020)	High		RAP1A
							PAG1	HIT	H. sapiens	Proximity Label-MS	Guo Z (2014)	High		DOCK9	HIT	H. sapiens	Proximity Label-MS	Kovalski JR (2019)	High																							ORF7A	BAIT	SARS-CoV-2	Proximity Label-MS	St-Germain JR (2020)	High		RASA3
							PAH	HIT	H. sapiens	Affinity Capture-Western	Tyagi A (2020)	Low		DPAGT1	HIT	H. sapiens	Synthetic Lethality	Martin TD (2017)	High																							ORF7B	BAIT	SARS-CoV-2	Proximity Label-MS	Samavarchi-Tehrani P (2020)	High		RASAL2
							PAH	BAIT	H. sapiens	Affinity Capture-Western	Tyagi A (2020)	Low		DPH5	HIT	H. sapiens	Synthetic Lethality	Martin TD (2017)	High																							ORF7B	BAIT	SARS-CoV-2	Proximity Label-MS	St-Germain JR (2020)	High		RASSF8
							PAICS	HIT	H. sapiens	Proximity Label-MS	Guo Z (2014)	High		DR1	HIT	H. sapiens	Synthetic Lethality	Martin TD (2017)	High																							ORF7B	BAIT	SARS-CoV-2	Proximity Label-MS	Laurent E (2020)	High		RASSF8
							PAK2	HIT	H. sapiens	Proximity Label-MS	Guo Z (2014)	High		DRG1	HIT	H. sapiens	Proximity Label-MS	Adhikari H (2018)	High																							ORF8	BAIT	SARS-CoV-2	Proximity Label-MS	Samavarchi-Tehrani P (2020)	High		RBM11
							PAK4	HIT	H. sapiens	Proximity Label-MS	Guo Z (2014)	High		DSC2	HIT	H. sapiens	Proximity Label-MS	Adhikari H (2018)	High																							OSTF1	BAIT	H. sapiens	Affinity Capture-Western	Szymkiewicz I (2004)	Low		RBM28
							PAK6	HIT	H. sapiens	Proximity Label-MS	Guo Z (2014)	High		DSC2	HIT	H. sapiens	Proximity Label-MS	Go CD (2021)	High																							P2RY2	BAIT	H. sapiens	Affinity Capture-Western	Liu J (2004)	Low		RBM34
							PALM3	HIT	H. sapiens	Proximity Label-MS	Guo Z (2014)	High		DSC3	HIT	H. sapiens	Proximity Label-MS	Adhikari H (2018)	High																							PABPC1	HIT	H. sapiens	Affinity Capture-MS	Kennedy SA (2020)	High		RDX
							PARD3	HIT	H. sapiens	Proximity Label-MS	Guo Z (2014)	High		DSG2	HIT	H. sapiens	Proximity Label-MS	Adhikari H (2018)	High																							PABPC3	HIT	H. sapiens	Affinity Capture-MS	Kennedy SA (2020)	High		RELL1
							PARK7	HIT	H. sapiens	Proximity Label-MS	Guo Z (2014)	High		DSG2	HIT	H. sapiens	Proximity Label-MS	Go CD (2021)	High																							PABPC4	HIT	H. sapiens	Affinity Capture-MS	Kennedy SA (2020)	High		REXO4
							PARVA	HIT	H. sapiens	Proximity Label-MS	Guo Z (2014)	High		DST	HIT	H. sapiens	Proximity Label-MS	Go CD (2021)	High																							PAG1	BAIT	H. sapiens	Affinity Capture-Western	Georgakopoulos A (2011)	Low		RFTN1
							PCBP1	HIT	H. sapiens	Proximity Label-MS	Guo Z (2014)	High		DTD1	HIT	H. sapiens	Proximity Label-MS	Kovalski JR (2019)	High																							PAK2	BAIT	H. sapiens	Reconstituted Complex	Kaerkkaeinen S (2006)	Low		RGS16
							PCBP2	HIT	H. sapiens	Proximity Label-MS	Guo Z (2014)	High		DTNA	HIT	H. sapiens	Proximity Label-MS	Go CD (2021)	High																							PBK	HIT	H. sapiens	Biochemical Activity	Xiao J (2016)	Low		RHOB
							PCDH1	HIT	H. sapiens	Proximity Label-MS	Guo Z (2014)	High		DTNA	HIT	H. sapiens	Proximity Label-MS	Kovalski JR (2019)	High																							PBK	BAIT	H. sapiens	Affinity Capture-Western	Xiao J (2016)	Low		RICTOR
							PCDHGC3	BAIT	H. sapiens	Affinity Capture-MS	Huttlin EL (2017)	High		DTYMK	HIT	H. sapiens	Synthetic Lethality	Martin TD (2017)	High																							PCBP2	HIT	H. sapiens	Affinity Capture-MS	Kennedy SA (2020)	High		RIMS2
							PCMT1	HIT	H. sapiens	Proximity Label-MS	Guo Z (2014)	High		DUSP22	BAIT	H. sapiens	Affinity Capture-MS	Li X (2016)	High																							PCBP3	HIT	H. sapiens	Affinity Capture-MS	Kennedy SA (2020)	High		RNASEH2B
							PDAP1	HIT	H. sapiens	Proximity Label-MS	Guo Z (2014)	High		DYNLL2	HIT	H. sapiens	Synthetic Lethality	Luo J (2009)	High																							PCDHGC3	BAIT	H. sapiens	Affinity Capture-MS	Huttlin EL (2017)	High		RNF123
							PDLIM1	HIT	H. sapiens	Proximity Label-MS	Guo Z (2014)	High		DYNLRB1	HIT	H. sapiens	Synthetic Lethality	Martin TD (2017)	High																							PDCD6IP	HIT	H. sapiens	Affinity Capture-Western	Schmidt MH (2005)	Low		RNF138
							PDLIM5	HIT	H. sapiens	Proximity Label-MS	Guo Z (2014)	High		EBLN2	HIT	H. sapiens	Synthetic Lethality	Luo J (2009)	High																							PDCD6IP	BAIT	H. sapiens	Affinity Capture-Western	Schmidt MH (2005)	Low		RNF180
							PDLIM7	HIT	H. sapiens	Proximity Label-MS	Guo Z (2014)	High		EDA2R	HIT	H. sapiens	Synthetic Lethality	Luo J (2009)	High																							PDCD6IP	BAIT	H. sapiens	Affinity Capture-Western	Zhou X (2010)	Low		ROBO1
							PDXDC1	HIT	H. sapiens	Proximity Label-MS	Guo Z (2014)	High		EEA1	BAIT	M. musculus	Affinity Capture-MS	Hein MY (2015)	High																							PDCD6IP	BAIT	H. sapiens	Co-fractionation	Zhou X (2010)	Low		ROBO2
							PEAK1	HIT	H. sapiens	Proximity Label-MS	Guo Z (2014)	High		EEF1A1	HIT	H. sapiens	Two-hybrid	Vinayagam A (2011)	High																							PDCD6IP	HIT	H. sapiens	Biochemical Activity	Elias RD (2020)	Low		ROCK1
							PFKP	HIT	H. sapiens	Proximity Label-MS	Guo Z (2014)	High		EEF1A1	HIT	H. sapiens	Synthetic Lethality	Luo J (2009)	High																							PDE4D	BAIT	R. norvegicus	Affinity Capture-Western	Beard MB (1999)	Low		ROR2
							PFN1	HIT	H. sapiens	Proximity Label-MS	Guo Z (2014)	High		EEF1A1	HIT	H. sapiens	Affinity Capture-MS	Rosenbluh J (2016)	High																							PDE4D	HIT	H. sapiens	Far Western	Beard MB (1999)	Low		RPL10
							PGRMC2	HIT	H. sapiens	Proximity Label-MS	Guo Z (2014)	High		EEF2	HIT	H. sapiens	Affinity Capture-MS	Rosenbluh J (2016)	High																							PDE6G	HIT	H. sapiens	Affinity Capture-Western	Wan KF (2003)	Low		RPL5
							PHACTR2	HIT	H. sapiens	Proximity Label-MS	Guo Z (2014)	High		EEFSEC	HIT	H. sapiens	Synthetic Lethality	Martin TD (2017)	High																							PDE6G	BAIT	H. sapiens	Affinity Capture-Western	Wan KF (2003)	Low		RPL7A
							PHACTR4	HIT	H. sapiens	Proximity Label-MS	Guo Z (2014)	High		EEPD1	HIT	H. sapiens	Proximity Label-MS	Go CD (2021)	High																							PDE6G	BAIT	H. sapiens	Reconstituted Complex	Wan KF (2003)	Low		RPS20
							PHLDB2	HIT	H. sapiens	Proximity Label-MS	Guo Z (2014)	High		EFCAB12	HIT	H. sapiens	Synthetic Lethality	Luo J (2009)	High																							PDGFRB	HIT	H. sapiens	Affinity Capture-Western	Lee CW (2007)	Low		RPS3A
							PI4KA	HIT	H. sapiens	Proximity Label-MS	Guo Z (2014)	High		EFNB1	HIT	H. sapiens	Proximity Label-MS	Go CD (2021)	High																							PDGFRB	HIT	H. sapiens	Affinity Capture-Western	Collin G (2007)	Low		RPS6
							PICALM	HIT	H. sapiens	Proximity Label-MS	Guo Z (2014)	High		EFNB1	HIT	H. sapiens	Proximity Label-MS	Adhikari H (2018)	High																							PDGFRB	HIT	H. sapiens	Biochemical Activity	Valius M (1993)	Low		RPS6KB1
							PIP5K1C	HIT	H. sapiens	FRET	Figueiredo J (2013)	Low		EFNB2	HIT	H. sapiens	Proximity Label-MS	Go CD (2021)	High																							PDGFRB	HIT	H. sapiens	Affinity Capture-Western	Wu CY (2008)	Low		RPS6KB1
							PIP5K1C	HIT	H. sapiens	Affinity Capture-Western	Geng F (2012)	Low		EFNB2	HIT	H. sapiens	Proximity Label-MS	Adhikari H (2018)	High																							PDIK1L	BAIT	H. sapiens	Affinity Capture-MS	Huttlin EL (2017)	High		RPS6KB2
							PKD1	HIT	H. sapiens	Affinity Capture-Western	Boucher CA (2011)	Low		EFNB2	HIT	H. sapiens	Synthetic Lethality	Luo J (2009)	High																							PECAM1	HIT	H. sapiens	Affinity Capture-Western	Cicmil M (2000)	Low		RPS6KB2
							PKM	HIT	H. sapiens	Proximity Label-MS	Guo Z (2014)	High		EFNB3	HIT	H. sapiens	Proximity Label-MS	Go CD (2021)	High																							PECAM1	BAIT	H. sapiens	Affinity Capture-Western	Relou IA (2003)	Low		RRP15
							PKN2	HIT	H. sapiens	Proximity Label-MS	Guo Z (2014)	High		EFNB3	HIT	H. sapiens	Proximity Label-MS	Adhikari H (2018)	High																							PELP1	HIT	H. sapiens	Affinity Capture-Western	Unni E (2004)	Low		S
							PKP2	HIT	H. sapiens	Proximity Label-MS	Guo Z (2014)	High		EFR3A	HIT	H. sapiens	Proximity Label-MS	Adhikari H (2018)	High																							PELP1	BAIT	H. sapiens	Reconstituted Complex	Barletta F (2004)	Low		SCAMP1
							PKP3	HIT	H. sapiens	Proximity Label-MS	Guo Z (2014)	High		EFR3A	HIT	H. sapiens	Proximity Label-MS	Kovalski JR (2019)	High																							PGR	BAIT	H. sapiens	Two-hybrid	Narayanan R (2005)	Low		SCARB1
							PKP4	BAIT	H. sapiens	Two-hybrid	Hatzfeld M (2003)	Low		EFR3A	HIT	H. sapiens	Proximity Label-MS	Go CD (2021)	High																							PGR	BAIT	H. sapiens	Two-hybrid	Zhang Z (2005)	Low		SCG3
							PKP4	HIT	H. sapiens	Proximity Label-MS	Guo Z (2014)	High		EFR3B	HIT	H. sapiens	Proximity Label-MS	Adhikari H (2018)	High																							PHF1	HIT	H. sapiens	Affinity Capture-Western	Liu R (2018)	Low		SCIMP
							PLCB3	HIT	H. sapiens	Proximity Label-MS	Guo Z (2014)	High		EFR3B	HIT	H. sapiens	Proximity Label-MS	Go CD (2021)	High																							PHF19	BAIT	H. sapiens	Affinity Capture-MS	Huttlin EL (2015)	High		SCRIB
							PLEC	HIT	H. sapiens	Proximity Label-MS	Guo Z (2014)	High		EGFR	HIT	H. sapiens	Proximity Label-MS	Kovalski JR (2019)	High																							PHLDA2	HIT	H. sapiens	Affinity Capture-Western	Dai H (2016)	Low		SDK2
							PLEKHA1	HIT	H. sapiens	Proximity Label-MS	Guo Z (2014)	High		EGFR	HIT	H. sapiens	Proximity Label-MS	Go CD (2021)	High																							PHLDA2	BAIT	H. sapiens	Affinity Capture-Western	Dai H (2016)	Low		SEMA4C
							PLEKHA2	HIT	H. sapiens	Proximity Label-MS	Guo Z (2014)	High		EGFR	HIT	H. sapiens	Synthetic Lethality	Hart T (2015)	High																							PIK3R1	HIT	H. sapiens	Affinity Capture-Western	Burnham MR (1999)	Low		2021-09-07
							PLEKHA5	HIT	H. sapiens	Proximity Label-MS	Guo Z (2014)	High		EGFR	HIT	H. sapiens	Proximity Label-MS	Adhikari H (2018)	High																							PIK3R1	BAIT	H. sapiens	Affinity Capture-Western	Wu Y (2003)	Low		2021-09-09
							PLEKHA6	HIT	H. sapiens	Proximity Label-MS	Guo Z (2014)	High		EGFR	BAIT	H. sapiens	Affinity Capture-Western	Barbieri MA (2003)	Low																							PIK3R1	HIT	H. sapiens	Affinity Capture-Western	Song JJ (2010)	Low		SF3A1
							PLEKHA7	HIT	H. sapiens	Proximity Label-MS	Guo Z (2014)	High		EGLN1	BAIT	H. sapiens	Two-hybrid	Wang J (2011)	High																							PIK3R1	HIT	H. sapiens	Affinity Capture-Western	Juecker M (1995)	Low		SF3A2
							PLEKHO2	HIT	H. sapiens	Proximity Label-MS	Guo Z (2014)	High		EHBP1	HIT	H. sapiens	Proximity Label-MS	Kovalski JR (2019)	High																							PIK3R1	HIT	H. sapiens	Affinity Capture-Western	Liu W (2010)	Low		SF3A3
							PLIN3	HIT	H. sapiens	Proximity Label-MS	Guo Z (2014)	High		EHBP1	HIT	H. sapiens	Proximity Label-MS	Go CD (2021)	High																							PIK3R1	HIT	H. sapiens	Affinity Capture-Western	Wu Y (2003)	Low		SH2D1A
							PLSCR1	HIT	H. sapiens	Proximity Label-MS	Guo Z (2014)	High		EHBP1L1	HIT	H. sapiens	Proximity Label-MS	Bigenzahn JW (2018)	High																							PIK3R1	BAIT	H. sapiens	Co-localization	Chen TC (2014)	High		SH2D1A
							PLSCR3	HIT	H. sapiens	Proximity Label-MS	Guo Z (2014)	High		EHD1	HIT	H. sapiens	Proximity Label-MS	Go CD (2021)	High																							PIK3R1	BAIT	H. sapiens	Reconstituted Complex	Asano T (2005)	Low		SH2D3C
							POF1B	HIT	H. sapiens	Proximity Label-MS	Guo Z (2014)	High		EHD1	HIT	H. sapiens	Proximity Label-MS	Adhikari H (2018)	High																							PIK3R3	HIT	H. sapiens	Two-hybrid	Grossmann A (2015)	High		SH2D4A
							POLR2E	HIT	H. sapiens	Affinity Capture-MS	Catimel B (2005)	Low		EHD1	HIT	H. sapiens	Proximity Label-MS	Kovalski JR (2019)	High																							PIP5K1C	HIT	H. sapiens	Biochemical Activity	Ling K (2003)	Low		SH2D4A
							PPFIBP1	HIT	H. sapiens	Proximity Label-MS	Guo Z (2014)	High		EHD1	HIT	H. sapiens	Proximity Label-MS	Bigenzahn JW (2018)	High																							PIP5K1C	HIT	H. sapiens	Affinity Capture-Western	Ling K (2003)	Low		SH3BP4
							PPL	HIT	H. sapiens	Proximity Label-MS	Guo Z (2014)	High		EHD4	HIT	H. sapiens	Proximity Label-MS	Go CD (2021)	High																							PKD1	BAIT	H. sapiens	Reconstituted Complex	Wodarczyk C (2010)	Low		SH3D19
							PPME1	HIT	H. sapiens	Proximity Label-MS	Guo Z (2014)	High		EI24	HIT	H. sapiens	Proximity Label-MS	Adhikari H (2018)	High																							PLCG1	BAIT	H. sapiens	Affinity Capture-Western	Dhar A (1994)	Low		SH3KBP1
							PPP1CA	BAIT	H. sapiens	Affinity Capture-Western	Flores-Delgado G (2007)	High		EIF1	HIT	H. sapiens	Synthetic Lethality	Martin TD (2017)	High																							PLD1	HIT	H. sapiens	Biochemical Activity	Ahn BH (2003)	Low		SH3RF1
							PPP1CA	HIT	H. sapiens	Proximity Label-MS	Guo Z (2014)	High		EIF1AD	HIT	H. sapiens	Synthetic Lethality	Martin TD (2017)	High																							PLD2	HIT	H. sapiens	Biochemical Activity	Ahn BH (2003)	Low		SHB
							PPP1R13B	HIT	H. sapiens	Proximity Label-MS	Guo Z (2014)	High		EIF2B3	HIT	H. sapiens	Synthetic Lethality	Martin TD (2017)	High																							PLD2	HIT	H. sapiens	Affinity Capture-Western	Ahn BH (2003)	Low		SHC1
							PPP1R13L	HIT	H. sapiens	Proximity Label-MS	Guo Z (2014)	High		EIF2S1	HIT	H. sapiens	Synthetic Lethality	Martin TD (2017)	High																							PLD2	BAIT	H. sapiens	Reconstituted Complex	Ahn BH (2003)	Low		SHISA2
							PPP1R18	HIT	H. sapiens	Proximity Label-MS	Guo Z (2014)	High		EIF2S2	HIT	H. sapiens	Synthetic Lethality	Martin TD (2017)	High																							PLSCR1	HIT	H. sapiens	Biochemical Activity	Nanjundan M (2003)	Low		SKAP1
							PPP1R37	HIT	H. sapiens	Proximity Label-MS	Guo Z (2014)	High		EIF2S3	HIT	H. sapiens	Affinity Capture-MS	Rosenbluh J (2016)	High																							POLR2A	HIT	H. sapiens	Co-localization	Zhang H (2006)	Low		SKAP2
							PRDX1	HIT	H. sapiens	Proximity Label-MS	Guo Z (2014)	High		EIF3A	HIT	H. sapiens	Synthetic Lethality	Luo J (2009)	High																							POLR2A	BAIT	H. sapiens	Co-localization	Zhang H (2006)	Low		SKAP2
							PRDX6	HIT	H. sapiens	Proximity Label-MS	Guo Z (2014)	High		EIF3C	HIT	H. sapiens	Synthetic Lethality	Luo J (2009)	High																							POLR2B	HIT	H. sapiens	Co-localization	Zhang H (2006)	Low		SLAIN1
							PROM2	HIT	H. sapiens	Proximity Label-MS	Guo Z (2014)	High		EIF3D	HIT	H. sapiens	Affinity Capture-MS	Rosenbluh J (2016)	High																							POLR2B	BAIT	H. sapiens	Co-localization	Zhang H (2006)	Low		SLC12A2
							PSEN1	HIT	H. sapiens	Affinity Capture-Western	Georgakopoulos A (1999)	Low		EIF3E	HIT	H. sapiens	Affinity Capture-MS	Rosenbluh J (2016)	High																							POLR2C	HIT	H. sapiens	Co-localization	Zhang H (2006)	Low		SLC12A4
							PSEN1	HIT	H. sapiens	Affinity Capture-Western	Serban G (2005)	Low		EIF3G	HIT	H. sapiens	Synthetic Lethality	Luo J (2009)	High																							POLR2C	BAIT	H. sapiens	Co-localization	Zhang H (2006)	Low		SLC12A6
							PSEN1	HIT	H. sapiens	Affinity Capture-Western	Raurell I (2008)	Low		EIF3I	HIT	H. sapiens	Synthetic Lethality	Martin TD (2017)	High																							POLR2D	HIT	H. sapiens	Co-localization	Zhang H (2006)	Low		SLC12A7
							PSMB6	HIT	H. sapiens	Proximity Label-MS	Guo Z (2014)	High		EIF4A3	HIT	H. sapiens	Synthetic Lethality	Luo J (2009)	High																							POLR2D	BAIT	H. sapiens	Co-localization	Zhang H (2006)	Low		SLC16A1
							PTPN1	HIT	H. sapiens	Proximity Label-MS	Guo Z (2014)	High		EIF4A3	HIT	H. sapiens	Synthetic Lethality	Martin TD (2017)	High																							POLR2E	HIT	H. sapiens	Co-localization	Zhang H (2006)	Low		SLC19A1
							PTPRD	HIT	H. sapiens	Affinity Capture-Western	Boucher CA (2011)	Low		EIF4G2	HIT	H. sapiens	Affinity Capture-MS	Rosenbluh J (2016)	High																							POLR2E	BAIT	H. sapiens	Co-localization	Zhang H (2006)	Low		SLC1A3
							PTPRG	HIT	H. sapiens	Affinity Capture-Western	Boucher CA (2011)	Low		EIF5	HIT	H. sapiens	Synthetic Lethality	Martin TD (2017)	High																							POLR2F	HIT	H. sapiens	Co-localization	Zhang H (2006)	Low		SLC1A5
							PTPRJ	HIT	H. sapiens	Proximity Label-MS	Guo Z (2014)	High		EIF5B	HIT	H. sapiens	Synthetic Lethality	Martin TD (2017)	High																							POLR2F	BAIT	H. sapiens	Co-localization	Zhang H (2006)	Low		SLC20A2
							PTPRM	BAIT	H. sapiens	Affinity Capture-Western	Brady-Kalnay SM (1998)	Low		EIF6	HIT	H. sapiens	Synthetic Lethality	Martin TD (2017)	High																							POLR2G	HIT	H. sapiens	Co-localization	Zhang H (2006)	Low		SLC22A16
							PTPRS	HIT	H. sapiens	Affinity Capture-Western	Boucher CA (2011)	Low		ELAC2	HIT	H. sapiens	Synthetic Lethality	Martin TD (2017)	High																							POLR2G	BAIT	H. sapiens	Co-localization	Zhang H (2006)	Low		SLC25A41
							PUF60	HIT	H. sapiens	Proximity Label-MS	Guo Z (2014)	High		ELAVL1	BAIT	H. sapiens	Affinity Capture-RNA	Abdelmohsen K (2009)	High																							POLR2H	HIT	H. sapiens	Co-localization	Zhang H (2006)	Low		SLC29A1
							PVRL1	HIT	H. sapiens	Proximity Label-MS	Guo Z (2014)	High		ELMOD3	HIT	H. sapiens	Proximity Label-MS	Kovalski JR (2019)	High																							POLR2H	BAIT	H. sapiens	Co-localization	Zhang H (2006)	Low		SLC30A1
							PVRL2	HIT	H. sapiens	Proximity Label-MS	Guo Z (2014)	High		EMC1	BAIT	H. sapiens	Affinity Capture-MS	Savidis G (2016)	High																							POLR2I	HIT	H. sapiens	Co-localization	Zhang H (2006)	Low		SLC38A1
							PVRL4	HIT	H. sapiens	Proximity Label-MS	Guo Z (2014)	High		EMC7	HIT	H. sapiens	Proximity Label-MS	Adhikari H (2018)	High																							POLR2I	BAIT	H. sapiens	Co-localization	Zhang H (2006)	Low		SLC38A2
							PXN	HIT	H. sapiens	Proximity Label-MS	Guo Z (2014)	High		EMC8	HIT	H. sapiens	Proximity Label-MS	Adhikari H (2018)	High																							POLR2J	HIT	H. sapiens	Co-localization	Zhang H (2006)	Low		SLC39A10
							RAB10	HIT	H. sapiens	Proximity Label-MS	Guo Z (2014)	High		EMD	HIT	H. sapiens	Proximity Label-MS	Go CD (2021)	High																							POLR2J	BAIT	H. sapiens	Co-localization	Zhang H (2006)	Low		SLC39A14
							RAB11B	HIT	H. sapiens	Proximity Label-MS	Guo Z (2014)	High		EMD	HIT	H. sapiens	Proximity Label-MS	Adhikari H (2018)	High																							POLR2K	HIT	H. sapiens	Co-localization	Zhang H (2006)	Low		SLC39A6
							RAB1A	HIT	H. sapiens	Proximity Label-MS	Guo Z (2014)	High		EMID1	HIT	H. sapiens	Synthetic Lethality	Luo J (2009)	High																							POLR2K	BAIT	H. sapiens	Co-localization	Zhang H (2006)	Low		SLC3A2
							RAB8B	BAIT	H. sapiens	Affinity Capture-Western	Lau AS (2003)	Low		ENO1	HIT	H. sapiens	Affinity Capture-MS	Rosenbluh J (2016)	High																							POLR2L	HIT	H. sapiens	Co-localization	Zhang H (2006)	Low		SLC4A7
							RAD17	BAIT	H. sapiens	Affinity Capture-MS	Zhang L (2010)	Low		ENPP4	HIT	H. sapiens	Synthetic Lethality	Luo J (2009)	High																							POLR2L	BAIT	H. sapiens	Co-localization	Zhang H (2006)	Low		SLC6A15
							RAD17	BAIT	H. sapiens	Affinity Capture-Western	Zhang L (2010)	Low		ENPP5	HIT	H. sapiens	Synthetic Lethality	Luo J (2009)	High																							PPARGC1B	BAIT	H. sapiens	Reconstituted Complex	Kressler D (2007)	Low		SLC6A6
							RAD17	HIT	H. sapiens	Affinity Capture-Western	Zhang L (2010)	Low		ENY2	HIT	H. sapiens	Synthetic Lethality	Martin TD (2017)	High																							PPP2CB	HIT	H. sapiens	Two-hybrid	Arroyo R (2014)	High		SLC6A8
							RAI14	HIT	H. sapiens	Proximity Label-MS	Guo Z (2014)	High		EP400	HIT	H. sapiens	Synthetic Lethality	Martin TD (2017)	High																							PRDM1	BAIT	H. sapiens	Affinity Capture-MS	Huttlin EL (2017)	High		SLC7A11
							RAN	HIT	H. sapiens	Proximity Label-MS	Guo Z (2014)	High		EPB41	HIT	H. sapiens	Proximity Label-MS	Go CD (2021)	High																							PRDM2	BAIT	H. sapiens	Affinity Capture-Western	Carling T (2004)	Low		SLC7A2
							RANBP1	HIT	H. sapiens	Proximity Label-MS	Guo Z (2014)	High		EPB41	HIT	H. sapiens	Proximity Label-MS	Bigenzahn JW (2018)	High																							PRDM2	HIT	H. sapiens	Affinity Capture-Western	Carling T (2004)	Low		SLC7A5
							RANGAP1	HIT	H. sapiens	Proximity Label-MS	Guo Z (2014)	High		EPB41L1	HIT	H. sapiens	Proximity Label-MS	Go CD (2021)	High																							PRKCZ	BAIT	H. sapiens	Affinity Capture-Western	Seibenhener ML (1999)	Low		SLITRK4
							RAPH1	HIT	H. sapiens	Proximity Label-MS	Guo Z (2014)	High		EPB41L1	HIT	H. sapiens	Proximity Label-MS	Bigenzahn JW (2018)	High																							PRKCZ	HIT	H. sapiens	Affinity Capture-Western	Seibenhener ML (1999)	Low		SMARCA1
							RARS	HIT	H. sapiens	Proximity Label-MS	Guo Z (2014)	High		EPB41L2	HIT	H. sapiens	Proximity Label-MS	Go CD (2021)	High																							PROM1	HIT	H. sapiens	Biochemical Activity	Wei Y (2013)	Low		SNAP23
							RB1CC1	HIT	H. sapiens	Proximity Label-MS	Guo Z (2014)	High		EPB41L2	HIT	H. sapiens	Proximity Label-MS	Adhikari H (2018)	High																							PRRG4	BAIT	H. sapiens	Affinity Capture-Western	Zhang L (2020)	Low		SNAP29
							RDX	HIT	H. sapiens	Proximity Label-MS	Guo Z (2014)	High		EPB41L2	HIT	H. sapiens	Proximity Label-MS	Kovalski JR (2019)	High																							PRSS8	BAIT	H. sapiens	Negative Genetic	Han K (2017)	High		SNAP47
							RELL1	HIT	H. sapiens	Proximity Label-MS	Guo Z (2014)	High		EPB41L2	HIT	H. sapiens	Proximity Label-MS	Bigenzahn JW (2018)	High																							PRUNE2	BAIT	H. sapiens	Affinity Capture-MS	Huttlin EL (2017)	High		SNX9
							RHOA	BAIT	H. sapiens	Affinity Capture-MS	Kennedy SA (2020)	High		EPB41L3	HIT	H. sapiens	Proximity Label-MS	Go CD (2021)	High																							PSMB9	BAIT	H. sapiens	Two-hybrid	Zhang H (2006)	Low		SOCS1
							RNF2	BAIT	H. sapiens	Affinity Capture-MS	Cao Q (2014)	High		EPB41L3	HIT	H. sapiens	Proximity Label-MS	Adhikari H (2018)	High																							PSMB9	BAIT	H. sapiens	Reconstituted Complex	Zhang H (2006)	Low		SPECC1
							RNF43	HIT	H. sapiens	Affinity Capture-Western	Zhang Y (2019)	Low		EPB41L4B	HIT	H. sapiens	Proximity Label-MS	Kovalski JR (2019)	High																							PSMB9	BAIT	H. sapiens	Affinity Capture-Western	Zhang H (2006)	Low		SPESP1
							RNF43	BAIT	H. sapiens	Biochemical Activity	Zhang Y (2019)	Low		EPB41L4B	HIT	H. sapiens	Proximity Label-MS	Go CD (2021)	High																							PSMB9	HIT	H. sapiens	Co-localization	Zhang H (2006)	Low		SPTAN1
							RNF43	BAIT	H. sapiens	Affinity Capture-Western	Zhang Y (2019)	Low		EPB41L5	HIT	H. sapiens	Proximity Label-MS	Adhikari H (2018)	High																							PSMB9	BAIT	H. sapiens	Co-localization	Zhang H (2006)	Low		SPTBN1
							RPL14	HIT	H. sapiens	Proximity Label-MS	Guo Z (2014)	High		EPB41L5	HIT	H. sapiens	Proximity Label-MS	Kovalski JR (2019)	High																							PTGER2	HIT	H. sapiens	Affinity Capture-Western	Lee J (2013)	Low		SPTBN2
							RPL15	HIT	H. sapiens	Proximity Label-MS	Guo Z (2014)	High		EPB41L5	HIT	H. sapiens	Proximity Label-MS	Go CD (2021)	High																							PTGER4	HIT	H. sapiens	Affinity Capture-Western	Buchanan FG (2006)	Low		SRC
							RPL23A	HIT	H. sapiens	Proximity Label-MS	Guo Z (2014)	High		EPB42	HIT	H. sapiens	Reconstituted Complex	Tanimoto T (1988)	Low																							PTGER4	HIT	H. sapiens	Affinity Capture-Western	Lee J (2013)	Low		SRRM2
							RPL24	HIT	H. sapiens	Proximity Label-MS	Guo Z (2014)	High		EPHA1	HIT	H. sapiens	Proximity Label-MS	Kovalski JR (2019)	High																							PTGS2	BAIT	H. sapiens	Positive Genetic	Guo Y (2019)	Low		STAT3
							RPL29	HIT	H. sapiens	Proximity Label-MS	Guo Z (2014)	High		EPHA2	HIT	H. sapiens	Proximity Label-MS	Adhikari H (2018)	High																							PTK2	BAIT	H. sapiens	Affinity Capture-Western	Hsia DA (2003)	Low		STEAP3
							RPL34	HIT	H. sapiens	Proximity Label-MS	Guo Z (2014)	High		EPHA2	HIT	H. sapiens	Proximity Label-MS	Go CD (2021)	High																							PTK2	HIT	H. sapiens	Affinity Capture-Western	Hecker TP (2002)	Low		STK10
							RPL36A	HIT	H. sapiens	Proximity Label-MS	Guo Z (2014)	High		EPHA2	HIT	H. sapiens	Proximity Label-MS	Kovalski JR (2019)	High																							PTK2	HIT	H. sapiens	Reconstituted Complex	Angers-Loustau A (1999)	Low		STX7
							RPL36AL	HIT	H. sapiens	Proximity Label-MS	Guo Z (2014)	High		EPHA3	HIT	H. sapiens	Proximity Label-MS	Adhikari H (2018)	High																							PTK2	BAIT	H. sapiens	Affinity Capture-Western	Relou IA (2003)	Low		STXBP3
							RPL37	HIT	H. sapiens	Proximity Label-MS	Guo Z (2014)	High		EPHA4	HIT	H. sapiens	Proximity Label-MS	Kovalski JR (2019)	High																							PTK2	BAIT	H. sapiens	Affinity Capture-Western	Messina S (2003)	Low		SVIL
							RPL6	HIT	H. sapiens	Proximity Label-MS	Guo Z (2014)	High		EPHA4	HIT	H. sapiens	Proximity Label-MS	Go CD (2021)	High																							PTK2	BAIT	H. sapiens	Two-hybrid	Lebrun P (1998)	Low		SYK
							RPL7A	HIT	H. sapiens	Proximity Label-MS	Guo Z (2014)	High		EPHA7	HIT	H. sapiens	Proximity Label-MS	Go CD (2021)	High																							PTK2	BAIT	H. sapiens	Affinity Capture-Western	Ponnala S (2011)	Low		SYK
							RPS2	HIT	H. sapiens	Proximity Label-MS	Guo Z (2014)	High		EPHB2	HIT	H. sapiens	Proximity Label-MS	Go CD (2021)	High																							PTK2	HIT	H. sapiens	Two-hybrid	Grossmann A (2015)	High		TADA2A
							RPS26	HIT	H. sapiens	Proximity Label-MS	Guo Z (2014)	High		EPHB4	HIT	H. sapiens	Proximity Label-MS	Go CD (2021)	High																							PTK2	BAIT	H. sapiens	Co-localization	Chen TC (2014)	High		TANC1
							RSL1D1	HIT	H. sapiens	Proximity Label-MS	Guo Z (2014)	High		EPN1	HIT	H. sapiens	Proximity Label-MS	Go CD (2021)	High																							PTK2	HIT	H. sapiens	Affinity Capture-Western	Lee J (2013)	Low		TBC1D10B
							RTN4	HIT	H. sapiens	Proximity Label-MS	Guo Z (2014)	High		EPN2	HIT	H. sapiens	Proximity Label-MS	Adhikari H (2018)	High																							PTK2	HIT	H. sapiens	Affinity Capture-Western	Reiske HR (2000)	Low		TBC1D8
							RUVBL1	HIT	H. sapiens	Proximity Label-MS	Guo Z (2014)	High		EPRS	HIT	H. sapiens	Synthetic Lethality	Luo J (2009)	High																							PTK2	HIT	H. sapiens	Biochemical Activity	Schlaepfer DD (1996)	Low		TEC
							S	BAIT	SARS-CoV-2	Proximity Label-MS	Kotani N (2020)	High		EPRS	HIT	H. sapiens	Affinity Capture-MS	Rosenbluh J (2016)	High																							PTK2	HIT	H. sapiens	Affinity Capture-Western	Schlaepfer DD (1996)	Low		TFCP2
							S100A11	HIT	H. sapiens	Proximity Label-MS	Guo Z (2014)	High		EPRS	HIT	H. sapiens	Synthetic Lethality	Martin TD (2017)	High																							PTK2	HIT	H. sapiens	Affinity Capture-Western	Sumitomo M (2000)	Low		TFDP3
							S100P	HIT	H. sapiens	Proximity Label-MS	Guo Z (2014)	High		EPS8	HIT	H. sapiens	Proximity Label-MS	Go CD (2021)	High																							PTK2	BAIT	H. sapiens	Affinity Capture-Luminescence	Trepte P (2015)	Low		TFRC
							SBSN	HIT	H. sapiens	Proximity Label-MS	Guo Z (2014)	High		ERBB2	HIT	H. sapiens	Proximity Label-MS	Go CD (2021)	High																							PTK2	BAIT	H. sapiens	Affinity Capture-Western	Schmitmeier S (2005)	Low		TGDS
							SCARB1	HIT	H. sapiens	Proximity Label-MS	Guo Z (2014)	High		ERBB2IP	HIT	H. sapiens	Proximity Label-MS	Go CD (2021)	High																							PTK2B	HIT	H. sapiens	Affinity Capture-Western	Keely SJ (2000)	Low		THRAP3
							SCEL	HIT	H. sapiens	Proximity Label-MS	Guo Z (2014)	High		ERBB2IP	HIT	H. sapiens	Proximity Label-MS	Bigenzahn JW (2018)	High																							PTK2B	HIT	H. sapiens	Reconstituted Complex	Kumar S (1999)	Low		TIAM1
							SCRIB	HIT	H. sapiens	Proximity Label-MS	Guo Z (2014)	High		ERBB2IP	HIT	H. sapiens	Proximity Label-MS	Kovalski JR (2019)	High																							PTK2B	HIT	H. sapiens	Affinity Capture-Western	Dikic I (1996)	Low		TMEM17
							SCYL1	HIT	H. sapiens	Proximity Label-MS	Guo Z (2014)	High		ERCC2	HIT	H. sapiens	Synthetic Lethality	Martin TD (2017)	High																							PTK2B	HIT	H. sapiens	Reconstituted Complex	Dikic I (1996)	Low		TMEM185A
							SCYL2	HIT	H. sapiens	Proximity Label-MS	Guo Z (2014)	High		ERCC3	HIT	H. sapiens	Synthetic Lethality	Martin TD (2017)	High																							PTK2B	BAIT	H. sapiens	Affinity Capture-Western	Bruzzaniti A (2009)	Low		TMEM2
							SDCBP	HIT	H. sapiens	Proximity Label-MS	Guo Z (2014)	High		ERH	HIT	H. sapiens	Synthetic Lethality	Luo J (2009)	High																							PTPN1	HIT	G. gallus	Biochemical Activity	Jung EJ (1998)	Low		TMEM51
							SEC24B	HIT	H. sapiens	Proximity Label-MS	Guo Z (2014)	High		ERH	HIT	H. sapiens	Affinity Capture-MS	Rosenbluh J (2016)	High																							PTPN1	HIT	H. sapiens	Biochemical Activity	Jung EJ (1998)	Low		TMX1
							2021-09-02	HIT	H. sapiens	Proximity Label-MS	Guo Z (2014)	High		ERH	HIT	H. sapiens	Synthetic Lethality	Martin TD (2017)	High																							PTPN1	BAIT	H. sapiens	Affinity Capture-Western	Ragab A (2003)	Low		TNF
							2021-09-07	HIT	H. sapiens	Proximity Label-MS	Guo Z (2014)	High		ERICH5	HIT	H. sapiens	Proximity Label-MS	Go CD (2021)	High																							PTPN11	HIT	H. sapiens	Biochemical Activity	Vogel W (1996)	Low		TNFSF12
							2021-09-09	HIT	H. sapiens	Proximity Label-MS	Guo Z (2014)	High		ESYT1	HIT	H. sapiens	Proximity Label-MS	Adhikari H (2018)	High																							PTPN2	BAIT	H. sapiens	Biochemical Activity	van Vliet C (2005)	Low		TNIK
							SERBP1	HIT	H. sapiens	Proximity Label-MS	Guo Z (2014)	High		ESYT1	HIT	H. sapiens	Proximity Label-MS	Go CD (2021)	High																							PTPN2	BAIT	H. sapiens	Affinity Capture-Western	van Vliet C (2005)	Low		TNK2
							SET	HIT	H. sapiens	Affinity Capture-MS	Catimel B (2005)	Low		ESYT2	HIT	H. sapiens	Proximity Label-MS	Adhikari H (2018)	High																							PTPN21	HIT	H. sapiens	Affinity Capture-Western	Moller NP (1994)	Low		TNK2
							SFN	HIT	H. sapiens	Proximity Label-MS	Guo Z (2014)	High		ESYT2	HIT	H. sapiens	Proximity Label-MS	Go CD (2021)	High																							PTPN6	HIT	H. sapiens	Biochemical Activity	Frank C (2004)	Low		TNKS1BP1
							SFRP2	HIT	H. sapiens	Two-hybrid	Arroyo R (2014)	High		ESYT2	HIT	H. sapiens	Proximity Label-MS	Kovalski JR (2019)	High																							PTPN6	HIT	H. sapiens	Biochemical Activity	Pasquet JM (2000)	Low		TOP2B
							SH3D19	HIT	H. sapiens	Proximity Label-MS	Guo Z (2014)	High		ETF1	HIT	H. sapiens	Synthetic Lethality	Martin TD (2017)	High																							PTPRA	HIT	H. sapiens	Affinity Capture-Western	Zheng XM (2002)	Low		TOX3
							SH3GL1	HIT	H. sapiens	Proximity Label-MS	Guo Z (2014)	High		EXD2	HIT	H. sapiens	Proximity Label-MS	Kovalski JR (2019)	High																							PTPRA	BAIT	H. sapiens	Affinity Capture-Western	Wang J (2013)	Low		TP53
							SH3GLB1	HIT	H. sapiens	Proximity Label-MS	Guo Z (2014)	High		EXOC1	HIT	H. sapiens	Proximity Label-MS	Bigenzahn JW (2018)	High																							PTPRA	HIT	H. sapiens	Affinity Capture-Western	Wang J (2013)	Low		TP53
							SH3GLB2	HIT	H. sapiens	Proximity Label-MS	Guo Z (2014)	High		EXOC1	HIT	H. sapiens	Proximity Label-MS	Go CD (2021)	High																							PTPRC	BAIT	H. sapiens	Reconstituted Complex	Felberg J (2004)	Low		TPP2
							SH3KBP1	HIT	H. sapiens	Proximity Label-MS	Guo Z (2014)	High		EXOC3	HIT	H. sapiens	Negative Genetic	Kovalski JR (2019)	Low																							PXN	HIT	H. sapiens	Reconstituted Complex	Angers-Loustau A (1999)	Low		TPTE2
							SH3PXD2B	HIT	H. sapiens	Proximity Label-MS	Guo Z (2014)	High		EXOC3	HIT	H. sapiens	Proximity Label-MS	Go CD (2021)	High																							RAB11A	BAIT	H. sapiens	Proximity Label-MS	Go CD (2021)	High		TRAT1
							SH3RF1	HIT	H. sapiens	Proximity Label-MS	Guo Z (2014)	High		EXOC3	HIT	H. sapiens	Proximity Label-MS	Kovalski JR (2019)	High																							RAB2A	BAIT	H. sapiens	Proximity Label-MS	Go CD (2021)	High		TRIM25
							SHANK2	HIT	H. sapiens	Proximity Label-MS	Guo Z (2014)	High		EXOC4	HIT	H. sapiens	Proximity Label-MS	Adhikari H (2018)	High																							RAB9A	BAIT	H. sapiens	Proximity Label-MS	Go CD (2021)	High		TRIM28
							SHB	HIT	H. sapiens	Proximity Label-MS	Guo Z (2014)	High		EXOSC10	HIT	H. sapiens	Synthetic Lethality	Luo J (2009)	High																							RABIF	BAIT	H. sapiens	Affinity Capture-MS	Huttlin EL (2014/pre-pub)	High		TRIM55
							SHROOM3	HIT	H. sapiens	Proximity Label-MS	Guo Z (2014)	High		EXOSC4	HIT	H. sapiens	Synthetic Lethality	Luo J (2009)	High																							RAC1	BAIT	H. sapiens	Affinity Capture-Western	Song EJ (2016)	Low		TRIM63
							SIPA1L3	HIT	H. sapiens	Proximity Label-MS	Guo Z (2014)	High		EZR	HIT	H. sapiens	Synthetic Lethality	Martin TD (2017)	High																							RAF1	HIT	H. sapiens	Affinity Capture-Western	Cleghon V (1994)	Low		TRIO
							SIRPA	HIT	H. sapiens	Proximity Label-MS	Guo Z (2014)	High		F11R	HIT	H. sapiens	Proximity Label-MS	Go CD (2021)	High																							RAF1	HIT	H. sapiens	Reconstituted Complex	Cleghon V (1994)	Low		TRPV4
							SKP2	BAIT	H. sapiens	Affinity Capture-Western	Chen JY (2011)	Low		F11R	HIT	H. sapiens	Proximity Label-MS	Bigenzahn JW (2018)	High																							RANBP9	HIT	H. sapiens	Affinity Capture-Western	Dai H (2016)	Low		TRPV4
							SKP2	BAIT	H. sapiens	Biochemical Activity	Liu YQ (2015)	Low		F11R	HIT	H. sapiens	Proximity Label-MS	Adhikari H (2018)	High																							RANBP9	BAIT	H. sapiens	Affinity Capture-Western	Dai H (2016)	Low		TSNAX
							SLC12A2	HIT	H. sapiens	Proximity Label-MS	Guo Z (2014)	High		F11R	HIT	H. sapiens	Proximity Label-MS	Kovalski JR (2019)	High																							RARA	BAIT	H. sapiens	Two-hybrid	He B (2003)	Low		TSR1
							SLC16A3	HIT	H. sapiens	Proximity Label-MS	Guo Z (2014)	High		F2RL3	HIT	H. sapiens	Synthetic Lethality	Luo J (2009)	High																							RARA	BAIT	H. sapiens	Two-hybrid	Lee HK (2007)	Low		TTYH3
							SLC1A5	HIT	H. sapiens	Proximity Label-MS	Guo Z (2014)	High		FAF2	HIT	H. sapiens	Proximity Label-MS	Go CD (2021)	High																							RASA1	BAIT	H. sapiens	Affinity Capture-Western	Brott BK (1991)	Low		TUBB4A
							SLC2A14	HIT	H. sapiens	Proximity Label-MS	Guo Z (2014)	High		FAF2	HIT	H. sapiens	Proximity Label-MS	Adhikari H (2018)	High																							RASA1	HIT	H. sapiens	Biochemical Activity	Giglione C (2001)	Low		TULP3
							SLC30A1	HIT	H. sapiens	Proximity Label-MS	Guo Z (2014)	High		FAF2	HIT	H. sapiens	Synthetic Lethality	Martin TD (2017)	High																							RASEF	BAIT	H. sapiens	Affinity Capture-MS	Huttlin EL (2014/pre-pub)	High		TYK2
							SLC38A1	HIT	H. sapiens	Proximity Label-MS	Guo Z (2014)	High		FAM115C	HIT	H. sapiens	Synthetic Lethality	Luo J (2009)	High																							RASGRF1	HIT	H. sapiens	Biochemical Activity	Giglione C (2001)	Low		TYW1
							SLC3A2	HIT	H. sapiens	Proximity Label-MS	Guo Z (2014)	High		FAM126A	HIT	H. sapiens	Proximity Label-MS	Adhikari H (2018)	High																							RET	HIT	H. sapiens	Affinity Capture-Western	Melillo RM (1999)	Low		UACA
							SLC4A7	HIT	H. sapiens	Proximity Label-MS	Guo Z (2014)	High		FAM126A	HIT	H. sapiens	Proximity Label-MS	Go CD (2021)	High																							RET	BAIT	H. sapiens	Proximity Label-MS	Yadav L (2020)	High		UBA52
							SLC9A1	HIT	H. sapiens	Proximity Label-MS	Guo Z (2014)	High		FAM126B	HIT	H. sapiens	Proximity Label-MS	Adhikari H (2018)	High																							RGS16	HIT	H. sapiens	Biochemical Activity	Derrien A (2003)	Low		UGP2
							SLC9A3R1	HIT	H. sapiens	Proximity Label-MS	Guo Z (2014)	High		FAM129B	BAIT	H. sapiens	Affinity Capture-Western	Ji H (2016)	Low																							RHOB	BAIT	H. sapiens	Proximity Label-MS	Go CD (2021)	High		UHRF2
							SLC9A3R2	HIT	H. sapiens	Proximity Label-MS	Guo Z (2014)	High		FAM129B	HIT	H. sapiens	Proximity Label-MS	Go CD (2021)	High																							RL2	HIT	HHV-1	Affinity Capture-Western	Liang Y (2006)	Low		ULK1
							SLK	HIT	H. sapiens	Proximity Label-MS	Guo Z (2014)	High		FAM129B	HIT	H. sapiens	Proximity Label-MS	Bigenzahn JW (2018)	High																							RL2	BAIT	HHV-1	Affinity Capture-Western	Liang Y (2006)	Low		UNC119
							SMAD7	BAIT	H. sapiens	Affinity Capture-Western	Tang Y (2008)	Low		FAM129B	HIT	H. sapiens	Proximity Label-MS	Kovalski JR (2019)	High																							RNF212	BAIT	H. sapiens	Affinity Capture-MS	Huttlin EL (2014/pre-pub)	High		UNC119
							SNAP23	HIT	H. sapiens	Proximity Label-MS	Guo Z (2014)	High		FAM135A	HIT	H. sapiens	Proximity Label-MS	Go CD (2021)	High																							RORC	BAIT	H. sapiens	Affinity Capture-Western	He Z (2016)	Low		UNC5B
							SNAP25	HIT	H. sapiens	Proximity Label-MS	Guo Z (2014)	High		FAM160A2	HIT	H. sapiens	Synthetic Lethality	Luo J (2009)	High																							RPL10	HIT	H. sapiens	Reconstituted Complex	Oh HS (2002)	Low		UPF3B
							SNAP29	HIT	H. sapiens	Proximity Label-MS	Guo Z (2014)	High		FAM171A1	HIT	H. sapiens	Proximity Label-MS	Go CD (2021)	High																							RPLP2	HIT	H. sapiens	Affinity Capture-MS	Kennedy SA (2020)	High		USP14
							SND1	HIT	H. sapiens	Proximity Label-MS	Guo Z (2014)	High		FAM171A2	HIT	H. sapiens	Proximity Label-MS	Go CD (2021)	High																							RPS27	BAIT	H. sapiens	Affinity Capture-MS	Huttlin EL (2017)	High		USP31
							SNX1	HIT	H. sapiens	Proximity Label-MS	Guo Z (2014)	High		FAM171A2	HIT	H. sapiens	Proximity Label-MS	Adhikari H (2018)	High																							RPS6KA3	HIT	H. sapiens	Biochemical Activity	Kang S (2008)	Low		USP6NL
							SNX2	HIT	H. sapiens	Proximity Label-MS	Guo Z (2014)	High		FAM171B	HIT	H. sapiens	Proximity Label-MS	Go CD (2021)	High																							RPS6KB1	HIT	H. sapiens	Biochemical Activity	Rebholz H (2006)	Low		UTRN
							SNX5	HIT	H. sapiens	Proximity Label-MS	Guo Z (2014)	High		FAM213A	HIT	H. sapiens	Proximity Label-MS	Adhikari H (2018)	High																							RPS6KB1	HIT	H. sapiens	Biochemical Activity	Rebholz H (2006)	Low		VAMP2
							SNX9	HIT	H. sapiens	Proximity Label-MS	Guo Z (2014)	High		FAM219A	HIT	H. sapiens	Proximity Label-MS	Go CD (2021)	High																							RPS6KB2	HIT	H. sapiens	Biochemical Activity	Rebholz H (2006)	Low		VAMP3
							SORBS1	HIT	H. sapiens	Proximity Label-MS	Guo Z (2014)	High		FAM50A	HIT	H. sapiens	Synthetic Lethality	Martin TD (2017)	High																							RPS6KB2	HIT	H. sapiens	Biochemical Activity	Rebholz H (2006)	Low		VANGL1
							SPAG1	HIT	H. sapiens	Proximity Label-MS	Guo Z (2014)	High		FAM71E1	HIT	H. sapiens	Synthetic Lethality	Martin TD (2017)	High																							RXRA	HIT	H. sapiens	Reconstituted Complex	Sun Y (2004)	Low		VANGL2
							SPECC1	HIT	H. sapiens	Proximity Label-MS	Guo Z (2014)	High		FAM83B	HIT	H. sapiens	Proximity Label-MS	Go CD (2021)	High																							S	BAIT	SARS-CoV-2	Proximity Label-MS	Samavarchi-Tehrani P (2020)	High		VPS13A
							SPRED1	HIT	H. sapiens	Proximity Label-MS	Guo Z (2014)	High		FAM83B	HIT	H. sapiens	Proximity Label-MS	Kovalski JR (2019)	High																							S	BAIT	SARS-CoV-2	Proximity Label-MS	Laurent E (2020)	High		VPS13A
							SPRR3	HIT	H. sapiens	Proximity Label-MS	Guo Z (2014)	High		FAM83D	HIT	H. sapiens	Affinity Capture-MS	Hein MY (2015)	High																							S100B	BAIT	H. sapiens	Affinity Capture-Western	Brozzi F (2009)	Low		WASF2
							SPTAN1	HIT	H. sapiens	Proximity Label-MS	Guo Z (2014)	High		FAM83F	HIT	H. sapiens	Proximity Label-MS	Kovalski JR (2019)	High																							S100B	HIT	H. sapiens	Affinity Capture-Western	Brozzi F (2009)	Low		WDR20
							SPTBN1	HIT	H. sapiens	Proximity Label-MS	Guo Z (2014)	High		FAM91A1	HIT	H. sapiens	Proximity Label-MS	Go CD (2021)	High																							S1PR1	BAIT	H. sapiens	Affinity Capture-MS	Huttlin EL (2017)	High		WDR6
							SPTBN2	HIT	H. sapiens	Proximity Label-MS	Guo Z (2014)	High		FAM91A1	HIT	H. sapiens	Proximity Label-MS	Adhikari H (2018)	High																							S1PR2	BAIT	H. sapiens	Affinity Capture-MS	Huttlin EL (2017)	High		WHSC1
							SRC	HIT	H. sapiens	Affinity Capture-Western	Genda T (2000)	Low		FAM92A1	HIT	H. sapiens	Proximity Label-MS	Go CD (2021)	High																							SDHD	BAIT	H. sapiens	Affinity Capture-MS	Huttlin EL (2014/pre-pub)	High		XPR1
							SRC	BAIT	H. sapiens	Affinity Capture-Western	Swaminathan G (2011)	Low		FAM92B	HIT	H. sapiens	Synthetic Lethality	Martin TD (2017)	High																							SH2D2A	BAIT	H. sapiens	Protein-peptide	Sun Z (2012)	Low		YAP1
							SRC	BAIT	H. sapiens	Affinity Capture-Western	Shen Y (2008)	Low		FANCA	HIT	H. sapiens	Synthetic Lethality	Luo J (2009)	High																							SH2D2A	BAIT	H. sapiens	Affinity Capture-Western	Sun Z (2012)	Low		YEATS4
							SRC	HIT	H. sapiens	Proximity Label-MS	Guo Z (2014)	High		FANCC	HIT	H. sapiens	Two-hybrid	Arroyo R (2014)	High																							SH3BP1	BAIT	H. sapiens	Reconstituted Complex	Cicchetti P (1992)	Low		YES1
							SRC	HIT	H. sapiens	Affinity Capture-Western	Zhang Y (2019)	Low		FARP1	HIT	H. sapiens	Proximity Label-MS	Go CD (2021)	High																							SH3BP2	BAIT	H. sapiens	Affinity Capture-Western	GuezGuez A (2010)	Low		YKT6
							SRCIN1	HIT	H. sapiens	Proximity Label-MS	Guo Z (2014)	High		FARP1	HIT	H. sapiens	Proximity Label-MS	Kovalski JR (2019)	High																							SH3KBP1	HIT	H. sapiens	Affinity Capture-Western	Narita T (2005)	Low		ZC3HAV1
							SRGAP2	HIT	H. sapiens	Proximity Label-MS	Guo Z (2014)	High		FARP2	HIT	H. sapiens	Proximity Label-MS	Go CD (2021)	High																							SH3KBP1	HIT	H. sapiens	Affinity Capture-Western	Schroeder B (2012)	Low		ZCCHC7
							SSFA2	HIT	H. sapiens	Proximity Label-MS	Guo Z (2014)	High		FBL	HIT	H. sapiens	Synthetic Lethality	Luo J (2009)	High																							SH3PXD2A	HIT	H. sapiens	Affinity Capture-Western	Moodley S (2015)	Low		ZDHHC5
							SSH3	HIT	H. sapiens	Proximity Label-MS	Guo Z (2014)	High		FBXL20	HIT	H. sapiens	Synthetic Lethality	Luo J (2009)	High																							SH3PXD2A	BAIT	H. sapiens	Affinity Capture-Western	Moodley S (2015)	Low		ZDHHC8
							STAT1	HIT	H. sapiens	Proximity Label-MS	Guo Z (2014)	High		FBXO36	HIT	H. sapiens	Synthetic Lethality	Luo J (2009)	High																							SHB	BAIT	H. sapiens	Reconstituted Complex	Karlsson T (1995)	Low		ZNF189
							STAT2	HIT	H. sapiens	Proximity Label-MS	Guo Z (2014)	High		FBXO5	HIT	H. sapiens	Synthetic Lethality	Martin TD (2017)	High																							SHB	BAIT	H. sapiens	Affinity Capture-Western	Karlsson T (1995)	Low		ZNF423
							STEAP3	HIT	H. sapiens	Proximity Label-MS	Guo Z (2014)	High		FBXO5	HIT	H. sapiens	Proximity Label-MS	Adhikari H (2018)	High																							SHC1	BAIT	H. sapiens	Reconstituted Complex	Schueller AC (2008)	Low		ZNF577
							STIM1	HIT	H. sapiens	Proximity Label-MS	Guo Z (2014)	High		FBXW7	HIT	H. sapiens	Synthetic Lethality	Luo J (2009)	High																							SHC1	HIT	H. sapiens	Biochemical Activity	Sato K (1997)	Low
							STK24	HIT	H. sapiens	Proximity Label-MS	Guo Z (2014)	High		FCF1	HIT	H. sapiens	Synthetic Lethality	Martin TD (2017)	High																							SHC1	HIT	H. sapiens	Biochemical Activity	van der Geer P (1996)	Low
							STK38	HIT	H. sapiens	Proximity Label-MS	Guo Z (2014)	High		FCGR1A	HIT	H. sapiens	Synthetic Lethality	Luo J (2009)	High																							SHC1	HIT	H. sapiens	Affinity Capture-Western	Juecker M (1995)	Low
							STX17	HIT	H. sapiens	Two-hybrid	Arroyo R (2014)	High		FCHO2	HIT	H. sapiens	Proximity Label-MS	Go CD (2021)	High																							SKAP1	HIT	H. sapiens	Reconstituted Complex	Marie-Cardine A (1997)	Low
							STX4	HIT	H. sapiens	Proximity Label-MS	Guo Z (2014)	High		FCHO2	HIT	H. sapiens	Proximity Label-MS	Kovalski JR (2019)	High																							SKAP2	HIT	H. sapiens	Biochemical Activity	Takahashi T (2003)	High
							STX5	HIT	H. sapiens	Proximity Label-MS	Guo Z (2014)	High		FDPS	HIT	H. sapiens	Synthetic Lethality	Martin TD (2017)	High																							SKAP2	HIT	H. sapiens	PCA	Bureau JF (2018)	Low
							STXBP6	HIT	H. sapiens	Proximity Label-MS	Guo Z (2014)	High		FDXR	HIT	H. sapiens	Synthetic Lethality	Martin TD (2017)	High																							SLC25A3	HIT	H. sapiens	Affinity Capture-MS	Kennedy SA (2020)	High
							SVIL	HIT	H. sapiens	Proximity Label-MS	Guo Z (2014)	High		FERMT1	HIT	H. sapiens	Proximity Label-MS	Kovalski JR (2019)	High																							SLC25A41	BAIT	H. sapiens	Affinity Capture-MS	Huttlin EL (2015)	High
							SWAP70	HIT	H. sapiens	Proximity Label-MS	Guo Z (2014)	High		FERMT2	HIT	H. sapiens	Proximity Label-MS	Go CD (2021)	High																							SLC25A41	BAIT	H. sapiens	Affinity Capture-MS	Huttlin EL (2017)	High
							SYAP1	HIT	H. sapiens	Proximity Label-MS	Guo Z (2014)	High		FERMT2	HIT	H. sapiens	Proximity Label-MS	Kovalski JR (2019)	High																							SLC25A6	HIT	H. sapiens	Affinity Capture-MS	Kennedy SA (2020)	High
							SYNJ1	HIT	H. sapiens	Proximity Label-MS	Guo Z (2014)	High		FEZ2	HIT	H. sapiens	Synthetic Lethality	Luo J (2009)	High																							SLC29A1	BAIT	H. sapiens	Affinity Capture-MS	Huttlin EL (2017)	High
							SYNJ2	HIT	H. sapiens	Proximity Label-MS	Guo Z (2014)	High		FFAR3	HIT	H. sapiens	Synthetic Lethality	Martin TD (2017)	High																							SLC2A10	BAIT	H. sapiens	Affinity Capture-MS	Huttlin EL (2014/pre-pub)	High
							SYT7	HIT	H. sapiens	Proximity Label-MS	Guo Z (2014)	High		FGD1	HIT	H. sapiens	Proximity Label-MS	Go CD (2021)	High																							SLC9A2	BAIT	H. sapiens	Reconstituted Complex	Chow CW (1999)	Low
							TAGLN2	HIT	H. sapiens	Proximity Label-MS	Guo Z (2014)	High		FGD6	HIT	H. sapiens	Proximity Label-MS	Go CD (2021)	High																							SMARCA1	HIT	H. sapiens	Affinity Capture-MS	Kennedy SA (2020)	High
							TANC1	HIT	H. sapiens	Proximity Label-MS	Guo Z (2014)	High		FGD6	HIT	H. sapiens	Proximity Label-MS	Kovalski JR (2019)	High																							SMARCA5	HIT	H. sapiens	Affinity Capture-MS	Kennedy SA (2020)	High
							TAX1BP3	BAIT	H. sapiens	Affinity Capture-MS	Huttlin EL (2014/pre-pub)	High		FGFRL1	HIT	H. sapiens	Proximity Label-MS	Adhikari H (2018)	High																							SNCA	HIT	H. sapiens	Biochemical Activity	Ellis CE (2001)	Low
							TBC1D10A	HIT	H. sapiens	Proximity Label-MS	Guo Z (2014)	High		FIP1L1	HIT	H. sapiens	Affinity Capture-MS	Rosenbluh J (2016)	High																							SOCS1	HIT	H. sapiens	Biochemical Activity	Saint-Germain E (2019)	Low
							TBC1D10B	HIT	H. sapiens	Proximity Label-MS	Guo Z (2014)	High		FKBPL	HIT	H. sapiens	Synthetic Lethality	Martin TD (2017)	High																							SORBS1	HIT	H. sapiens	Biochemical Activity	Fernow I (2009)	Low
							TBC1D22B	HIT	H. sapiens	Proximity Label-MS	Guo Z (2014)	High		FLII	HIT	H. sapiens	Affinity Capture-MS	Rosenbluh J (2016)	High																							SPHK1	BAIT	H. sapiens	Negative Genetic	Han K (2017)	High
							TENM3	HIT	H. sapiens	Proximity Label-MS	Guo Z (2014)	High		FLJ90680	HIT	H. sapiens	Synthetic Lethality	Luo J (2009)	High																							SPRR2A	HIT	H. sapiens	Reconstituted Complex	Demetris AJ (2008)	Low
							TES	HIT	H. sapiens	Proximity Label-MS	Guo Z (2014)	High		FLNB	BAIT	M. musculus	Affinity Capture-MS	Hein MY (2015)	High																							SPRR2A	HIT	H. sapiens	Affinity Capture-Western	Demetris AJ (2008)	Low
							TGFB1	BAIT	H. sapiens	Affinity Capture-MS	Rosenbluh J (2016)	High		FLOT1	HIT	H. sapiens	Proximity Label-MS	Adhikari H (2018)	High																							SRC	HIT	H. sapiens	Biochemical Activity	Lee HY (2011)	Low
							TGM2	HIT	H. sapiens	Affinity Capture-MS	Catimel B (2005)	Low		FLOT2	HIT	H. sapiens	Proximity Label-MS	Go CD (2021)	High																							SRC	HIT	H. sapiens	Affinity Capture-Western	Cabodi S (2004)	Low
							TJP1	HIT	H. sapiens	Proximity Label-MS	Guo Z (2014)	High		FLOT2	HIT	H. sapiens	Proximity Label-MS	Kovalski JR (2019)	High																							SRC	HIT	H. sapiens	Biochemical Activity	Abrahamsen H (2003)	Low
							TJP2	HIT	H. sapiens	Proximity Label-MS	Guo Z (2014)	High		FLRT2	HIT	H. sapiens	Synthetic Lethality	Luo J (2009)	High																							SRC	HIT	H. sapiens	Biochemical Activity	Ellis CE (2001)	Low
							TLN1	HIT	H. sapiens	Proximity Label-MS	Guo Z (2014)	High		FLRT3	HIT	H. sapiens	Proximity Label-MS	Go CD (2021)	High																							SRC	HIT	H. sapiens	Biochemical Activity	Chang YJ (2004)	Low
							TMEM199	HIT	H. sapiens	Proximity Label-MS	Guo Z (2014)	High		FLRT3	HIT	H. sapiens	Proximity Label-MS	Kovalski JR (2019)	High																							SRC	HIT	H. sapiens	Biochemical Activity	Liu J (2004)	Low
							TMEM2	HIT	H. sapiens	Proximity Label-MS	Guo Z (2014)	High		FLVCR1	HIT	H. sapiens	Proximity Label-MS	Go CD (2021)	High																							SRC	HIT	H. sapiens	Biochemical Activity	Tifft KE (2009)	Low
							TMEM51	HIT	H. sapiens	Proximity Label-MS	Guo Z (2014)	High		FLVCR1	HIT	H. sapiens	Proximity Label-MS	Kovalski JR (2019)	High																							SRC	HIT	H. sapiens	Biochemical Activity	Wang X (2018)	Low
							TMEM87A	HIT	H. sapiens	Proximity Label-MS	Guo Z (2014)	High		FLVCR1	HIT	H. sapiens	Proximity Label-MS	Bigenzahn JW (2018)	High																							SRC	HIT	H. sapiens	Biochemical Activity	Han T (2019)	Low
							TMOD1	HIT	H. sapiens	Two-hybrid	Arroyo R (2014)	High		FLVCR1	HIT	H. sapiens	Proximity Label-MS	Adhikari H (2018)	High																							SRC	HIT	H. sapiens	Affinity Capture-MS	Kennedy SA (2020)	High
							TMOD3	HIT	H. sapiens	Proximity Label-MS	Guo Z (2014)	High		FMN2	HIT	H. sapiens	Proximity Label-MS	Go CD (2021)	High																							SRC	HIT	H. sapiens	Biochemical Activity	Elias RD (2020)	Low
							TMPO	HIT	H. sapiens	Proximity Label-MS	Guo Z (2014)	High		FMNL2	HIT	H. sapiens	Proximity Label-MS	Go CD (2021)	High																							SRCIN1	HIT	H. sapiens	Affinity Capture-Western	Di Stefano P (2007)	Low
							TNKS1BP1	HIT	H. sapiens	Proximity Label-MS	Guo Z (2014)	High		FMR1	HIT	H. sapiens	Synthetic Lethality	Martin TD (2017)	High																							SRCIN1	BAIT	H. sapiens	Affinity Capture-Western	Di Stefano P (2007)	Low
							TP53BP2	HIT	H. sapiens	Proximity Label-MS	Guo Z (2014)	High		FNBP1	HIT	H. sapiens	Proximity Label-MS	Go CD (2021)	High																							SRCIN1	BAIT	H. sapiens	Reconstituted Complex	Di Stefano P (2007)	Low
							TPD52	HIT	H. sapiens	Proximity Label-MS	Guo Z (2014)	High		FNDC9	HIT	H. sapiens	Synthetic Lethality	Luo J (2009)	High																							SRPK2	BAIT	H. sapiens	Biochemical Activity	Lipp JJ (2015)	High
							TPD52L2	HIT	H. sapiens	Proximity Label-MS	Guo Z (2014)	High		FOXR1	HIT	H. sapiens	Synthetic Lethality	Luo J (2009)	High																							STAT1	HIT	H. sapiens	Affinity Capture-Western	Olayioye MA (1999)	Low
							TRIM25	HIT	H. sapiens	Proximity Label-MS	Guo Z (2014)	High		FRAT1	BAIT	H. sapiens	Affinity Capture-MS	Hein MY (2015)	High																							STAT1	BAIT	H. sapiens	Affinity Capture-Western	Cirri P (1997)	Low
							TRIM29	HIT	H. sapiens	Proximity Label-MS	Guo Z (2014)	High		FRAT2	HIT	H. sapiens	Two-hybrid	Arroyo R (2014)	High																							STAT1	HIT	H. sapiens	Affinity Capture-Western	Chang YJ (2004)	Low
							TRIP11	HIT	H. sapiens	Proximity Label-MS	Guo Z (2014)	High		FREM1	HIT	H. sapiens	Synthetic Lethality	Luo J (2009)	High																							STAT1	BAIT	H. sapiens	Affinity Capture-Western	Chang YJ (2004)	Low
							TRIP6	HIT	H. sapiens	Proximity Label-MS	Guo Z (2014)	High		FRMPD1	HIT	H. sapiens	Synthetic Lethality	Luo J (2009)	High																							STAT3	HIT	H. sapiens	Affinity Capture-Western	Cao X (1996)	Low
							TTC7A	HIT	H. sapiens	Proximity Label-MS	Guo Z (2014)	High		FRS2	HIT	H. sapiens	Proximity Label-MS	Go CD (2021)	High																							STAT3	HIT	H. sapiens	Reconstituted Complex	Cao X (1996)	Low
							TTK	HIT	H. sapiens	Proximity Label-MS	Guo Z (2014)	High		FRS2	HIT	H. sapiens	Proximity Label-MS	Kovalski JR (2019)	High																							STAT3	BAIT	H. sapiens	Reconstituted Complex	Yin N (2004)	Low
							TTN	HIT	H. sapiens	Proximity Label-MS	Guo Z (2014)	High		FTSJ1	HIT	H. sapiens	Proximity Label-MS	Adhikari H (2018)	High																							STAT3	BAIT	H. sapiens	Affinity Capture-Western	Yin N (2004)	Low
							TUBB	HIT	H. sapiens	Proximity Label-MS	Guo Z (2014)	High		FTSJ1	HIT	H. sapiens	Proximity Label-MS	Go CD (2021)	High																							STAT3	HIT	H. sapiens	Affinity Capture-Western	Jaganathan S (2011)	Low
							TUBB4B	HIT	H. sapiens	Proximity Label-MS	Guo Z (2014)	High		FUNDC2	HIT	H. sapiens	Proximity Label-MS	Adhikari H (2018)	High																							STAT3	BAIT	H. sapiens	Affinity Capture-Western	Jaganathan S (2011)	Low
							TWF1	HIT	H. sapiens	Proximity Label-MS	Guo Z (2014)	High		G3BP2	HIT	H. sapiens	Affinity Capture-MS	Rosenbluh J (2016)	High																							STAT3	BAIT	H. sapiens	Co-localization	Gray MJ (2005)	Low
							TWF2	HIT	H. sapiens	Proximity Label-MS	Guo Z (2014)	High		GAB1	HIT	H. sapiens	Proximity Label-MS	Go CD (2021)	High																							STAT3	BAIT	H. sapiens	Reconstituted Complex	Schreiner SJ (2002)	Low
							TXNDC9	HIT	H. sapiens	Proximity Label-MS	Guo Z (2014)	High		GAB1	HIT	H. sapiens	Proximity Label-MS	Kovalski JR (2019)	High																							STUB1	BAIT	H. sapiens	Reconstituted Complex	Yang M (2011)	Low
							UACA	HIT	H. sapiens	Proximity Label-MS	Guo Z (2014)	High		GAB2	HIT	H. sapiens	Proximity Label-MS	Bigenzahn JW (2018)	High																							STUB1	BAIT	H. sapiens	Affinity Capture-Western	Yang M (2011)	Low
							UBAP2	HIT	H. sapiens	Proximity Label-MS	Guo Z (2014)	High		GABPA	HIT	H. sapiens	Synthetic Lethality	Martin TD (2017)	High																							STUB1	BAIT	H. sapiens	Co-localization	Yang M (2011)	Low
							UBC	HIT	H. sapiens	Proximity Label-MS	Guo Z (2014)	High		GABPB1	HIT	H. sapiens	Synthetic Lethality	Martin TD (2017)	High																							STUB1	BAIT	H. sapiens	Biochemical Activity	Yang M (2011)	Low
							UBFD1	HIT	H. sapiens	Proximity Label-MS	Guo Z (2014)	High		GAPDH	HIT	H. sapiens	Affinity Capture-MS	Rosenbluh J (2016)	High																							STX17	HIT	H. sapiens	Two-hybrid	Arroyo R (2014)	High
							UCA1	BAIT	H. sapiens	Affinity Capture-Western	Zhao X (2020)	Low		GATA6	HIT	H. sapiens	Synthetic Lethality	Luo J (2009)	High																							STX7	BAIT	H. sapiens	Proximity Label-MS	Go CD (2021)	High
							UCA1	HIT	H. sapiens	Affinity Capture-RNA	Zhao X (2020)	Low		GATAD2A	HIT	H. sapiens	Synthetic Lethality	Luo J (2009)	High																							SYK	HIT	H. sapiens	Biochemical Activity	Kurosaki T (1994)	Low
							UCA1	BAIT	H. sapiens	Protein-RNA	Zhao X (2020)	Low		GATAD2A	HIT	H. sapiens	Affinity Capture-MS	Hein MY (2015)	High																							SYK	BAIT	H. sapiens	Affinity Capture-Western	Asazuma N (1997)	Low
							UCHL3	BAIT	H. sapiens	Biochemical Activity	Ponce E (2014)	Low		GCM2	HIT	H. sapiens	Synthetic Lethality	Luo J (2009)	High																							SYK	HIT	H. sapiens	Biochemical Activity	Hirose M (2004)	Low
							UHRF1	HIT	H. sapiens	Co-localization	Magnani E (2018)	Low		GDF10	HIT	H. sapiens	Synthetic Lethality	Luo J (2009)	High																							SYN1	BAIT	H. sapiens	Affinity Capture-Western	Onofri F (2000)	Low
							UL97	BAIT	HHV-5	Biochemical Activity	Tran K (2010)	Low		GEMIN6	HIT	H. sapiens	Synthetic Lethality	Martin TD (2017)	High																							TBK1	BAIT	H. sapiens	Affinity Capture-Western	Johnsen IB (2009)	Low
							UNC45A	HIT	H. sapiens	Proximity Label-MS	Guo Z (2014)	High		GEN1	HIT	H. sapiens	Proximity Label-MS	Adhikari H (2018)	High																							TCEB2	HIT	H. sapiens	Affinity Capture-MS	Kennedy SA (2020)	High
							USO1	HIT	H. sapiens	Proximity Label-MS	Guo Z (2014)	High		GEN1	HIT	H. sapiens	Proximity Label-MS	Go CD (2021)	High																							THRB	HIT	H. sapiens	Reconstituted Complex	Miyazaki W (2004)	Low
							USP15	HIT	H. sapiens	Proximity Label-MS	Guo Z (2014)	High		GGA3	HIT	H. sapiens	Synthetic Lethality	Martin TD (2017)	High																							TLN1	HIT	H. sapiens	Affinity Capture-Western	Lee J (2013)	Low
							USP43	HIT	H. sapiens	Proximity Label-MS	Guo Z (2014)	High		GGPS1	HIT	H. sapiens	Synthetic Lethality	Martin TD (2017)	High																							TLR4	BAIT	H. sapiens	Affinity Capture-Western	Yang M (2011)	Low
							USP6NL	HIT	H. sapiens	Proximity Label-MS	Guo Z (2014)	High		GJA1	HIT	H. sapiens	Proximity Label-MS	Adhikari H (2018)	High																							TLR4	HIT	H. sapiens	Affinity Capture-Western	Floreani NA (2010)	Low
							USP8	HIT	H. sapiens	Proximity Label-MS	Guo Z (2014)	High		GJA1	HIT	H. sapiens	Proximity Label-MS	Go CD (2021)	High																							TLR4	BAIT	H. sapiens	Affinity Capture-Western	Floreani NA (2010)	Low
							USP9X	BAIT	H. sapiens	Co-fractionation	Murray RZ (2004)	Low		GJC1	HIT	H. sapiens	Proximity Label-MS	Adhikari H (2018)	High																							TLR9	BAIT	H. sapiens	Affinity Capture-Western	Yang M (2011)	Low
							UTRN	HIT	H. sapiens	Proximity Label-MS	Guo Z (2014)	High		GLE1	HIT	H. sapiens	Synthetic Lethality	Martin TD (2017)	High																							TMEM185A	BAIT	H. sapiens	Affinity Capture-MS	Huttlin EL (2015)	High
							VAMP3	HIT	H. sapiens	Proximity Label-MS	Guo Z (2014)	High		GLI3	HIT	H. sapiens	Synthetic Lethality	Luo J (2009)	High																							TMEM185A	BAIT	H. sapiens	Affinity Capture-MS	Huttlin EL (2017)	High
							VAPA	HIT	H. sapiens	Proximity Label-MS	Guo Z (2014)	High		GLP2R	HIT	H. sapiens	Synthetic Lethality	Martin TD (2017)	High																							TMEM220	BAIT	H. sapiens	Affinity Capture-MS	Huttlin EL (2017)	High
							VAPB	HIT	H. sapiens	Proximity Label-MS	Guo Z (2014)	High		GMPPB	HIT	H. sapiens	Synthetic Lethality	Luo J (2009)	High																							TMPO	HIT	H. sapiens	Biochemical Activity	Tifft KE (2009)	Low
							VASN	HIT	H. sapiens	Proximity Label-MS	Guo Z (2014)	High		GMPS	HIT	H. sapiens	Synthetic Lethality	Martin TD (2017)	High																							TMSB10	HIT	H. sapiens	Affinity Capture-MS	Kennedy SA (2020)	High
							VASP	HIT	H. sapiens	Proximity Label-MS	Guo Z (2014)	High		GNA11	HIT	H. sapiens	Proximity Label-MS	Go CD (2021)	High																							TNFAIP3	BAIT	H. sapiens	Affinity Capture-MS	Huttlin EL (2017)	High
							VCL	HIT	H. sapiens	Affinity Capture-Western	Hazan RB (1997)	Low		GNA12	HIT	H. sapiens	Proximity Label-MS	Kovalski JR (2019)	High																							TNFRSF1A	BAIT	H. sapiens	Affinity Capture-Western	Narita T (2005)	Low
							VCL	HIT	H. sapiens	Proximity Label-MS	Guo Z (2014)	High		GNA13	HIT	H. sapiens	Proximity Label-MS	Go CD (2021)	High																							TNFRSF1A	BAIT	H. sapiens	Affinity Capture-Western	Pincheira R (2008)	Low
							VCL	HIT	H. sapiens	Affinity Capture-Western	Hazan RB (1998)	Low		GNAI2	HIT	H. sapiens	Affinity Capture-MS	Rosenbluh J (2016)	High																							TNFRSF1A	HIT	H. sapiens	Biochemical Activity	Darnay BG (1997)	Low
							VCPIP1	HIT	H. sapiens	Proximity Label-MS	Guo Z (2014)	High		GNAI2	HIT	H. sapiens	Proximity Label-MS	Go CD (2021)	High																							TNFSF11	BAIT	H. sapiens	Affinity Capture-Western	Wong BR (1999)	Low
							VEZT	BAIT	H. sapiens	Affinity Capture-Western	Kuessel-Andermann P (2000)	Low		GNAI3	HIT	H. sapiens	Affinity Capture-MS	Rosenbluh J (2016)	High																							TNK2	HIT	H. sapiens	Reconstituted Complex	Chan W (2009)	Low
							VSIG10L	HIT	H. sapiens	Proximity Label-MS	Guo Z (2014)	High		GNAI3	HIT	H. sapiens	Proximity Label-MS	Go CD (2021)	High																							TNK2	HIT	H. sapiens	Affinity Capture-Western	Modzelewska K (2006)	Low
							WASF2	HIT	H. sapiens	Proximity Label-MS	Guo Z (2014)	High		GNAS	HIT	H. sapiens	Proximity Label-MS	Adhikari H (2018)	High																							TNK2	BAIT	H. sapiens	Reconstituted Complex	Chan W (2011)	Low
							WIPF2	HIT	H. sapiens	Proximity Label-MS	Guo Z (2014)	High		GNAT1	HIT	H. sapiens	Proximity Label-MS	Kovalski JR (2019)	High																							TNK2	BAIT	H. sapiens	Affinity Capture-Western	Chan W (2011)	Low
							WWOX	HIT	H. sapiens	Proximity Label-MS	Guo Z (2014)	High		GNB2	HIT	H. sapiens	Affinity Capture-MS	Rosenbluh J (2016)	High																							TNK2	HIT	H. sapiens	Reconstituted Complex	Chan W (2011)	Low
							XRCC5	HIT	H. sapiens	Affinity Capture-MS	Catimel B (2005)	Low		GNB2L1	HIT	H. sapiens	Affinity Capture-MS	Rosenbluh J (2016)	High																							TNK2	HIT	H. sapiens	Reconstituted Complex	Yokoyama N (2003)	Low
							XRN1	HIT	H. sapiens	Proximity Label-MS	Guo Z (2014)	High		GNG5	HIT	H. sapiens	Affinity Capture-MS	Rosenbluh J (2016)	High																							TOM1L1	HIT	H. sapiens	Affinity Capture-Western	Collin G (2007)	Low
							YAP1	HIT	H. sapiens	Proximity Label-MS	Guo Z (2014)	High		GNL3L	HIT	H. sapiens	Synthetic Lethality	Luo J (2009)	High																							TOM1L1	BAIT	H. sapiens	Affinity Capture-Western	Collin G (2007)	Low
							YES1	HIT	H. sapiens	Reconstituted Complex	Piedra J (2003)	Low		GNL3L	HIT	H. sapiens	Proximity Label-MS	Kovalski JR (2019)	High																							TP53	HIT	H. sapiens	Biochemical Activity	Huang YF (2014)	Low
							YKT6	HIT	H. sapiens	Proximity Label-MS	Guo Z (2014)	High		GOLGA8O	HIT	H. sapiens	Synthetic Lethality	Martin TD (2017)	High																							TPM3	HIT	H. sapiens	Affinity Capture-MS	Kennedy SA (2020)	High
							YWHAB	HIT	H. sapiens	Proximity Label-MS	Guo Z (2014)	High		GOLIM4	HIT	H. sapiens	Affinity Capture-MS	Hein MY (2015)	High																							TPM4	HIT	H. sapiens	Affinity Capture-MS	Kennedy SA (2020)	High
							YWHAE	HIT	H. sapiens	Proximity Label-MS	Guo Z (2014)	High		GON4L	HIT	H. sapiens	Synthetic Lethality	Luo J (2009)	High																							TRAF1	BAIT	H. sapiens	Affinity Capture-Western	Wong BR (1999)	Low
							YWHAZ	HIT	H. sapiens	Proximity Label-MS	Guo Z (2014)	High		GORASP2	HIT	H. sapiens	Proximity Label-MS	Bigenzahn JW (2018)	High																							TRAF1	BAIT	H. sapiens	Affinity Capture-Western	Narita T (2005)	Low
							ZC3H15	HIT	H. sapiens	Proximity Label-MS	Guo Z (2014)	High		GORASP2	HIT	H. sapiens	Proximity Label-MS	Go CD (2021)	High																							TRAF3	BAIT	H. sapiens	Affinity Capture-Western	Wong BR (1999)	Low
							ZC3HAV1	HIT	H. sapiens	Proximity Label-MS	Guo Z (2014)	High		GOSR1	HIT	H. sapiens	Proximity Label-MS	Adhikari H (2018)	High																							TRAF3	BAIT	H. sapiens	Affinity Capture-Western	Johnsen IB (2009)	Low
							ZDHHC5	HIT	H. sapiens	Proximity Label-MS	Guo Z (2014)	High		GOSR2	HIT	H. sapiens	Proximity Label-MS	Adhikari H (2018)	High																							TRAF6	BAIT	H. sapiens	Affinity Capture-Western	Wong BR (1999)	Low
							ZFYVE16	HIT	H. sapiens	Proximity Label-MS	Guo Z (2014)	High		GPI	HIT	H. sapiens	Synthetic Lethality	Martin TD (2017)	High																							TRAF6	BAIT	H. sapiens	Reconstituted Complex	Liu A (2012)	Low
							ZG16B	HIT	H. sapiens	Proximity Label-MS	Guo Z (2014)	High		GPR107	HIT	H. sapiens	Proximity Label-MS	Kovalski JR (2019)	High																							TRAF6	BAIT	H. sapiens	Affinity Capture-Western	Tulli L (2018)	Low
							ZNF185	HIT	H. sapiens	Proximity Label-MS	Guo Z (2014)	High		GPR107	HIT	H. sapiens	Proximity Label-MS	Adhikari H (2018)	High																							TRAF6	HIT	H. sapiens	Affinity Capture-Western	Tulli L (2018)	Low
							ZNF510	HIT	H. sapiens	Two-hybrid	Arroyo R (2014)	High		GPR50	HIT	H. sapiens	Proximity Label-MS	Adhikari H (2018)	High																							TRIM15	BAIT	H. sapiens	PCA	Lee OH (2015)	High
							ZYX	HIT	H. sapiens	Proximity Label-MS	Guo Z (2014)	High		GPR56	HIT	H. sapiens	Synthetic Lethality	Luo J (2009)	High																							TRIM15	BAIT	H. sapiens	Affinity Capture-Western	Lee OH (2015)	Low
														GPRC5A	HIT	H. sapiens	Proximity Label-MS	Go CD (2021)	High																							TRIM25	HIT	H. sapiens	Affinity Capture-Western	Lee NR (2018)	Low
														GPRC5A	HIT	H. sapiens	Proximity Label-MS	Kovalski JR (2019)	High																							TRIM25	BAIT	H. sapiens	Affinity Capture-Western	Lee NR (2018)	Low
														GPRC5B	HIT	H. sapiens	Proximity Label-MS	Kovalski JR (2019)	High																							TRIM28	HIT	H. sapiens	Affinity Capture-MS	Kennedy SA (2020)	High
														GPRC5C	HIT	H. sapiens	Proximity Label-MS	Go CD (2021)	High																							TRIM50	BAIT	H. sapiens	Affinity Capture-Western	Qiu Y (2019)	Low
														GPRIN1	HIT	H. sapiens	Proximity Label-MS	Go CD (2021)	High																							TRIM50	HIT	H. sapiens	Affinity Capture-Western	Qiu Y (2019)	Low
														GPRIN3	HIT	H. sapiens	Proximity Label-MS	Go CD (2021)	High																							TRIM50	BAIT	H. sapiens	Reconstituted Complex	Qiu Y (2019)	Low
														GRAP2	HIT	H. sapiens	Synthetic Lethality	Luo J (2009)	High																							TRIM50	BAIT	H. sapiens	Biochemical Activity	Qiu Y (2019)	Low
														GRB2	HIT	H. sapiens	Synthetic Lethality	Martin TD (2017)	High																							TRIM7	BAIT	H. sapiens	Affinity Capture-Western	Zhu L (2020)	Low
														GRB2	HIT	H. sapiens	Synthetic Lethality	Hart T (2015)	High																							TRIM7	HIT	H. sapiens	Affinity Capture-Western	Zhu L (2020)	Low
														GRB2	HIT	H. sapiens	Proximity Label-MS	Bigenzahn JW (2018)	High																							TRIM7	BAIT	H. sapiens	Reconstituted Complex	Zhu L (2020)	Low
														GRIP2	HIT	H. sapiens	Synthetic Lethality	Luo J (2009)	High																							TRIM7	BAIT	H. sapiens	Biochemical Activity	Zhu L (2020)	Low
														GRK6	HIT	H. sapiens	Proximity Label-MS	Adhikari H (2018)	High																							TRIP6	BAIT	H. sapiens	Affinity Capture-Western	Xu J (2004)	Low
														GRPEL1	HIT	H. sapiens	Synthetic Lethality	Martin TD (2017)	High																							TRPC6	HIT	H. sapiens	Affinity Capture-Western	Hisatsune C (2004)	Low
														GRWD1	HIT	H. sapiens	Proximity Label-MS	Go CD (2021)	High																							TRPV4	BAIT	H. sapiens	Affinity Capture-Western	Xu H (2003)	Low
														GSDMC	HIT	H. sapiens	Synthetic Lethality	Luo J (2009)	High																							TUBA1B	HIT	H. sapiens	Affinity Capture-MS	Kennedy SA (2020)	High
														GSPT1	HIT	H. sapiens	Synthetic Lethality	Luo J (2009)	High																							TUBA4A	HIT	H. sapiens	Affinity Capture-MS	Kennedy SA (2020)	High
														GSPT1	HIT	H. sapiens	Synthetic Lethality	Martin TD (2017)	High																							TUBB	HIT	H. sapiens	Affinity Capture-MS	Kennedy SA (2020)	High
														GSPT1	HIT	H. sapiens	Affinity Capture-MS	Rosenbluh J (2016)	High																							TYRO3	BAIT	H. sapiens	Affinity Capture-Western	Toshima J (1995)	Low
														GSTA5	HIT	H. sapiens	Proximity Label-MS	Kovalski JR (2019)	High																							USP22	BAIT	H. sapiens	Affinity Capture-Western	Chen D (2020)	Low
														GTF2E2	HIT	H. sapiens	Synthetic Lethality	Martin TD (2017)	High																							USP7	HIT	H. sapiens	Affinity Capture-MS	Kennedy SA (2020)	High
														GTF3A	HIT	H. sapiens	Synthetic Lethality	Martin TD (2017)	High																							USP8	HIT	H. sapiens	Biochemical Activity	Meijer IM (2013)	Low
														GTPBP4	HIT	H. sapiens	Synthetic Lethality	Martin TD (2017)	High																							VDAC3	BAIT	H. sapiens	Affinity Capture-MS	Huttlin EL (2017)	High
														GTSF1	HIT	H. sapiens	Proximity Label-MS	Bigenzahn JW (2018)	High																							VDR	BAIT	H. sapiens	Co-localization	Saramaeki A (2006)	Low
														GYPC	HIT	H. sapiens	Proximity Label-MS	Bigenzahn JW (2018)	High																							VDR	BAIT	H. sapiens	Two-hybrid	Bettoun DJ (2003)	Low
														HARS	HIT	H. sapiens	Synthetic Lethality	Martin TD (2017)	High																							VDR	BAIT	H. sapiens	Two-hybrid	Ellison TI (2005)	Low
														HBZ	HIT	H. sapiens	Proximity Label-MS	Bigenzahn JW (2018)	High																							VDR	BAIT	H. sapiens	Affinity Capture-Western	Han S (2010)	Low
														HCAR1	HIT	H. sapiens	Synthetic Lethality	Luo J (2009)	High																							VDR	BAIT	H. sapiens	Reconstituted Complex	Choi M (2011)	Low
														HCK	HIT	H. sapiens	Synthetic Lethality	Luo J (2009)	High																							WAS	HIT	H. sapiens	Affinity Capture-Western	Banin S (1996)	Low
														HEMGN	HIT	H. sapiens	Two-hybrid	Arroyo R (2014)	High																							WAS	HIT	H. sapiens	Reconstituted Complex	Banin S (1996)	Low
														HEPH	HIT	H. sapiens	Proximity Label-MS	Bigenzahn JW (2018)	High																							WAS	HIT	H. sapiens	Reconstituted Complex	Finan PM (1996)	Low
														HGF	HIT	H. sapiens	Synthetic Lethality	Martin TD (2017)	High																							WASL	HIT	H. sapiens	Biochemical Activity	Park SJ (2005)	Low
														HIGD2A	HIT	H. sapiens	Synthetic Lethality	Luo J (2009)	High																							XPA	HIT	H. sapiens	Two-hybrid	Arroyo R (2014)	High
														HINFP	HIT	H. sapiens	Synthetic Lethality	Martin TD (2017)	High																							YTHDC1	BAIT	H. sapiens	Affinity Capture-Western	Rafalska I (2004)	Low
														HIST2H3C	HIT	H. sapiens	Synthetic Lethality	Martin TD (2017)	High																							ZNF189	HIT	H. sapiens	Two-hybrid	Arroyo R (2014)	High
														HK1	HIT	H. sapiens	Proximity Label-MS	Adhikari H (2018)	High																							ZNF658B	HIT	H. sapiens	Affinity Capture-MS	Jeong DG (2007)	Low
														HKDC1	HIT	H. sapiens	Synthetic Growth Defect	Vizeacoumar FJ (2013)	High
														HLA-A	HIT	H. sapiens	Proximity Label-MS	Adhikari H (2018)	High
														HLA-A	HIT	H. sapiens	Proximity Label-MS	Go CD (2021)	High
														HLA-C	HIT	H. sapiens	Proximity Label-MS	Go CD (2021)	High
														HLA-C	HIT	H. sapiens	Proximity Label-MS	Kovalski JR (2019)	High
														HM13	HIT	H. sapiens	Proximity Label-MS	Adhikari H (2018)	High
														HMGCR	HIT	H. sapiens	Synthetic Lethality	Martin TD (2017)	High
														HMGN2	HIT	H. sapiens	Synthetic Lethality	Luo J (2009)	High
														HMOX1	HIT	H. sapiens	Proximity Label-MS	Adhikari H (2018)	High
														HMOX2	HIT	H. sapiens	Proximity Label-MS	Kovalski JR (2019)	High
														HMOX2	HIT	H. sapiens	Proximity Label-MS	Adhikari H (2018)	High
														HNRNPA0	HIT	H. sapiens	Affinity Capture-MS	Rosenbluh J (2016)	High
														HNRNPA2B1	HIT	H. sapiens	Affinity Capture-MS	Rosenbluh J (2016)	High
														HNRNPC	BAIT	H. sapiens	Two-hybrid	Rual JF (2005)	High
														HNRNPC	HIT	H. sapiens	Synthetic Lethality	Luo J (2009)	High
														HNRNPC	HIT	H. sapiens	Affinity Capture-MS	Rosenbluh J (2016)	High
														HNRNPF	HIT	H. sapiens	Affinity Capture-MS	Rosenbluh J (2016)	High
														HNRNPK	HIT	H. sapiens	Affinity Capture-MS	Rosenbluh J (2016)	High
														HNRNPR	HIT	H. sapiens	Affinity Capture-MS	Rosenbluh J (2016)	High
														HOXB5	HIT	H. sapiens	Synthetic Lethality	Luo J (2009)	High
														HOXD1	HIT	H. sapiens	Synthetic Lethality	Luo J (2009)	High
														HRAS	BAIT	H. sapiens	Reconstituted Complex	Jeong WJ (2019)	High
														HRAS	BAIT	H. sapiens	Proximity Label-MS	Adhikari H (2018)	High
														HRAS	BAIT	H. sapiens	Proximity Label-MS	Bigenzahn JW (2018)	High
														HSCB	HIT	H. sapiens	Synthetic Lethality	Martin TD (2017)	High
														HSD17B12	HIT	H. sapiens	Proximity Label-MS	Go CD (2021)	High
														HSD3B2	HIT	H. sapiens	Synthetic Lethality	Luo J (2009)	High
														HSD3B7	HIT	H. sapiens	Synthetic Lethality	Luo J (2009)	High
														HSDL2	HIT	H. sapiens	Synthetic Lethality	Luo J (2009)	High
														HSP90AA1	HIT	H. sapiens	Affinity Capture-MS	Rosenbluh J (2016)	High
														HSP90AB1	HIT	H. sapiens	Affinity Capture-MS	Rosenbluh J (2016)	High
														HSP90AB2P	HIT	H. sapiens	Proximity Label-MS	Bigenzahn JW (2018)	High
														HSPA14	HIT	H. sapiens	Synthetic Lethality	Luo J (2009)	High
														HSPA8	HIT	H. sapiens	Affinity Capture-MS	Rosenbluh J (2016)	High
														HSPA9	HIT	H. sapiens	Synthetic Lethality	Luo J (2009)	High
														HSPA9	HIT	H. sapiens	Affinity Capture-MS	Rosenbluh J (2016)	High
														HSPA9	HIT	H. sapiens	Synthetic Lethality	Martin TD (2017)	High
														HSPB1	HIT	H. sapiens	Affinity Capture-MS	Rosenbluh J (2016)	High
														HSPD1	HIT	H. sapiens	Synthetic Lethality	Luo J (2009)	High
														HSPD1	HIT	H. sapiens	Affinity Capture-MS	Rosenbluh J (2016)	High
														HSPD1	HIT	H. sapiens	Synthetic Lethality	Martin TD (2017)	High
														HTRA3	HIT	H. sapiens	Synthetic Lethality	Martin TD (2017)	High
														HUWE1	HIT	H. sapiens	Synthetic Lethality	Luo J (2009)	High
														IARS	HIT	H. sapiens	Synthetic Lethality	Luo J (2009)	High
														IARS2	HIT	H. sapiens	Synthetic Lethality	Luo J (2009)	High
														IBTK	HIT	H. sapiens	Synthetic Lethality	Luo J (2009)	High
														ICMT	HIT	H. sapiens	Synthetic Lethality	Wang T (2017)	High
														IFNGR1	HIT	H. sapiens	Proximity Label-MS	Kovalski JR (2019)	High
														IFNGR1	HIT	H. sapiens	Proximity Label-MS	Adhikari H (2018)	High
														IGF1R	HIT	H. sapiens	Affinity Capture-MS	Rosenbluh J (2016)	High
														IGF1R	HIT	H. sapiens	Proximity Label-MS	Go CD (2021)	High
														IGF2R	HIT	H. sapiens	Proximity Label-MS	Bigenzahn JW (2018)	High
														IGF2R	HIT	H. sapiens	Proximity Label-MS	Go CD (2021)	High
														IGF2R	HIT	H. sapiens	Proximity Label-MS	Kovalski JR (2019)	High
														IGF2R	HIT	H. sapiens	Proximity Label-MS	Adhikari H (2018)	High
														IGFBP3	HIT	H. sapiens	Two-hybrid	Arroyo R (2014)	High
														IGHMBP2	HIT	H. sapiens	Affinity Capture-MS	Rosenbluh J (2016)	High
														IGSF21	HIT	H. sapiens	Two-hybrid	Vinayagam A (2011)	High
														IGSF3	HIT	H. sapiens	Proximity Label-MS	Go CD (2021)	High
														IGSF3	HIT	H. sapiens	Proximity Label-MS	Kovalski JR (2019)	High
														IKBKAP	HIT	H. sapiens	Synthetic Lethality	Luo J (2009)	High
														IL1RAP	HIT	H. sapiens	Synthetic Lethality	Luo J (2009)	High
														IL24	HIT	H. sapiens	Two-hybrid	Arroyo R (2015)	High
														IL6ST	HIT	H. sapiens	Proximity Label-MS	Adhikari H (2018)	High
														IL6ST	HIT	H. sapiens	Proximity Label-MS	Kovalski JR (2019)	High
														ILDR2	HIT	H. sapiens	Proximity Label-MS	Go CD (2021)	High
														IMP3	HIT	H. sapiens	Synthetic Lethality	Martin TD (2017)	High
														IMP4	HIT	H. sapiens	Synthetic Lethality	Martin TD (2017)	High
														INA	HIT	H. sapiens	Proximity Label-MS	Kovalski JR (2019)	High
														INADL	HIT	H. sapiens	Proximity Label-MS	Kovalski JR (2019)	High
														INF2	HIT	H. sapiens	Proximity Label-MS	Go CD (2021)	High
														INMT	HIT	H. sapiens	Synthetic Lethality	Martin TD (2017)	High
														INO80E	HIT	H. sapiens	Synthetic Lethality	Martin TD (2017)	High
														INSR	HIT	H. sapiens	Proximity Label-MS	Adhikari H (2018)	High
														INSR	HIT	H. sapiens	Proximity Label-MS	Go CD (2021)	High
														INTS3	HIT	H. sapiens	Synthetic Lethality	Martin TD (2017)	High
														IPMK	HIT	H. sapiens	Proximity Label-MS	Kovalski JR (2019)	High
														IPO11	HIT	H. sapiens	Synthetic Lethality	Martin TD (2017)	High
														IPO5	HIT	H. sapiens	Affinity Capture-MS	Rosenbluh J (2016)	High
														IPO7	HIT	H. sapiens	Affinity Capture-MS	Rosenbluh J (2016)	High
														IQGAP1	HIT	H. sapiens	Proximity Label-MS	Go CD (2021)	High
														IQGAP2	HIT	H. sapiens	Proximity Label-MS	Kovalski JR (2019)	High
														IQGAP2	HIT	H. sapiens	Proximity Label-MS	Go CD (2021)	High
														IREB2	HIT	H. sapiens	Synthetic Lethality	Luo J (2009)	High
														IRS4	HIT	H. sapiens	Proximity Label-MS	Adhikari H (2018)	High
														IRS4	HIT	H. sapiens	Proximity Label-MS	Go CD (2021)	High
														ISCA2	HIT	H. sapiens	Synthetic Lethality	Martin TD (2017)	High
														ISY1	HIT	H. sapiens	Synthetic Lethality	Luo J (2009)	High
														ITCH	HIT	H. sapiens	Proximity Label-MS	Go CD (2021)	High
														ITCH	HIT	H. sapiens	Proximity Label-MS	Kovalski JR (2019)	High
														ITFG3	HIT	H. sapiens	Proximity Label-MS	Go CD (2021)	High
														ITFG3	HIT	H. sapiens	Proximity Label-MS	Adhikari H (2018)	High
														ITGA2	HIT	H. sapiens	Proximity Label-MS	Go CD (2021)	High
														ITGA2	HIT	H. sapiens	Proximity Label-MS	Kovalski JR (2019)	High
														ITGA5	HIT	H. sapiens	Proximity Label-MS	Bigenzahn JW (2018)	High
														ITGA5	HIT	H. sapiens	Proximity Label-MS	Go CD (2021)	High
														ITGA6	HIT	H. sapiens	Proximity Label-MS	Kovalski JR (2019)	High
														ITGA6	HIT	H. sapiens	Proximity Label-MS	Go CD (2021)	High
														ITGA6	HIT	H. sapiens	Proximity Label-MS	Adhikari H (2018)	High
														ITGB1	HIT	H. sapiens	Proximity Label-MS	Go CD (2021)	High
														ITGB1	HIT	H. sapiens	Proximity Label-MS	Bigenzahn JW (2018)	High
														ITGB1	HIT	H. sapiens	Proximity Label-MS	Kovalski JR (2019)	High
														ITGB1	HIT	H. sapiens	Proximity Label-MS	Adhikari H (2018)	High
														ITGB5	HIT	H. sapiens	Proximity Label-MS	Go CD (2021)	High
														ITGB6	HIT	H. sapiens	Proximity Label-MS	Kovalski JR (2019)	High
														ITM2A	HIT	H. sapiens	Synthetic Lethality	Luo J (2009)	High
														ITM2B	HIT	H. sapiens	Proximity Label-MS	Adhikari H (2018)	High
														ITM2C	HIT	H. sapiens	Proximity Label-MS	Adhikari H (2018)	High
														ITSN1	HIT	H. sapiens	Proximity Label-MS	Go CD (2021)	High
														JAG1	HIT	H. sapiens	Proximity Label-MS	Go CD (2021)	High
														JAG2	HIT	H. sapiens	Proximity Label-MS	Go CD (2021)	High
														JAK1	HIT	H. sapiens	Synthetic Lethality	Luo J (2009)	High
														JAM3	HIT	H. sapiens	Proximity Label-MS	Go CD (2021)	High
														JAM3	HIT	H. sapiens	Proximity Label-MS	Adhikari H (2018)	High
														JMJD4	HIT	H. sapiens	Synthetic Growth Defect	Vizeacoumar FJ (2013)	High
														JPH1	HIT	H. sapiens	Proximity Label-MS	Go CD (2021)	High
														JPH1	HIT	H. sapiens	Proximity Label-MS	Adhikari H (2018)	High
														JPH1	HIT	H. sapiens	Proximity Label-MS	Kovalski JR (2019)	High
														JUP	HIT	H. sapiens	Proximity Label-MS	Go CD (2021)	High
														JUP	HIT	H. sapiens	Proximity Label-MS	Adhikari H (2018)	High
														JUP	HIT	H. sapiens	Affinity Capture-MS	Rosenbluh J (2016)	High
														KANSL2	HIT	H. sapiens	Synthetic Lethality	Martin TD (2017)	High
														KARS	HIT	H. sapiens	Synthetic Lethality	Luo J (2009)	High
														KCMF1	HIT	H. sapiens	Synthetic Lethality	Luo J (2009)	High
														KCNB2	HIT	H. sapiens	Proximity Label-MS	Go CD (2021)	High
														KCNH7	HIT	H. sapiens	Synthetic Lethality	Luo J (2009)	High
														KCTD12	HIT	H. sapiens	Synthetic Lethality	Luo J (2009)	High
														KDELC1	HIT	H. sapiens	Synthetic Lethality	Luo J (2009)	High
														KDF1	HIT	H. sapiens	Proximity Label-MS	Kovalski JR (2019)	High
														KDM2A	HIT	H. sapiens	Synthetic Lethality	Luo J (2009)	High
														KDM3B	HIT	H. sapiens	Synthetic Lethality	Luo J (2009)	High
														KDM5B	HIT	H. sapiens	Synthetic Growth Defect	Vizeacoumar FJ (2013)	High
														KDM8	HIT	H. sapiens	Synthetic Lethality	Martin TD (2017)	High
														KDSR	HIT	H. sapiens	Synthetic Lethality	Martin TD (2017)	High
														KIAA0040	HIT	H. sapiens	Proximity Label-MS	Go CD (2021)	High
														KIAA0101	HIT	H. sapiens	Synthetic Lethality	Luo J (2009)	High
														KIAA0195	HIT	H. sapiens	Proximity Label-MS	Kovalski JR (2019)	High
														KIAA0319L	HIT	H. sapiens	Proximity Label-MS	Adhikari H (2018)	High
														KIAA0391	HIT	H. sapiens	Synthetic Lethality	Martin TD (2017)	High
														KIAA0509	HIT	H. sapiens	Synthetic Lethality	Luo J (2009)	High
														KIAA0754	HIT	H. sapiens	Proximity Label-MS	Go CD (2021)	High
														KIAA0754	HIT	H. sapiens	Proximity Label-MS	Adhikari H (2018)	High
														KIAA1217	HIT	H. sapiens	Proximity Label-MS	Go CD (2021)	High
														KIAA1522	HIT	H. sapiens	Proximity Label-MS	Adhikari H (2018)	High
														KIAA1522	HIT	H. sapiens	Proximity Label-MS	Bigenzahn JW (2018)	High
														KIAA1522	HIT	H. sapiens	Proximity Label-MS	Go CD (2021)	High
														KIAA1549	HIT	H. sapiens	Proximity Label-MS	Go CD (2021)	High
														KIAA1715	HIT	H. sapiens	Proximity Label-MS	Adhikari H (2018)	High
														KIAA1804	HIT	H. sapiens	Proximity Label-MS	Go CD (2021)	High
														KIDINS220	HIT	H. sapiens	Proximity Label-MS	Go CD (2021)	High
														KIDINS220	HIT	H. sapiens	Proximity Label-MS	Adhikari H (2018)	High
														KIF16B	HIT	H. sapiens	Proximity Label-MS	Kovalski JR (2019)	High
														KIF2C	HIT	H. sapiens	Synthetic Lethality	Luo J (2009)	High
														KIF4A	HIT	H. sapiens	Synthetic Lethality	Martin TD (2017)	High
														KIN	HIT	H. sapiens	Synthetic Lethality	Martin TD (2017)	High
														KIRREL	HIT	H. sapiens	Proximity Label-MS	Go CD (2021)	High
														KIRREL	HIT	H. sapiens	Proximity Label-MS	Kovalski JR (2019)	High
														KIRREL	HIT	H. sapiens	Proximity Label-MS	Adhikari H (2018)	High
														KLC1	HIT	H. sapiens	Affinity Capture-MS	Rosenbluh J (2016)	High
														KLF16	HIT	H. sapiens	Synthetic Lethality	Martin TD (2017)	High
														KLHL25	HIT	H. sapiens	Synthetic Lethality	Luo J (2009)	High
														KLRG2	HIT	H. sapiens	Proximity Label-MS	Adhikari H (2018)	High
														KMT2A	HIT	H. sapiens	Synthetic Lethality	Luo J (2009)	High
														KMT2E	HIT	H. sapiens	Synthetic Growth Defect	Vizeacoumar FJ (2013)	High
														KPNA2	HIT	H. sapiens	Proximity Label-MS	Go CD (2021)	High
														KPNA2	HIT	H. sapiens	Affinity Capture-MS	Rosenbluh J (2016)	High
														KPRP	HIT	H. sapiens	Synthetic Lethality	Luo J (2009)	High
														KRAS	HIT	H. sapiens	Synthetic Lethality	Luo J (2009)	High
														KRAS	HIT	H. sapiens	FRET	Zhao L (2016)	Low
														KRAS	HIT	H. sapiens	Affinity Capture-MS	Rosenbluh J (2016)	High
														KRAS	HIT	H. sapiens	Proximity Label-MS	Adhikari H (2018)	High
														KRAS	HIT	H. sapiens	Proximity Label-MS	Bigenzahn JW (2018)	High
														KRAS	HIT	H. sapiens	Proximity Label-MS	Kovalski JR (2019)	High
														KREMEN2	HIT	H. sapiens	Synthetic Lethality	Martin TD (2017)	High
														KRIT1	HIT	H. sapiens	Synthetic Lethality	Martin TD (2017)	High
														KRIT1	HIT	H. sapiens	Proximity Label-MS	Go CD (2021)	High
														KRT32	HIT	H. sapiens	Synthetic Lethality	Luo J (2009)	High
														KTN1	HIT	H. sapiens	Proximity Label-MS	Adhikari H (2018)	High
														LAMTOR1	HIT	H. sapiens	Proximity Label-MS	Adhikari H (2018)	High
														LAMTOR1	HIT	H. sapiens	Proximity Label-MS	Go CD (2021)	High
														LAMTOR5	HIT	H. sapiens	Proximity Label-MS	Bigenzahn JW (2018)	High
														LARP7	HIT	H. sapiens	Synthetic Lethality	Martin TD (2017)	High
														LARS	HIT	H. sapiens	Synthetic Lethality	Martin TD (2017)	High
														LBR	HIT	H. sapiens	Proximity Label-MS	Go CD (2021)	High
														LBR	HIT	H. sapiens	Proximity Label-MS	Adhikari H (2018)	High
														LCE5A	HIT	H. sapiens	Synthetic Lethality	Luo J (2009)	High
														LCP1	HIT	H. sapiens	Proximity Label-MS	Bigenzahn JW (2018)	High
														LDB1	HIT	H. sapiens	Synthetic Lethality	Martin TD (2017)	High
														LEMD3	HIT	H. sapiens	Proximity Label-MS	Adhikari H (2018)	High
														LEMD3	HIT	H. sapiens	Proximity Label-MS	Go CD (2021)	High
														LEMD3	HIT	H. sapiens	Proximity Label-MS	Kovalski JR (2019)	High
														LGALS3	HIT	H. sapiens	Affinity Capture-MS	Rosenbluh J (2016)	High
														LIMA1	BAIT	H. sapiens	Affinity Capture-MS	Hein MY (2015)	High
														LIN7C	HIT	H. sapiens	Synthetic Lethality	Martin TD (2017)	High
														LIN9	HIT	H. sapiens	Synthetic Lethality	Martin TD (2017)	High
														LINC01547	HIT	H. sapiens	Synthetic Lethality	Luo J (2009)	High
														LLGL1	HIT	H. sapiens	Proximity Label-MS	Bigenzahn JW (2018)	High
														LLGL1	HIT	H. sapiens	Proximity Label-MS	Go CD (2021)	High
														LLGL1	HIT	H. sapiens	Proximity Label-MS	Adhikari H (2018)	High
														LLGL1	HIT	H. sapiens	Proximity Label-MS	Kovalski JR (2019)	High
														LLGL2	HIT	H. sapiens	Proximity Label-MS	Go CD (2021)	High
														LLGL2	HIT	H. sapiens	Proximity Label-MS	Kovalski JR (2019)	High
														LMAN1	HIT	H. sapiens	Proximity Label-MS	Adhikari H (2018)	High
														LMAN1	HIT	H. sapiens	Proximity Label-MS	Go CD (2021)	High
														LMLN	HIT	H. sapiens	Synthetic Growth Defect	Vizeacoumar FJ (2013)	High
														LMNB1	HIT	H. sapiens	Proximity Label-MS	Go CD (2021)	High
														LMNB1	HIT	H. sapiens	Proximity Label-MS	Adhikari H (2018)	High
														LMO7	HIT	H. sapiens	Affinity Capture-MS	Rosenbluh J (2016)	High
														LNPEP	HIT	H. sapiens	Proximity Label-MS	Adhikari H (2018)	High
														LNPEP	HIT	H. sapiens	Proximity Label-MS	Go CD (2021)	High
														LNPEP	HIT	H. sapiens	Proximity Label-MS	Bigenzahn JW (2018)	High
														LOC255654	HIT	H. sapiens	Synthetic Lethality	Luo J (2009)	High
														LOC283575	HIT	H. sapiens	Synthetic Lethality	Luo J (2009)	High
														LOC284379	HIT	H. sapiens	Synthetic Lethality	Luo J (2009)	High
														LOC285556	HIT	H. sapiens	Synthetic Lethality	Luo J (2009)	High
														LPAR1	HIT	H. sapiens	Two-hybrid	Wang J (2011)	High
														LPCAT1	HIT	H. sapiens	Proximity Label-MS	Adhikari H (2018)	High
														LPHN1	HIT	H. sapiens	Proximity Label-MS	Go CD (2021)	High
														LPHN2	HIT	H. sapiens	Proximity Label-MS	Go CD (2021)	High
														LRP2	HIT	H. sapiens	Proximity Label-MS	Go CD (2021)	High
														LRP4	HIT	H. sapiens	Proximity Label-MS	Go CD (2021)	High
														LRP6	HIT	H. sapiens	Proximity Label-MS	Adhikari H (2018)	High
														LRP8	HIT	H. sapiens	Proximity Label-MS	Go CD (2021)	High
														LRRC1	HIT	H. sapiens	Proximity Label-MS	Go CD (2021)	High
														LRRC10	HIT	H. sapiens	Synthetic Lethality	Luo J (2009)	High
														LRRC16A	HIT	H. sapiens	Proximity Label-MS	Go CD (2021)	High
														LRRC32	HIT	H. sapiens	Synthetic Lethality	Luo J (2009)	High
														LRRC4B	HIT	H. sapiens	Proximity Label-MS	Go CD (2021)	High
														LRRC57	HIT	H. sapiens	Proximity Label-MS	Go CD (2021)	High
														LRRC57	HIT	H. sapiens	Proximity Label-MS	Kovalski JR (2019)	High
														LRRC57	HIT	H. sapiens	Proximity Label-MS	Adhikari H (2018)	High
														LRRC59	HIT	H. sapiens	Proximity Label-MS	Adhikari H (2018)	High
														LRRC8A	HIT	H. sapiens	Proximity Label-MS	Go CD (2021)	High
														LSM11	HIT	H. sapiens	Affinity Capture-MS	Hein MY (2015)	High
														LSM5	HIT	H. sapiens	Synthetic Lethality	Luo J (2009)	High
														LSM5	HIT	H. sapiens	Synthetic Lethality	Martin TD (2017)	High
														LSR	HIT	H. sapiens	Proximity Label-MS	Adhikari H (2018)	High
														LSR	HIT	H. sapiens	Proximity Label-MS	Bigenzahn JW (2018)	High
														LSR	HIT	H. sapiens	Proximity Label-MS	Kovalski JR (2019)	High
														LSR	HIT	H. sapiens	Proximity Label-MS	Go CD (2021)	High
														LTA4H	HIT	H. sapiens	Synthetic Growth Defect	Vizeacoumar FJ (2013)	High
														LTA4H	HIT	H. sapiens	Synthetic Lethality	Martin TD (2017)	High
														LTN1	HIT	H. sapiens	Synthetic Lethality	Martin TD (2017)	High
														LUC7L2	HIT	H. sapiens	Synthetic Lethality	Martin TD (2017)	High
														LYN	HIT	H. sapiens	Proximity Label-MS	Go CD (2021)	High
														LYN	HIT	H. sapiens	Proximity Label-MS	Bigenzahn JW (2018)	High
														LYN	HIT	H. sapiens	Proximity Label-MS	Kovalski JR (2019)	High
														LYN	HIT	H. sapiens	Proximity Label-MS	Adhikari H (2018)	High
														LYPD4	HIT	H. sapiens	Two-hybrid	Daakour S (2016)	High
														LZTR1	HIT	H. sapiens	Proximity Label-MS	Adhikari H (2018)	High
														LZTR1	HIT	H. sapiens	Biochemical Activity	Abe T (2019)	Low
														LZTR1	HIT	H. sapiens	Affinity Capture-Western	Steklov M (2018)	Low
														LZTR1	BAIT	H. sapiens	Affinity Capture-Western	Steklov M (2018)	Low
														LZTR1	HIT	H. sapiens	Affinity Capture-Luminescence	Steklov M (2018)	Low
														LZTR1	HIT	H. sapiens	Proximity Label-MS	Go CD (2021)	High
														LZTR1	HIT	H. sapiens	Reconstituted Complex	Castel P (2019)	Low
														LZTR1	HIT	H. sapiens	Proximity Label-MS	Bigenzahn JW (2018)	High
														LZTR1	HIT	H. sapiens	Affinity Capture-Western	Bigenzahn JW (2018)	Low
														LZTR1	HIT	H. sapiens	Co-localization	Bigenzahn JW (2018)	Low
														LZTR1	HIT	H. sapiens	Affinity Capture-Western	Abe T (2019)	Low
														LZTS2	HIT	H. sapiens	Proximity Label-MS	Go CD (2021)	High
														MAGEB1	HIT	H. sapiens	Synthetic Lethality	Martin TD (2017)	High
														MAGI1	HIT	H. sapiens	Proximity Label-MS	Kovalski JR (2019)	High
														MAGOH	HIT	H. sapiens	Affinity Capture-MS	Rosenbluh J (2016)	High
														MAK	HIT	H. sapiens	Synthetic Lethality	Martin TD (2017)	High
														MAP2K1	HIT	H. sapiens	Synthetic Growth Defect	Vizeacoumar FJ (2013)	High
														MAP2K1	HIT	H. sapiens	Affinity Capture-MS	Rosenbluh J (2016)	High
														MAP2K1	BAIT	H. sapiens	Affinity Capture-MS	Kennedy SA (2020)	High
														MAP4K3	HIT	H. sapiens	Proximity Label-MS	Adhikari H (2018)	High
														MAP4K4	HIT	H. sapiens	Proximity Label-MS	Adhikari H (2018)	High
														MAP4K4	HIT	H. sapiens	Proximity Label-MS	Bigenzahn JW (2018)	High
														MAP4K4	HIT	H. sapiens	Proximity Label-MS	Kovalski JR (2019)	High
														MAP4K4	HIT	H. sapiens	Proximity Label-MS	Go CD (2021)	High
														MAP4K5	HIT	H. sapiens	Proximity Label-MS	Go CD (2021)	High
														MAPK1	BAIT	H. sapiens	Affinity Capture-Western	Blaukat A (2000)	Low
														MAPK1	HIT	H. sapiens	Synthetic Lethality	Hart T (2015)	High
														MAPK13	HIT	H. sapiens	Proximity Label-MS	Kovalski JR (2019)	High
														MAPKAP1	HIT	H. sapiens	Proximity Label-MS	Go CD (2021)	High
														MAPKAP1	HIT	H. sapiens	Proximity Label-MS	Kovalski JR (2019)	High
														MAPKAP1	HIT	H. sapiens	Negative Genetic	Kovalski JR (2019)	Low
														MAPKAP1	HIT	H. sapiens	Co-localization	Kovalski JR (2019)	Low
														MARCKS	HIT	H. sapiens	Proximity Label-MS	Go CD (2021)	High
														MARCKS	HIT	H. sapiens	Proximity Label-MS	Adhikari H (2018)	High
														MARCKSL1	HIT	H. sapiens	Proximity Label-MS	Bigenzahn JW (2018)	High
														MARCKSL1	HIT	H. sapiens	Proximity Label-MS	Go CD (2021)	High
														MARCKSL1	HIT	H. sapiens	Proximity Label-MS	Kovalski JR (2019)	High
														MARCKSL1	HIT	H. sapiens	Proximity Label-MS	Adhikari H (2018)	High
														MARK1	HIT	H. sapiens	Proximity Label-MS	Go CD (2021)	High
														MARK1	HIT	H. sapiens	Proximity Label-MS	Adhikari H (2018)	High
														MARK2	HIT	H. sapiens	Proximity Label-MS	Bigenzahn JW (2018)	High
														MARK2	HIT	H. sapiens	Synthetic Lethality	Martin TD (2017)	High
														MARK2	HIT	H. sapiens	Proximity Label-MS	Kovalski JR (2019)	High
														MARK2	HIT	H. sapiens	Proximity Label-MS	Adhikari H (2018)	High
														MARK2	HIT	H. sapiens	Proximity Label-MS	Go CD (2021)	High
														MARK3	HIT	H. sapiens	Proximity Label-MS	Bigenzahn JW (2018)	High
														MARK3	HIT	H. sapiens	Proximity Label-MS	Kovalski JR (2019)	High
														MARK3	HIT	H. sapiens	Proximity Label-MS	Adhikari H (2018)	High
														MARK3	HIT	H. sapiens	Proximity Label-MS	Go CD (2021)	High
														MARS	HIT	H. sapiens	Synthetic Lethality	Martin TD (2017)	High
														MARVELD2	HIT	H. sapiens	Proximity Label-MS	Go CD (2021)	High
														MARVELD2	HIT	H. sapiens	Proximity Label-MS	Adhikari H (2018)	High
														MAT1A	HIT	H. sapiens	Synthetic Lethality	Martin TD (2017)	High
														MATN2	HIT	H. sapiens	Synthetic Lethality	Luo J (2009)	High
														MBD3L5	HIT	H. sapiens	Synthetic Lethality	Martin TD (2017)	High
														MBOAT7	HIT	H. sapiens	Proximity Label-MS	Adhikari H (2018)	High
														MBOAT7	HIT	H. sapiens	Proximity Label-MS	Kovalski JR (2019)	High
														MCAM	HIT	H. sapiens	Proximity Label-MS	Go CD (2021)	High
														MCAM	HIT	H. sapiens	Proximity Label-MS	Kovalski JR (2019)	High
														MCAM	HIT	H. sapiens	Proximity Label-MS	Adhikari H (2018)	High
														MCL1	HIT	H. sapiens	Proximity Label-MS	Adhikari H (2018)	High
														MCPH1	HIT	H. sapiens	Synthetic Lethality	Luo J (2009)	High
														MDFI	HIT	H. sapiens	Two-hybrid	Rolland T (2014)	High
														MDH2	HIT	H. sapiens	Proximity Label-MS	Adhikari H (2018)	High
														MECR	HIT	H. sapiens	Synthetic Lethality	Martin TD (2017)	High
														MED4	HIT	H. sapiens	Affinity Capture-MS	Hein MY (2015)	High
														MEMO1	HIT	H. sapiens	Synthetic Lethality	Martin TD (2017)	High
														MET	HIT	H. sapiens	Proximity Label-MS	Go CD (2021)	High
														METAP2	HIT	H. sapiens	Synthetic Lethality	Luo J (2009)	High
														MFAP3L	HIT	H. sapiens	Proximity Label-MS	Go CD (2021)	High
														MFHAS1	HIT	H. sapiens	Synthetic Growth Defect	Vizeacoumar FJ (2013)	High
														MFN1	HIT	H. sapiens	Synthetic Lethality	Martin TD (2017)	High
														MICAL3	HIT	H. sapiens	Proximity Label-MS	Go CD (2021)	High
														MICAL3	HIT	H. sapiens	Proximity Label-MS	Kovalski JR (2019)	High
														MICALL1	HIT	H. sapiens	Proximity Label-MS	Go CD (2021)	High
														MID1	HIT	H. sapiens	Synthetic Lethality	Luo J (2009)	High
														MINK1	HIT	H. sapiens	Proximity Label-MS	Go CD (2021)	High
														MINK1	HIT	H. sapiens	Proximity Label-MS	Bigenzahn JW (2018)	High
														MINK1	HIT	H. sapiens	Proximity Label-MS	Adhikari H (2018)	High
														MIS18A	HIT	H. sapiens	Synthetic Lethality	Luo J (2009)	High
														MLF2	HIT	H. sapiens	Synthetic Lethality	Luo J (2009)	High
														MLLT4	HIT	H. sapiens	Proximity Label-MS	Go CD (2021)	High
														MLLT4	HIT	H. sapiens	Proximity Label-MS	Adhikari H (2018)	High
														MMGT1	HIT	H. sapiens	Proximity Label-MS	Adhikari H (2018)	High
														MMGT1	BAIT	H. sapiens	Affinity Capture-MS	Savidis G (2016)	High
														MNDA	HIT	H. sapiens	Synthetic Lethality	Luo J (2009)	High
														MOB3A	HIT	H. sapiens	Synthetic Lethality	Luo J (2009)	High
														MOB3C	HIT	H. sapiens	Synthetic Lethality	Martin TD (2017)	High
														MOCS2	HIT	H. sapiens	Two-hybrid	Arroyo R (2015)	High
														MORC2	HIT	H. sapiens	Synthetic Lethality	Martin TD (2017)	High
														MPDZ	HIT	H. sapiens	Synthetic Lethality	Luo J (2009)	High
														MPHOSPH10	HIT	H. sapiens	Affinity Capture-MS	Rosenbluh J (2016)	High
														MPP1	HIT	H. sapiens	Proximity Label-MS	Bigenzahn JW (2018)	High
														MPP1	HIT	H. sapiens	Proximity Label-MS	Kovalski JR (2019)	High
														MPP1	HIT	H. sapiens	Proximity Label-MS	Go CD (2021)	High
														MPP5	HIT	H. sapiens	Proximity Label-MS	Kovalski JR (2019)	High
														MPP6	HIT	H. sapiens	Proximity Label-MS	Go CD (2021)	High
														MPP7	HIT	H. sapiens	Proximity Label-MS	Go CD (2021)	High
														MPP7	HIT	H. sapiens	Proximity Label-MS	Kovalski JR (2019)	High
														MPP7	HIT	H. sapiens	Proximity Label-MS	Adhikari H (2018)	High
														MPZL1	HIT	H. sapiens	Proximity Label-MS	Bigenzahn JW (2018)	High
														MPZL1	HIT	H. sapiens	Proximity Label-MS	Kovalski JR (2019)	High
														MPZL1	HIT	H. sapiens	Proximity Label-MS	Adhikari H (2018)	High
														MPZL1	HIT	H. sapiens	Proximity Label-MS	Go CD (2021)	High
														MPZL2	HIT	H. sapiens	Proximity Label-MS	Kovalski JR (2019)	High
														MRC2	HIT	H. sapiens	Synthetic Lethality	Martin TD (2017)	High
														MRGPRG-AS1	HIT	H. sapiens	Synthetic Lethality	Luo J (2009)	High
														MRPL30	HIT	H. sapiens	Synthetic Lethality	Luo J (2009)	High
														MRPL37	HIT	H. sapiens	Synthetic Lethality	Martin TD (2017)	High
														MRPL46	HIT	H. sapiens	Synthetic Lethality	Martin TD (2017)	High
														MRPL49	HIT	H. sapiens	Synthetic Lethality	Luo J (2009)	High
														MRPS11	HIT	H. sapiens	Synthetic Lethality	Martin TD (2017)	High
														MRPS36P4	HIT	H. sapiens	Synthetic Lethality	Luo J (2009)	High
														MSN	HIT	H. sapiens	Proximity Label-MS	Bigenzahn JW (2018)	High
														MTCH2	BAIT	H. sapiens	Affinity Capture-MS	Rosenbluh J (2016)	High
														MTG2	HIT	H. sapiens	Synthetic Lethality	Martin TD (2017)	High
														MTM1	HIT	H. sapiens	Proximity Label-MS	Adhikari H (2018)	High
														MTMR1	HIT	H. sapiens	Proximity Label-MS	Go CD (2021)	High
														MTMR10	HIT	H. sapiens	Proximity Label-MS	Go CD (2021)	High
														MTMR10	HIT	H. sapiens	Proximity Label-MS	Kovalski JR (2019)	High
														MTNR1A	HIT	H. sapiens	Synthetic Growth Defect	Vizeacoumar FJ (2013)	High
														MTOR	HIT	H. sapiens	Synthetic Lethality	Martin TD (2017)	High
														MTOR	HIT	H. sapiens	Proximity Label-MS	Kovalski JR (2019)	High
														MTOR	HIT	H. sapiens	Negative Genetic	Kovalski JR (2019)	Low
														MTOR	HIT	H. sapiens	Co-localization	Kovalski JR (2019)	Low
														MTOR	HIT	H. sapiens	Far Western	Kovalski JR (2019)	Low
														MTOR	HIT	H. sapiens	Proximity Label-MS	Go CD (2021)	High
														MTX1	HIT	H. sapiens	Synthetic Lethality	Martin TD (2017)	High
														MTX2	HIT	H. sapiens	Synthetic Lethality	Luo J (2009)	High
														MVB12A	HIT	H. sapiens	Proximity Label-MS	Adhikari H (2018)	High
														MVB12B	HIT	H. sapiens	Synthetic Lethality	Martin TD (2017)	High
														MVD	HIT	H. sapiens	Synthetic Lethality	Martin TD (2017)	High
														MVP	HIT	H. sapiens	Synthetic Lethality	Luo J (2009)	High
														MYH10	HIT	H. sapiens	Affinity Capture-MS	Rosenbluh J (2016)	High
														MYH8	HIT	H. sapiens	Synthetic Lethality	Martin TD (2017)	High
														MYH9	HIT	H. sapiens	Affinity Capture-MS	Rosenbluh J (2016)	High
														MYL6	HIT	H. sapiens	Affinity Capture-MS	Rosenbluh J (2016)	High
														MYLIP	HIT	H. sapiens	Synthetic Lethality	Luo J (2009)	High
														MYO18A	HIT	H. sapiens	Proximity Label-MS	Go CD (2021)	High
														MYO1B	HIT	H. sapiens	Proximity Label-MS	Adhikari H (2018)	High
														MYO1D	HIT	H. sapiens	Proximity Label-MS	Go CD (2021)	High
														MYO1E	HIT	H. sapiens	Proximity Label-MS	Kovalski JR (2019)	High
														N6AMT2	HIT	H. sapiens	Synthetic Lethality	Martin TD (2017)	High
														NAA10	HIT	H. sapiens	Synthetic Lethality	Luo J (2009)	High
														NAA11	HIT	H. sapiens	Synthetic Lethality	Martin TD (2017)	High
														NAA15	HIT	H. sapiens	Synthetic Lethality	Luo J (2009)	High
														NAB1	HIT	H. sapiens	Synthetic Growth Defect	Vizeacoumar FJ (2013)	High
														NADK	HIT	H. sapiens	Synthetic Lethality	Luo J (2009)	High
														NAE1	HIT	H. sapiens	Synthetic Lethality	Luo J (2009)	High
														NAGS	HIT	H. sapiens	Synthetic Lethality	Luo J (2009)	High
														NAP1L6	HIT	H. sapiens	Synthetic Lethality	Luo J (2009)	High
														NAPA	HIT	H. sapiens	Synthetic Growth Defect	Vizeacoumar FJ (2013)	High
														NAT1	HIT	H. sapiens	Synthetic Lethality	Martin TD (2017)	High
														NAV2	HIT	H. sapiens	Proximity Label-MS	Kovalski JR (2019)	High
														NAV3	HIT	H. sapiens	Synthetic Lethality	Luo J (2009)	High
														NBN	HIT	H. sapiens	Synthetic Lethality	Martin TD (2017)	High
														NBR2	HIT	H. sapiens	Synthetic Lethality	Luo J (2009)	High
														NCAM1	HIT	H. sapiens	Proximity Label-MS	Adhikari H (2018)	High
														NCAM1	HIT	H. sapiens	Proximity Label-MS	Go CD (2021)	High
														NCAPD2	HIT	H. sapiens	Synthetic Lethality	Luo J (2009)	High
														NCBP2-AS2	HIT	H. sapiens	Affinity Capture-MS	Hein MY (2015)	High
														NCKAP1	HIT	H. sapiens	Proximity Label-MS	Go CD (2021)	High
														NCKAP5L	HIT	H. sapiens	Proximity Label-MS	Go CD (2021)	High
														NCL	HIT	H. sapiens	Synthetic Lethality	Luo J (2009)	High
														NCL	HIT	H. sapiens	Affinity Capture-MS	Rosenbluh J (2016)	High
														NDC1	HIT	H. sapiens	Synthetic Lethality	Martin TD (2017)	High
														NDC1	HIT	H. sapiens	Synthetic Lethality	Luo J (2009)	High
														NDC1	HIT	H. sapiens	Proximity Label-MS	Go CD (2021)	High
														NDC1	HIT	H. sapiens	Proximity Label-MS	Adhikari H (2018)	High
														NDRG1	HIT	H. sapiens	Proximity Label-MS	Go CD (2021)	High
														NDRG1	HIT	H. sapiens	Proximity Label-MS	Adhikari H (2018)	High
														NDRG3	HIT	H. sapiens	Proximity Label-MS	Kovalski JR (2019)	High
														NDRG3	HIT	H. sapiens	Proximity Label-MS	Go CD (2021)	High
														NDRG3	HIT	H. sapiens	Proximity Label-MS	Adhikari H (2018)	High
														NDUFA13	HIT	H. sapiens	Two-hybrid	Daakour S (2016)	High
														NDUFA9	HIT	H. sapiens	Synthetic Lethality	Luo J (2009)	High
														NDUFAF2	HIT	H. sapiens	Proximity Label-MS	Kovalski JR (2019)	High
														NDUFAF2	HIT	H. sapiens	Proximity Label-MS	Adhikari H (2018)	High
														NDUFAF2	HIT	H. sapiens	Proximity Label-MS	Go CD (2021)	High
														NDUFS1	HIT	H. sapiens	Synthetic Lethality	Martin TD (2017)	High
														NEDD1	HIT	H. sapiens	Synthetic Lethality	Martin TD (2017)	High
														NEDD4L	HIT	H. sapiens	Synthetic Lethality	Martin TD (2017)	High
														NEK1	HIT	H. sapiens	Synthetic Lethality	Luo J (2009)	High
														NEO1	HIT	H. sapiens	Proximity Label-MS	Adhikari H (2018)	High
														NEXN	HIT	H. sapiens	Synthetic Lethality	Martin TD (2017)	High
														NF1	HIT	H. sapiens	Synthetic Lethality	Luo J (2009)	High
														NF1	HIT	H. sapiens	Proximity Label-MS	Kovalski JR (2019)	High
														NF1	HIT	H. sapiens	Proximity Label-MS	Go CD (2021)	High
														NF1	HIT	H. sapiens	Proximity Label-MS	Adhikari H (2018)	High
														NF2	HIT	H. sapiens	Proximity Label-MS	Go CD (2021)	High
														NF2	HIT	H. sapiens	Proximity Label-MS	Kovalski JR (2019)	High
														NF2	HIT	H. sapiens	Proximity Label-MS	Adhikari H (2018)	High
														NFYB	HIT	H. sapiens	Synthetic Lethality	Martin TD (2017)	High
														NGB	HIT	H. sapiens	Synthetic Lethality	Martin TD (2017)	High
														NHEJ1	HIT	H. sapiens	Synthetic Growth Defect	Vizeacoumar FJ (2013)	High
														NHP2	HIT	H. sapiens	Synthetic Lethality	Martin TD (2017)	High
														NISCH	HIT	H. sapiens	Proximity Label-MS	Go CD (2021)	High
														NKRF	HIT	H. sapiens	Affinity Capture-MS	Rosenbluh J (2016)	High
														NKX6-3	HIT	H. sapiens	Synthetic Lethality	Martin TD (2017)	High
														NLGN1	HIT	H. sapiens	Proximity Label-MS	Go CD (2021)	High
														NMBR	HIT	H. sapiens	Synthetic Lethality	Martin TD (2017)	High
														NMNAT1	HIT	H. sapiens	Synthetic Lethality	Luo J (2009)	High
														NOC2L	HIT	H. sapiens	Synthetic Lethality	Martin TD (2017)	High
														NOG	HIT	H. sapiens	Synthetic Lethality	Martin TD (2017)	High
														NOL3	HIT	H. sapiens	Synthetic Lethality	Luo J (2009)	High
														NOL4	HIT	H. sapiens	Synthetic Lethality	Martin TD (2017)	High
														NOL8	HIT	H. sapiens	Synthetic Lethality	Luo J (2009)	High
														NONO	HIT	H. sapiens	Synthetic Growth Defect	Vizeacoumar FJ (2013)	High
														NOP10	HIT	H. sapiens	Synthetic Lethality	Luo J (2009)	High
														NOP16	HIT	H. sapiens	Synthetic Lethality	Martin TD (2017)	High
														NOP2	HIT	H. sapiens	Synthetic Lethality	Martin TD (2017)	High
														NOP56	HIT	H. sapiens	Synthetic Lethality	Luo J (2009)	High
														NOP58	HIT	H. sapiens	Synthetic Lethality	Martin TD (2017)	High
														NOS1AP	HIT	H. sapiens	Proximity Label-MS	Go CD (2021)	High
														NOTCH1	HIT	H. sapiens	Proximity Label-MS	Bigenzahn JW (2018)	High
														NOTCH1	HIT	H. sapiens	Proximity Label-MS	Go CD (2021)	High
														NOTCH1	HIT	H. sapiens	Negative Genetic	Kovalski JR (2019)	Low
														NOTCH1	HIT	H. sapiens	Proximity Label-MS	Adhikari H (2018)	High
														NOTCH2	HIT	H. sapiens	Proximity Label-MS	Go CD (2021)	High
														NOTCH2	HIT	H. sapiens	Proximity Label-MS	Adhikari H (2018)	High
														NOX1	HIT	H. sapiens	Proximity Label-MS	Kovalski JR (2019)	High
														NPM1P13	HIT	H. sapiens	Synthetic Lethality	Luo J (2009)	High
														NPRL2	BAIT	H. sapiens	Affinity Capture-MS	Rosenbluh J (2016)	High
														NQO2	HIT	H. sapiens	Synthetic Lethality	Luo J (2009)	High
														NR5A1	HIT	H. sapiens	Synthetic Lethality	Luo J (2009)	High
														NRAS	BAIT	H. sapiens	Proximity Label-MS	Bigenzahn JW (2018)	High
														NRAS	BAIT	H. sapiens	Proximity Label-MS	Adhikari H (2018)	High
														NRXN3	HIT	H. sapiens	Synthetic Lethality	Martin TD (2017)	High
														NSDHL	HIT	H. sapiens	Proximity Label-MS	Adhikari H (2018)	High
														NSF	HIT	H. sapiens	Proximity Label-MS	Bigenzahn JW (2018)	High
														NSFL1C	HIT	H. sapiens	Proximity Label-MS	Go CD (2021)	High
														NUBP2	HIT	H. sapiens	Synthetic Lethality	Martin TD (2017)	High
														NUBPL	HIT	H. sapiens	Proximity Label-MS	Kovalski JR (2019)	High
														NUDT9	HIT	H. sapiens	Synthetic Lethality	Martin TD (2017)	High
														NUMB	HIT	H. sapiens	Proximity Label-MS	Bigenzahn JW (2018)	High
														NUMB	HIT	H. sapiens	Proximity Label-MS	Go CD (2021)	High
														NUMB	HIT	H. sapiens	Proximity Label-MS	Kovalski JR (2019)	High
														NUMBL	HIT	H. sapiens	Proximity Label-MS	Bigenzahn JW (2018)	High
														NUMBL	HIT	H. sapiens	Proximity Label-MS	Go CD (2021)	High
														NUP107	HIT	H. sapiens	Affinity Capture-MS	Hein MY (2015)	High
														NUP155	HIT	H. sapiens	Proximity Label-MS	Adhikari H (2018)	High
														NUP205	HIT	H. sapiens	Synthetic Lethality	Luo J (2009)	High
														NUP37	HIT	H. sapiens	Synthetic Lethality	Martin TD (2017)	High
														NUP62CL	HIT	H. sapiens	Synthetic Lethality	Martin TD (2017)	High
														NUP93	HIT	H. sapiens	Synthetic Lethality	Luo J (2009)	High
														NUP98	HIT	H. sapiens	Synthetic Growth Defect	Vizeacoumar FJ (2013)	High
														NXF1	HIT	H. sapiens	Synthetic Lethality	Luo J (2009)	High
														NXT2	HIT	H. sapiens	Synthetic Growth Defect	Vizeacoumar FJ (2013)	High
														OAS1	HIT	H. sapiens	Proximity Label-MS	Kovalski JR (2019)	High
														OCIAD1	HIT	H. sapiens	Proximity Label-MS	Go CD (2021)	High
														OCLN	HIT	H. sapiens	Proximity Label-MS	Kovalski JR (2019)	High
														OCLN	HIT	H. sapiens	Proximity Label-MS	Go CD (2021)	High
														OCLN	HIT	H. sapiens	Proximity Label-MS	Adhikari H (2018)	High
														OCRL	HIT	H. sapiens	Proximity Label-MS	Go CD (2021)	High
														OIP5	HIT	H. sapiens	Synthetic Lethality	Luo J (2009)	High
														OLA1	HIT	H. sapiens	Affinity Capture-MS	Rosenbluh J (2016)	High
														OLR1	HIT	H. sapiens	Proximity Label-MS	Kovalski JR (2019)	High
														OR2H2	HIT	H. sapiens	Synthetic Lethality	Luo J (2009)	High
														OR4K1	HIT	H. sapiens	Synthetic Lethality	Luo J (2009)	High
														ORC2	HIT	H. sapiens	Synthetic Lethality	Martin TD (2017)	High
														ORC3	HIT	H. sapiens	Synthetic Lethality	Martin TD (2017)	High
														OSBPL10	HIT	H. sapiens	Proximity Label-MS	Kovalski JR (2019)	High
														OSBPL11	HIT	H. sapiens	Proximity Label-MS	Go CD (2021)	High
														OSBPL3	HIT	H. sapiens	Proximity Label-MS	Go CD (2021)	High
														OSBPL6	HIT	H. sapiens	Proximity Label-MS	Go CD (2021)	High
														OSBPL8	HIT	H. sapiens	Proximity Label-MS	Go CD (2021)	High
														OSBPL8	HIT	H. sapiens	Proximity Label-MS	Adhikari H (2018)	High
														OSBPL9	HIT	H. sapiens	Synthetic Lethality	Luo J (2009)	High
														OSGIN1	HIT	H. sapiens	Two-hybrid	Arroyo R (2015)	High
														OXR1	HIT	H. sapiens	Synthetic Lethality	Martin TD (2017)	High
														P2RY6	BAIT	H. sapiens	Affinity Capture-MS	Hubel P (2019)	High
														PABPC1	HIT	H. sapiens	Affinity Capture-MS	Rosenbluh J (2016)	High
														PACS1	HIT	H. sapiens	Proximity Label-MS	Kovalski JR (2019)	High
														PACSIN2	HIT	H. sapiens	Proximity Label-MS	Kovalski JR (2019)	High
														PACSIN2	HIT	H. sapiens	Proximity Label-MS	Go CD (2021)	High
														PAF1	HIT	H. sapiens	Synthetic Lethality	Martin TD (2017)	High
														PAG1	HIT	H. sapiens	Proximity Label-MS	Go CD (2021)	High
														PAG1	HIT	H. sapiens	Proximity Label-MS	Adhikari H (2018)	High
														PAK2	HIT	H. sapiens	Proximity Label-MS	Go CD (2021)	High
														PAK4	HIT	H. sapiens	Proximity Label-MS	Go CD (2021)	High
														PAK4	HIT	H. sapiens	Proximity Label-MS	Kovalski JR (2019)	High
														PAK4	HIT	H. sapiens	Proximity Label-MS	Adhikari H (2018)	High
														PALD1	HIT	H. sapiens	Proximity Label-MS	Go CD (2021)	High
														PALM	HIT	H. sapiens	Proximity Label-MS	Kovalski JR (2019)	High
														PALM	HIT	H. sapiens	Proximity Label-MS	Go CD (2021)	High
														PALM2	HIT	H. sapiens	Proximity Label-MS	Go CD (2021)	High
														PAM	HIT	H. sapiens	Synthetic Lethality	Martin TD (2017)	High
														PANX1	HIT	H. sapiens	Proximity Label-MS	Bigenzahn JW (2018)	High
														PANX1	HIT	H. sapiens	Proximity Label-MS	Kovalski JR (2019)	High
														PANX1	HIT	H. sapiens	Proximity Label-MS	Go CD (2021)	High
														PAPPA2	HIT	H. sapiens	Synthetic Lethality	Martin TD (2017)	High
														PARD3	HIT	H. sapiens	Proximity Label-MS	Go CD (2021)	High
														PARD3	HIT	H. sapiens	Proximity Label-MS	Kovalski JR (2019)	High
														PARP12	HIT	H. sapiens	Synthetic Lethality	Luo J (2009)	High
														PARPBP	HIT	H. sapiens	Synthetic Lethality	Martin TD (2017)	High
														PARVA	HIT	H. sapiens	Proximity Label-MS	Kovalski JR (2019)	High
														PAWR	HIT	H. sapiens	Affinity Capture-MS	Rosenbluh J (2016)	High
														PCDH7	HIT	H. sapiens	Proximity Label-MS	Kovalski JR (2019)	High
														PCDH7	HIT	H. sapiens	Proximity Label-MS	Go CD (2021)	High
														PCDH7	HIT	H. sapiens	Proximity Label-MS	Adhikari H (2018)	High
														PCDH9	HIT	H. sapiens	Proximity Label-MS	Go CD (2021)	High
														PCDH9	HIT	H. sapiens	Proximity Label-MS	Adhikari H (2018)	High
														PCNT	HIT	H. sapiens	Synthetic Lethality	Martin TD (2017)	High
														PDE4DIP	HIT	H. sapiens	Two-hybrid	Vinayagam A (2011)	High
														PDE8A	HIT	H. sapiens	Proximity Label-MS	Go CD (2021)	High
														PDLIM4	HIT	H. sapiens	Proximity Label-MS	Bigenzahn JW (2018)	High
														PDXDC1	HIT	H. sapiens	Proximity Label-MS	Kovalski JR (2019)	High
														PDZD8	HIT	H. sapiens	Proximity Label-MS	Go CD (2021)	High
														PDZK1	HIT	H. sapiens	Proximity Label-MS	Kovalski JR (2019)	High
														PEAK1	HIT	H. sapiens	Proximity Label-MS	Go CD (2021)	High
														PEAK1	HIT	H. sapiens	Proximity Label-MS	Kovalski JR (2019)	High
														PEAK1	HIT	H. sapiens	Proximity Label-MS	Adhikari H (2018)	High
														PELI3	HIT	H. sapiens	Synthetic Lethality	Martin TD (2017)	High
														PFDN5	HIT	H. sapiens	Synthetic Lethality	Martin TD (2017)	High
														PFKP	HIT	H. sapiens	Synthetic Lethality	Martin TD (2017)	High
														PGA5	HIT	H. sapiens	Synthetic Lethality	Martin TD (2017)	High
														PGC	HIT	H. sapiens	Synthetic Lethality	Martin TD (2017)	High
														PGRMC1	HIT	H. sapiens	Proximity Label-MS	Go CD (2021)	High
														PGRMC2	HIT	H. sapiens	Proximity Label-MS	Go CD (2021)	High
														PHACTR2	HIT	H. sapiens	Proximity Label-MS	Go CD (2021)	High
														PHACTR4	HIT	H. sapiens	Proximity Label-MS	Bigenzahn JW (2018)	High
														PHACTR4	HIT	H. sapiens	Proximity Label-MS	Kovalski JR (2019)	High
														PHACTR4	HIT	H. sapiens	Proximity Label-MS	Go CD (2021)	High
														PHAX	HIT	H. sapiens	Synthetic Lethality	Martin TD (2017)	High
														PHB	HIT	H. sapiens	Affinity Capture-Western	Rajalingam K (2005)	Low
														PHB	HIT	H. sapiens	Synthetic Lethality	Martin TD (2017)	High
														PHB2	HIT	H. sapiens	Proximity Label-MS	Adhikari H (2018)	High
														PHF3	HIT	H. sapiens	Synthetic Lethality	Martin TD (2017)	High
														PHF5A	HIT	H. sapiens	Affinity Capture-MS	Rosenbluh J (2016)	High
														PHF7	HIT	H. sapiens	Synthetic Lethality	Luo J (2009)	High
														PHGDH	HIT	H. sapiens	Affinity Capture-MS	Rosenbluh J (2016)	High
														PHKBP2	HIT	H. sapiens	Synthetic Lethality	Luo J (2009)	High
														PHLDB1	HIT	H. sapiens	Proximity Label-MS	Go CD (2021)	High
														PHLDB1	HIT	H. sapiens	Proximity Label-MS	Adhikari H (2018)	High
														PHLDB2	HIT	H. sapiens	Proximity Label-MS	Go CD (2021)	High
														PHLDB2	HIT	H. sapiens	Synthetic Lethality	Martin TD (2017)	High
														PHLDB2	HIT	H. sapiens	Proximity Label-MS	Adhikari H (2018)	High
														PHLPP1	HIT	H. sapiens	Proximity Label-MS	Go CD (2021)	High
														PI4KA	HIT	H. sapiens	Proximity Label-MS	Go CD (2021)	High
														PI4KA	HIT	H. sapiens	Proximity Label-MS	Bigenzahn JW (2018)	High
														PI4KA	HIT	H. sapiens	Proximity Label-MS	Kovalski JR (2019)	High
														PI4KA	HIT	H. sapiens	Negative Genetic	Kovalski JR (2019)	Low
														PICALM	HIT	H. sapiens	Proximity Label-MS	Go CD (2021)	High
														PIGU	HIT	H. sapiens	Proximity Label-MS	Adhikari H (2018)	High
														PIK3CA	HIT	H. sapiens	Two-hybrid	Li W (2000)	Low
														PIK3CA	HIT	H. sapiens	Proximity Label-MS	Go CD (2021)	High
														PIK3CA	HIT	H. sapiens	Synthetic Lethality	Hart T (2015)	High
														PIK3CB	HIT	H. sapiens	Proximity Label-MS	Go CD (2021)	High
														PIK3CG	BAIT	H. sapiens	Reconstituted Complex	Rubio I (1999)	Low
														PIK3CG	BAIT	H. sapiens	Affinity Capture-Western	Rubio I (1999)	Low
														PIK3R1	HIT	H. sapiens	Proximity Label-MS	Go CD (2021)	High
														PIK3R2	HIT	H. sapiens	Two-hybrid	Wang J (2011)	High
														PIK3R2	HIT	H. sapiens	Proximity Label-MS	Go CD (2021)	High
														PIN1	HIT	H. sapiens	Synthetic Lethality	Luo J (2009)	High
														PINK1	HIT	H. sapiens	Synthetic Lethality	Luo J (2009)	High
														PIP4K2A	HIT	H. sapiens	Synthetic Lethality	Luo J (2009)	High
														PIP5K1A	HIT	H. sapiens	Reconstituted Complex	Adhikari H (2018)	Low
														PIP5K1A	HIT	H. sapiens	Proximity Label-MS	Go CD (2021)	High
														PIP5K1A	HIT	H. sapiens	Affinity Capture-Western	Adhikari H (2018)	Low
														PIP5K1A	BAIT	H. sapiens	Affinity Capture-Western	Adhikari H (2018)	Low
														PIP5K1A	HIT	H. sapiens	Proximity Label-MS	Adhikari H (2018)	High
														PITPNM3	HIT	H. sapiens	Synthetic Lethality	Martin TD (2017)	High
														PKLR	HIT	H. sapiens	Synthetic Lethality	Martin TD (2017)	High
														PKN2	HIT	H. sapiens	Proximity Label-MS	Go CD (2021)	High
														PKP2	HIT	H. sapiens	Proximity Label-MS	Go CD (2021)	High
														PKP2	HIT	H. sapiens	Proximity Label-MS	Kovalski JR (2019)	High
														PKP2	HIT	H. sapiens	Proximity Label-MS	Adhikari H (2018)	High
														PKP3	HIT	H. sapiens	Proximity Label-MS	Bigenzahn JW (2018)	High
														PKP4	HIT	H. sapiens	Proximity Label-MS	Go CD (2021)	High
														PKP4	HIT	H. sapiens	Proximity Label-MS	Kovalski JR (2019)	High
														PKP4	HIT	H. sapiens	Proximity Label-MS	Adhikari H (2018)	High
														PLA2G2A	HIT	H. sapiens	Synthetic Lethality	Luo J (2009)	High
														PLCB1	HIT	H. sapiens	Proximity Label-MS	Go CD (2021)	High
														PLCB1	HIT	H. sapiens	Proximity Label-MS	Kovalski JR (2019)	High
														PLCB1	HIT	H. sapiens	Proximity Label-MS	Adhikari H (2018)	High
														PLCB3	HIT	H. sapiens	Proximity Label-MS	Kovalski JR (2019)	High
														PLCD1	HIT	H. sapiens	Proximity Label-MS	Bigenzahn JW (2018)	High
														PLCH1	HIT	H. sapiens	Proximity Label-MS	Go CD (2021)	High
														PLCH1	HIT	H. sapiens	Proximity Label-MS	Adhikari H (2018)	High
														PLCL2	HIT	H. sapiens	Proximity Label-MS	Go CD (2021)	High
														PLD1	HIT	H. sapiens	Proximity Label-MS	Go CD (2021)	High
														PLD3	HIT	H. sapiens	Proximity Label-MS	Adhikari H (2018)	High
														PLEK2	HIT	H. sapiens	Proximity Label-MS	Kovalski JR (2019)	High
														PLEKHA1	HIT	H. sapiens	Proximity Label-MS	Kovalski JR (2019)	High
														PLEKHA1	HIT	H. sapiens	Proximity Label-MS	Go CD (2021)	High
														PLEKHA2	BAIT	H. sapiens	Affinity Capture-MS	Costantini JL (2009)	High
														PLEKHA5	HIT	H. sapiens	Proximity Label-MS	Bigenzahn JW (2018)	High
														PLEKHA5	HIT	H. sapiens	Proximity Label-MS	Go CD (2021)	High
														PLEKHA5	HIT	H. sapiens	Proximity Label-MS	Kovalski JR (2019)	High
														PLEKHA6	HIT	H. sapiens	Proximity Label-MS	Kovalski JR (2019)	High
														PLEKHA7	HIT	H. sapiens	Proximity Label-MS	Kovalski JR (2019)	High
														PLEKHA7	HIT	H. sapiens	Proximity Label-MS	Go CD (2021)	High
														PLEKHO1	HIT	H. sapiens	Proximity Label-MS	Adhikari H (2018)	High
														PLIN2	HIT	H. sapiens	Proximity Label-MS	Kovalski JR (2019)	High
														PLK1	HIT	H. sapiens	Synthetic Lethality	Luo J (2009)	High
														PLK1	HIT	H. sapiens	Proximity Label-MS	Go CD (2021)	High
														PLK1	HIT	H. sapiens	Proximity Label-MS	Adhikari H (2018)	High
														PLLP	HIT	H. sapiens	Proximity Label-MS	Kovalski JR (2019)	High
														PLP2	HIT	H. sapiens	Synthetic Lethality	Martin TD (2017)	High
														PLSCR1	HIT	H. sapiens	Proximity Label-MS	Adhikari H (2018)	High
														PLSCR3	HIT	H. sapiens	Proximity Label-MS	Kovalski JR (2019)	High
														PLSCR3	HIT	H. sapiens	Proximity Label-MS	Adhikari H (2018)	High
														PLXNA1	HIT	H. sapiens	Proximity Label-MS	Adhikari H (2018)	High
														PLXNA1	HIT	H. sapiens	Proximity Label-MS	Go CD (2021)	High
														PLXNA2	HIT	H. sapiens	Proximity Label-MS	Go CD (2021)	High
														PLXNB2	HIT	H. sapiens	Proximity Label-MS	Go CD (2021)	High
														PLXNC1	HIT	H. sapiens	Proximity Label-MS	Kovalski JR (2019)	High
														PMAIP1	BAIT	H. sapiens	Affinity Capture-MS	Albert MC (2020)	High
														PML	HIT	H. sapiens	Affinity Capture-MS	Hein MY (2015)	High
														PMVK	HIT	H. sapiens	Synthetic Lethality	Martin TD (2017)	High
														PNN	HIT	H. sapiens	Affinity Capture-MS	Rosenbluh J (2016)	High
														PNN	HIT	H. sapiens	Synthetic Lethality	Martin TD (2017)	High
														PNPLA4	HIT	H. sapiens	Synthetic Growth Defect	Vizeacoumar FJ (2013)	High
														PNPLA4	HIT	H. sapiens	Synthetic Lethality	Luo J (2009)	High
														PODXL	HIT	H. sapiens	Proximity Label-MS	Kovalski JR (2019)	High
														PODXL	HIT	H. sapiens	Proximity Label-MS	Go CD (2021)	High
														PODXL2	HIT	H. sapiens	Proximity Label-MS	Go CD (2021)	High
														POLA1	HIT	H. sapiens	Synthetic Lethality	Luo J (2009)	High
														POLE	HIT	H. sapiens	Synthetic Lethality	Martin TD (2017)	High
														POLE2	HIT	H. sapiens	Synthetic Lethality	Martin TD (2017)	High
														POLM	HIT	H. sapiens	Synthetic Lethality	Luo J (2009)	High
														POLR1A	HIT	H. sapiens	Synthetic Lethality	Martin TD (2017)	High
														POLR2A	HIT	H. sapiens	Synthetic Lethality	Martin TD (2017)	High
														POLR2B	HIT	H. sapiens	Synthetic Lethality	Martin TD (2017)	High
														POLR2C	HIT	H. sapiens	Synthetic Lethality	Martin TD (2017)	High
														POLR2G	HIT	H. sapiens	Synthetic Lethality	Martin TD (2017)	High
														POLR2H	HIT	H. sapiens	Synthetic Lethality	Martin TD (2017)	High
														POLR3A	HIT	H. sapiens	Synthetic Lethality	Martin TD (2017)	High
														POLR3B	HIT	H. sapiens	Synthetic Lethality	Luo J (2009)	High
														POLR3F	HIT	H. sapiens	Synthetic Lethality	Luo J (2009)	High
														PON2	HIT	H. sapiens	Synthetic Lethality	Luo J (2009)	High
														POR	HIT	H. sapiens	Proximity Label-MS	Adhikari H (2018)	High
														POT1	HIT	H. sapiens	Synthetic Lethality	Martin TD (2017)	High
														PPAN-P2RY11	HIT	H. sapiens	Synthetic Lethality	Martin TD (2017)	High
														PPAP2B	HIT	H. sapiens	Proximity Label-MS	Kovalski JR (2019)	High
														PPAP2B	HIT	H. sapiens	Proximity Label-MS	Go CD (2021)	High
														PPAT	HIT	H. sapiens	Synthetic Lethality	Martin TD (2017)	High
														PPFIA1	HIT	H. sapiens	Proximity Label-MS	Kovalski JR (2019)	High
														PPFIA1	HIT	H. sapiens	Proximity Label-MS	Go CD (2021)	High
														PPFIBP1	HIT	H. sapiens	Proximity Label-MS	Go CD (2021)	High
														PPFIBP1	HIT	H. sapiens	Proximity Label-MS	Kovalski JR (2019)	High
														PPFIBP1	HIT	H. sapiens	Proximity Label-MS	Adhikari H (2018)	High
														PPFIBP2	HIT	H. sapiens	Proximity Label-MS	Kovalski JR (2019)	High
														PPIE	HIT	H. sapiens	Affinity Capture-MS	Rosenbluh J (2016)	High
														PPIF	HIT	H. sapiens	Proximity Label-MS	Adhikari H (2018)	High
														PPP1CC	HIT	H. sapiens	Synthetic Lethality	Martin TD (2017)	High
														PPP1R37	HIT	H. sapiens	Proximity Label-MS	Kovalski JR (2019)	High
														PPP1R8	HIT	H. sapiens	Synthetic Lethality	Luo J (2009)	High
														PPP1R9A	HIT	H. sapiens	Proximity Label-MS	Go CD (2021)	High
														PPP1R9A	HIT	H. sapiens	Proximity Label-MS	Kovalski JR (2019)	High
														PPP2CA	HIT	H. sapiens	Synthetic Lethality	Martin TD (2017)	High
														PPP2CB	HIT	H. sapiens	Two-hybrid	Arroyo R (2014)	High
														PPP3CB	HIT	H. sapiens	Proximity Label-MS	Kovalski JR (2019)	High
														PPP4C	HIT	H. sapiens	Synthetic Lethality	Martin TD (2017)	High
														PPP6C	BAIT	H. sapiens	Affinity Capture-MS	Rosenbluh J (2016)	High
														PPP6C	HIT	H. sapiens	Synthetic Lethality	Martin TD (2017)	High
														PREB	HIT	H. sapiens	Proximity Label-MS	Kovalski JR (2019)	High
														PREB	HIT	H. sapiens	Proximity Label-MS	Adhikari H (2018)	High
														PREX1	HIT	H. sapiens	Synthetic Lethality	Wang T (2017)	High
														PRKAR1A	HIT	H. sapiens	Proximity Label-MS	Bigenzahn JW (2018)	High
														PRKCI	HIT	H. sapiens	Proximity Label-MS	Bigenzahn JW (2018)	High
														PRMT5	HIT	H. sapiens	Proximity Label-MS	Bigenzahn JW (2018)	High
														PROM1	HIT	H. sapiens	Synthetic Lethality	Luo J (2009)	High
														PROM1	HIT	H. sapiens	Proximity Label-MS	Kovalski JR (2019)	High
														PRPF19	HIT	H. sapiens	Affinity Capture-MS	Rosenbluh J (2016)	High
														PRPF3	HIT	H. sapiens	Synthetic Growth Defect	Vizeacoumar FJ (2013)	High
														PRPF31	HIT	H. sapiens	Synthetic Growth Defect	Vizeacoumar FJ (2013)	High
														PRPF31	HIT	H. sapiens	Synthetic Lethality	Martin TD (2017)	High
														PRPF4	HIT	H. sapiens	Synthetic Lethality	Martin TD (2017)	High
														PRPF6	HIT	H. sapiens	Synthetic Lethality	Martin TD (2017)	High
														PRPF8	HIT	H. sapiens	Synthetic Lethality	Martin TD (2017)	High
														PRR15L	HIT	H. sapiens	Proximity Label-MS	Kovalski JR (2019)	High
														PRR5	HIT	H. sapiens	Proximity Label-MS	Go CD (2021)	High
														PRRT4	HIT	H. sapiens	Proximity Label-MS	Go CD (2021)	High
														PSD3	HIT	H. sapiens	Proximity Label-MS	Go CD (2021)	High
														PSEN1	HIT	H. sapiens	Synthetic Lethality	Luo J (2009)	High
														PSEN1	HIT	H. sapiens	Proximity Label-MS	Go CD (2021)	High
														PSEN1	HIT	H. sapiens	Proximity Label-MS	Adhikari H (2018)	High
														PSKH2	HIT	H. sapiens	Synthetic Lethality	Luo J (2009)	High
														PSMA1	HIT	H. sapiens	Affinity Capture-MS	Rosenbluh J (2016)	High
														PSMA3	HIT	H. sapiens	Two-hybrid	Rolland T (2014)	High
														PSMA5	HIT	H. sapiens	Synthetic Lethality	Luo J (2009)	High
														PSMB1	HIT	H. sapiens	Affinity Capture-MS	Rosenbluh J (2016)	High
														PSMB2	HIT	H. sapiens	Affinity Capture-MS	Rosenbluh J (2016)	High
														PSMB3	HIT	H. sapiens	Synthetic Lethality	Martin TD (2017)	High
														PSMB4	HIT	H. sapiens	Affinity Capture-MS	Rosenbluh J (2016)	High
														PSMB5	HIT	H. sapiens	Synthetic Lethality	Luo J (2009)	High
														PSMB6	HIT	H. sapiens	Synthetic Lethality	Luo J (2009)	High
														PSMB6	HIT	H. sapiens	Synthetic Lethality	Martin TD (2017)	High
														PSMC1	HIT	H. sapiens	Proximity Label-MS	Go CD (2021)	High
														PSMC3	HIT	H. sapiens	Affinity Capture-MS	Rosenbluh J (2016)	High
														PSMC3	HIT	H. sapiens	Synthetic Lethality	Martin TD (2017)	High
														PSMD11	HIT	H. sapiens	Synthetic Lethality	Martin TD (2017)	High
														PSMD12	HIT	H. sapiens	Synthetic Lethality	Luo J (2009)	High
														PSMD12	HIT	H. sapiens	Affinity Capture-MS	Rosenbluh J (2016)	High
														PSMD12	HIT	H. sapiens	Proximity Label-MS	Go CD (2021)	High
														PSMD14	HIT	H. sapiens	Synthetic Lethality	Martin TD (2017)	High
														PSMD2	HIT	H. sapiens	Affinity Capture-MS	Rosenbluh J (2016)	High
														PSMD5	HIT	H. sapiens	Proximity Label-MS	Bigenzahn JW (2018)	High
														PSMG4	HIT	H. sapiens	Synthetic Lethality	Martin TD (2017)	High
														PTGR2	HIT	H. sapiens	Affinity Capture-MS	Hein MY (2015)	High
														PTK7	HIT	H. sapiens	Proximity Label-MS	Go CD (2021)	High
														PTK7	HIT	H. sapiens	Proximity Label-MS	Kovalski JR (2019)	High
														PTK7	HIT	H. sapiens	Proximity Label-MS	Adhikari H (2018)	High
														PTMA	HIT	H. sapiens	Synthetic Lethality	Martin TD (2017)	High
														PTPN1	HIT	H. sapiens	Synthetic Lethality	Luo J (2009)	High
														PTPN1	HIT	H. sapiens	Proximity Label-MS	Go CD (2021)	High
														PTPN1	HIT	H. sapiens	Proximity Label-MS	Adhikari H (2018)	High
														PTPN13	HIT	H. sapiens	Proximity Label-MS	Go CD (2021)	High
														PTPN14	HIT	H. sapiens	Proximity Label-MS	Go CD (2021)	High
														PTPN14	HIT	H. sapiens	Proximity Label-MS	Kovalski JR (2019)	High
														PTPRF	HIT	H. sapiens	Proximity Label-MS	Go CD (2021)	High
														PTPRG	HIT	H. sapiens	Proximity Label-MS	Go CD (2021)	High
														PTPRJ	HIT	H. sapiens	Proximity Label-MS	Go CD (2021)	High
														PTPRJ	HIT	H. sapiens	Proximity Label-MS	Kovalski JR (2019)	High
														PTPRM	HIT	H. sapiens	Proximity Label-MS	Kovalski JR (2019)	High
														PTRF	HIT	H. sapiens	Proximity Label-MS	Go CD (2021)	High
														PTRH2	HIT	H. sapiens	Proximity Label-MS	Adhikari H (2018)	High
														PTTG1IP	HIT	H. sapiens	Proximity Label-MS	Kovalski JR (2019)	High
														PVRL1	HIT	H. sapiens	Proximity Label-MS	Adhikari H (2018)	High
														PVRL2	HIT	H. sapiens	Proximity Label-MS	Bigenzahn JW (2018)	High
														PVRL2	HIT	H. sapiens	Proximity Label-MS	Kovalski JR (2019)	High
														PVRL2	HIT	H. sapiens	Proximity Label-MS	Go CD (2021)	High
														PVRL2	HIT	H. sapiens	Proximity Label-MS	Adhikari H (2018)	High
														PVRL3	HIT	H. sapiens	Proximity Label-MS	Kovalski JR (2019)	High
														PVRL3	HIT	H. sapiens	Proximity Label-MS	Adhikari H (2018)	High
														QARS	HIT	H. sapiens	Synthetic Lethality	Luo J (2009)	High
														QDPR	HIT	H. sapiens	Two-hybrid	Arroyo R (2015)	High
														RAB11A	HIT	H. sapiens	Proximity Label-MS	Go CD (2021)	High
														RAB11B	HIT	H. sapiens	Proximity Label-MS	Adhikari H (2018)	High
														RAB11FIP1	HIT	H. sapiens	Proximity Label-MS	Go CD (2021)	High
														RAB11FIP1	HIT	H. sapiens	Proximity Label-MS	Kovalski JR (2019)	High
														RAB11FIP5	HIT	H. sapiens	Proximity Label-MS	Go CD (2021)	High
														RAB13	HIT	H. sapiens	Proximity Label-MS	Kovalski JR (2019)	High
														RAB13	HIT	H. sapiens	Proximity Label-MS	Adhikari H (2018)	High
														RAB14	HIT	H. sapiens	Proximity Label-MS	Adhikari H (2018)	High
														RAB1A	HIT	H. sapiens	Proximity Label-MS	Adhikari H (2018)	High
														RAB1A	HIT	H. sapiens	Proximity Label-MS	Go CD (2021)	High
														RAB21	HIT	H. sapiens	Proximity Label-MS	Adhikari H (2018)	High
														RAB23	HIT	H. sapiens	Proximity Label-MS	Kovalski JR (2019)	High
														RAB23	HIT	H. sapiens	Proximity Label-MS	Go CD (2021)	High
														RAB23	HIT	H. sapiens	Proximity Label-MS	Adhikari H (2018)	High
														RAB27A	HIT	H. sapiens	Proximity Label-MS	Bigenzahn JW (2018)	High
														RAB6A	HIT	H. sapiens	Proximity Label-MS	Kovalski JR (2019)	High
														RAB6A	HIT	H. sapiens	Proximity Label-MS	Adhikari H (2018)	High
														RAB7A	HIT	H. sapiens	Proximity Label-MS	Go CD (2021)	High
														RABL3	HIT	H. sapiens	Proximity Label-MS	Kovalski JR (2019)	High
														RABL3	HIT	H. sapiens	Proximity Label-MS	Adhikari H (2018)	High
														RAC1	HIT	H. sapiens	Affinity Capture-MS	Rosenbluh J (2016)	High
														RAD1	HIT	H. sapiens	Synthetic Lethality	Martin TD (2017)	High
														RAD51AP1	HIT	H. sapiens	Synthetic Lethality	Martin TD (2017)	High
														RAF1	HIT	H. sapiens	Two-hybrid	Li W (2000)	Low
														RAF1	BAIT	H. sapiens	Affinity Capture-Western	Kiyono M (2000)	Low
														RAF1	BAIT	H. sapiens	Reconstituted Complex	Sui X (2009)	Low
														RAF1	BAIT	H. sapiens	Affinity Capture-Western	Lito P (2012)	Low
														RAF1	HIT	H. sapiens	Affinity Capture-Western	Rajalingam K (2005)	Low
														RAF1	HIT	H. sapiens	Affinity Capture-Western	Zhu J (2005)	Low
														RAF1	BAIT	H. sapiens	Affinity Capture-Western	Blaukat A (2000)	Low
														RAF1	BAIT	H. sapiens	Affinity Capture-MS	So J (2015)	High
														RAF1	BAIT	H. sapiens	Affinity Capture-Western	Ji H (2016)	Low
														RAF1	HIT	H. sapiens	Synthetic Lethality	Hart T (2015)	High
														RAF1	HIT	H. sapiens	Synthetic Lethality	Wang T (2017)	High
														RAF1	BAIT	H. sapiens	Affinity Capture-Western	Saito T (2004)	Low
														RAF1	HIT	H. sapiens	Affinity Capture-MS	Rosenbluh J (2016)	High
														RAF1	HIT	H. sapiens	Affinity Capture-Western	Hallberg B (1994)	Low
														RAF1	HIT	H. sapiens	FRET	Li Z (2017)	High
														RAF1	HIT	H. sapiens	Proximity Label-MS	Go CD (2021)	High
														RAF1	BAIT	H. sapiens	Affinity Capture-Western	Okada S (1998)	Low
														RAF1	HIT	H. sapiens	Proximity Label-MS	Adhikari H (2018)	High
														RAF1	BAIT	H. sapiens	Affinity Capture-MS	Kennedy SA (2020)	High
														RAI14	HIT	H. sapiens	Proximity Label-MS	Go CD (2021)	High
														RALA	HIT	H. sapiens	Proximity Label-MS	Kovalski JR (2019)	High
														RALA	HIT	H. sapiens	Proximity Label-MS	Adhikari H (2018)	High
														RALBP1	HIT	H. sapiens	Proximity Label-MS	Go CD (2021)	High
														RALGAPA1	HIT	H. sapiens	Proximity Label-MS	Go CD (2021)	High
														RALGAPA2	HIT	H. sapiens	Proximity Label-MS	Kovalski JR (2019)	High
														RALGDS	HIT	H. sapiens	Two-hybrid	Li W (2000)	Low
														RALGDS	HIT	H. sapiens	Two-hybrid	Spaargaren M (1994)	Low
														RALGDS	BAIT	H. sapiens	Reconstituted Complex	Spaargaren M (1994)	Low
														RALGDS	HIT	H. sapiens	Two-hybrid	Wang J (2011)	High
														RALGPS2	HIT	H. sapiens	Proximity Label-MS	Adhikari H (2018)	High
														RANBP1	HIT	H. sapiens	Synthetic Lethality	Martin TD (2017)	High
														RAP1A	HIT	H. sapiens	Proximity Label-MS	Go CD (2021)	High
														RAP1GDS1	BAIT	H. sapiens	Two-hybrid	Vikis HG (2002)	Low
														RAP1GDS1	BAIT	H. sapiens	Affinity Capture-Western	Berg TJ (2010)	Low
														RAP2C	HIT	H. sapiens	Proximity Label-MS	Adhikari H (2018)	High
														RAPGEF6	HIT	H. sapiens	Proximity Label-MS	Go CD (2021)	High
														RAPGEF6	HIT	H. sapiens	Proximity Label-MS	Bigenzahn JW (2018)	High
														RAPGEF6	HIT	H. sapiens	Proximity Label-MS	Adhikari H (2018)	High
														RAPH1	HIT	H. sapiens	Proximity Label-MS	Go CD (2021)	High
														RASAL2	HIT	H. sapiens	Proximity Label-MS	Go CD (2021)	High
														RASAL2	HIT	H. sapiens	Proximity Label-MS	Kovalski JR (2019)	High
														RASGRF2	HIT	H. sapiens	Reconstituted Complex	de Hoog CL (2001)	Low
														RASL10A	HIT	H. sapiens	Synthetic Lethality	Martin TD (2017)	High
														RASSF2	HIT	H. sapiens	Affinity Capture-Western	Vos MD (2003)	Low
														RASSF2	BAIT	H. sapiens	Reconstituted Complex	Vos MD (2003)	Low
														RASSF5	BAIT	H. sapiens	Reconstituted Complex	Ortiz-Vega S (2002)	Low
														RBBP5	HIT	H. sapiens	Synthetic Lethality	Martin TD (2017)	High
														RBBP6	HIT	H. sapiens	Synthetic Lethality	Martin TD (2017)	High
														RBFOX1	HIT	H. sapiens	Synthetic Lethality	Martin TD (2017)	High
														RBM14-RBM4	HIT	H. sapiens	Synthetic Lethality	Martin TD (2017)	High
														RBM39	HIT	H. sapiens	Synthetic Lethality	Martin TD (2017)	High
														RBM39	HIT	H. sapiens	Affinity Capture-MS	Rosenbluh J (2016)	High
														RBM8A	HIT	H. sapiens	Affinity Capture-MS	Rosenbluh J (2016)	High
														RBPMS	HIT	H. sapiens	Two-hybrid	Rolland T (2014)	High
														RCE1	HIT	H. sapiens	Synthetic Lethality	Wang T (2017)	High
														RCHY1	HIT	H. sapiens	Synthetic Lethality	Luo J (2009)	High
														RDH8	HIT	H. sapiens	Synthetic Lethality	Martin TD (2017)	High
														RELL1	HIT	H. sapiens	Proximity Label-MS	Kovalski JR (2019)	High
														RELL1	HIT	H. sapiens	Proximity Label-MS	Go CD (2021)	High
														RELL1	HIT	H. sapiens	Proximity Label-MS	Adhikari H (2018)	High
														RELN	HIT	H. sapiens	Synthetic Lethality	Luo J (2009)	High
														RER1	HIT	H. sapiens	Proximity Label-MS	Adhikari H (2018)	High
														RFC5	HIT	H. sapiens	Synthetic Lethality	Martin TD (2017)	High
														RFESD	HIT	H. sapiens	Synthetic Lethality	Martin TD (2017)	High
														RFT1	HIT	H. sapiens	Proximity Label-MS	Adhikari H (2018)	High
														RFTN1	HIT	H. sapiens	Proximity Label-MS	Go CD (2021)	High
														RFX4	HIT	H. sapiens	Synthetic Lethality	Luo J (2009)	High
														RGCC	HIT	H. sapiens	Synthetic Lethality	Luo J (2009)	High
														RGL2	HIT	H. sapiens	Two-hybrid	Wang J (2011)	High
														RGP1	HIT	H. sapiens	Synthetic Lethality	Luo J (2009)	High
														RHBDD2	HIT	H. sapiens	Proximity Label-MS	Adhikari H (2018)	High
														RHBDF2	HIT	H. sapiens	Proximity Label-MS	Go CD (2021)	High
														RHBDL2	HIT	H. sapiens	Synthetic Lethality	Luo J (2009)	High
														RHOA	HIT	H. sapiens	Two-hybrid	Daakour S (2016)	High
														RHOA	HIT	H. sapiens	Proximity Label-MS	Adhikari H (2018)	High
														RHPN2	HIT	H. sapiens	Proximity Label-MS	Kovalski JR (2019)	High
														RICTOR	HIT	H. sapiens	Proximity Label-MS	Go CD (2021)	High
														RICTOR	HIT	H. sapiens	Proximity Label-MS	Bigenzahn JW (2018)	High
														RICTOR	HIT	H. sapiens	Proximity Label-MS	Kovalski JR (2019)	High
														RICTOR	HIT	H. sapiens	Co-localization	Kovalski JR (2019)	Low
														RILPL2	HIT	H. sapiens	Synthetic Growth Defect	Vizeacoumar FJ (2013)	High
														RIMS1	HIT	H. sapiens	Synthetic Lethality	Luo J (2009)	High
														RIN1	BAIT	H. sapiens	Affinity Capture-MS	Huttlin EL (2017)	High
														RLF	HIT	H. sapiens	Synthetic Lethality	Luo J (2009)	High
														RLTPR	HIT	H. sapiens	Proximity Label-MS	Go CD (2021)	High
														RNF185	HIT	H. sapiens	Proximity Label-MS	Adhikari H (2018)	High
														RNF40	HIT	H. sapiens	Synthetic Lethality	Luo J (2009)	High
														RNF40	HIT	H. sapiens	Synthetic Lethality	Martin TD (2017)	High
														RNFT1	HIT	H. sapiens	Synthetic Growth Defect	Vizeacoumar FJ (2013)	High
														RNMTL1	HIT	H. sapiens	Synthetic Lethality	Martin TD (2017)	High
														RNPS1	HIT	H. sapiens	Affinity Capture-MS	Rosenbluh J (2016)	High
														ROBO1	HIT	H. sapiens	Proximity Label-MS	Go CD (2021)	High
														ROBO1	HIT	H. sapiens	Proximity Label-MS	Adhikari H (2018)	High
														ROBO2	HIT	H. sapiens	Proximity Label-MS	Go CD (2021)	High
														ROCK1	HIT	H. sapiens	Proximity Label-MS	Go CD (2021)	High
														ROCK1	HIT	H. sapiens	Proximity Label-MS	Bigenzahn JW (2018)	High
														ROCK2	HIT	H. sapiens	Proximity Label-MS	Bigenzahn JW (2018)	High
														ROCK2	HIT	H. sapiens	Proximity Label-MS	Kovalski JR (2019)	High
														ROCK2	HIT	H. sapiens	Proximity Label-MS	Go CD (2021)	High
														ROR1	HIT	H. sapiens	Proximity Label-MS	Kovalski JR (2019)	High
														ROR1	HIT	H. sapiens	Proximity Label-MS	Adhikari H (2018)	High
														ROR2	HIT	H. sapiens	Proximity Label-MS	Bigenzahn JW (2018)	High
														ROR2	HIT	H. sapiens	Proximity Label-MS	Go CD (2021)	High
														RP2	HIT	H. sapiens	Proximity Label-MS	Go CD (2021)	High
														RP2	HIT	H. sapiens	Proximity Label-MS	Kovalski JR (2019)	High
														RP2	HIT	H. sapiens	Proximity Label-MS	Adhikari H (2018)	High
														RPA2	HIT	H. sapiens	Synthetic Lethality	Luo J (2009)	High
														RPAP1	HIT	H. sapiens	Synthetic Lethality	Martin TD (2017)	High
														RPE	HIT	H. sapiens	Synthetic Lethality	Martin TD (2017)	High
														RPF1	HIT	H. sapiens	Synthetic Lethality	Luo J (2009)	High
														RPF2	HIT	H. sapiens	Synthetic Lethality	Luo J (2009)	High
														RPGR	HIT	H. sapiens	Proximity Label-MS	Go CD (2021)	High
														RPL10	HIT	H. sapiens	Affinity Capture-MS	Rosenbluh J (2016)	High
														RPL10	HIT	H. sapiens	Synthetic Lethality	Martin TD (2017)	High
														RPL11	HIT	H. sapiens	Synthetic Lethality	Martin TD (2017)	High
														RPL12	HIT	H. sapiens	Affinity Capture-MS	Rosenbluh J (2016)	High
														RPL15	HIT	H. sapiens	Affinity Capture-MS	Rosenbluh J (2016)	High
														RPL17	HIT	H. sapiens	Affinity Capture-MS	Rosenbluh J (2016)	High
														RPL18	HIT	H. sapiens	Affinity Capture-MS	Rosenbluh J (2016)	High
														RPL18	HIT	H. sapiens	Synthetic Lethality	Martin TD (2017)	High
														RPL18A	HIT	H. sapiens	Synthetic Growth Defect	Vizeacoumar FJ (2013)	High
														RPL18A	HIT	H. sapiens	Affinity Capture-MS	Rosenbluh J (2016)	High
														RPL21	HIT	H. sapiens	Affinity Capture-MS	Rosenbluh J (2016)	High
														RPL22	HIT	H. sapiens	Synthetic Lethality	Martin TD (2017)	High
														RPL22L1	HIT	H. sapiens	Synthetic Lethality	Martin TD (2017)	High
														RPL23A	HIT	H. sapiens	Affinity Capture-MS	Rosenbluh J (2016)	High
														RPL24	HIT	H. sapiens	Synthetic Lethality	Martin TD (2017)	High
														RPL26	HIT	H. sapiens	Affinity Capture-MS	Rosenbluh J (2016)	High
														RPL27A	HIT	H. sapiens	Affinity Capture-MS	Rosenbluh J (2016)	High
														RPL3	HIT	H. sapiens	Affinity Capture-MS	Rosenbluh J (2016)	High
														RPL30	HIT	H. sapiens	Affinity Capture-MS	Rosenbluh J (2016)	High
														RPL31	HIT	H. sapiens	Affinity Capture-MS	Rosenbluh J (2016)	High
														RPL32	HIT	H. sapiens	Affinity Capture-MS	Rosenbluh J (2016)	High
														RPL32	HIT	H. sapiens	Synthetic Lethality	Martin TD (2017)	High
														RPL35A	HIT	H. sapiens	Affinity Capture-MS	Rosenbluh J (2016)	High
														RPL37A	HIT	H. sapiens	Synthetic Lethality	Martin TD (2017)	High
														RPL4	HIT	H. sapiens	Affinity Capture-MS	Rosenbluh J (2016)	High
														RPL5	HIT	H. sapiens	Affinity Capture-MS	Rosenbluh J (2016)	High
														RPL6	HIT	H. sapiens	Affinity Capture-MS	Rosenbluh J (2016)	High
														RPL7	HIT	H. sapiens	Affinity Capture-MS	Rosenbluh J (2016)	High
														RPL7	HIT	H. sapiens	Synthetic Lethality	Martin TD (2017)	High
														RPL8	HIT	H. sapiens	Affinity Capture-MS	Rosenbluh J (2016)	High
														RPL8	HIT	H. sapiens	Synthetic Lethality	Martin TD (2017)	High
														RPN1	HIT	H. sapiens	Proximity Label-MS	Go CD (2021)	High
														RPP25L	HIT	H. sapiens	Synthetic Lethality	Luo J (2009)	High
														RPP25L	HIT	H. sapiens	Synthetic Lethality	Martin TD (2017)	High
														RPS11	HIT	H. sapiens	Synthetic Lethality	Martin TD (2017)	High
														RPS13	HIT	H. sapiens	Synthetic Lethality	Martin TD (2017)	High
														RPS14	HIT	H. sapiens	Affinity Capture-MS	Rosenbluh J (2016)	High
														RPS18	HIT	H. sapiens	Synthetic Lethality	Martin TD (2017)	High
														RPS19	HIT	H. sapiens	Synthetic Growth Defect	Vizeacoumar FJ (2013)	High
														RPS2	HIT	H. sapiens	Synthetic Lethality	Martin TD (2017)	High
														RPS20	HIT	H. sapiens	Affinity Capture-MS	Rosenbluh J (2016)	High
														RPS25	HIT	H. sapiens	Affinity Capture-MS	Rosenbluh J (2016)	High
														RPS27A	HIT	H. sapiens	Proximity Label-MS	Adhikari H (2018)	High
														RPS28	HIT	H. sapiens	Affinity Capture-MS	Rosenbluh J (2016)	High
														RPS29	HIT	H. sapiens	Affinity Capture-MS	Hein MY (2015)	High
														RPS3	HIT	H. sapiens	Synthetic Lethality	Martin TD (2017)	High
														RPS4X	HIT	H. sapiens	Affinity Capture-MS	Rosenbluh J (2016)	High
														RPS6	HIT	H. sapiens	Synthetic Lethality	Martin TD (2017)	High
														RPS6KA1	HIT	H. sapiens	Proximity Label-MS	Go CD (2021)	High
														RPS6KA1	HIT	H. sapiens	Proximity Label-MS	Bigenzahn JW (2018)	High
														RPS6KA3	HIT	H. sapiens	Proximity Label-MS	Go CD (2021)	High
														RPS6KA5	HIT	H. sapiens	Synthetic Lethality	Martin TD (2017)	High
														RPS9	HIT	H. sapiens	Affinity Capture-MS	Rosenbluh J (2016)	High
														RPTOR	HIT	H. sapiens	Synthetic Lethality	Martin TD (2017)	High
														RQCD1	HIT	H. sapiens	Synthetic Lethality	Luo J (2009)	High
														RQCD1	HIT	H. sapiens	Synthetic Lethality	Martin TD (2017)	High
														RRAGC	HIT	H. sapiens	Proximity Label-MS	Adhikari H (2018)	High
														RRAGD	HIT	H. sapiens	Proximity Label-MS	Go CD (2021)	High
														RRAS2	HIT	H. sapiens	Affinity Capture-MS	Rosenbluh J (2016)	High
														RRP36	HIT	H. sapiens	Synthetic Lethality	Martin TD (2017)	High
														RRP9	HIT	H. sapiens	Synthetic Lethality	Luo J (2009)	High
														RRS1	HIT	H. sapiens	Synthetic Lethality	Luo J (2009)	High
														RRS1	HIT	H. sapiens	Synthetic Lethality	Martin TD (2017)	High
														RSBN1	HIT	H. sapiens	Synthetic Lethality	Luo J (2009)	High
														RTCB	HIT	H. sapiens	Affinity Capture-MS	Rosenbluh J (2016)	High
														RTN2	HIT	H. sapiens	Synthetic Lethality	Luo J (2009)	High
														RUFY2	HIT	H. sapiens	Proximity Label-MS	Kovalski JR (2019)	High
														RUVBL1	HIT	H. sapiens	Synthetic Lethality	Martin TD (2017)	High
														S100A7	HIT	H. sapiens	Proximity Label-MS	Kovalski JR (2019)	High
														S100A8	HIT	H. sapiens	Proximity Label-MS	Kovalski JR (2019)	High
														S100P	HIT	H. sapiens	Affinity Capture-MS	Rosenbluh J (2016)	High
														SAE1	HIT	H. sapiens	Synthetic Lethality	Luo J (2009)	High
														SAMM50	HIT	H. sapiens	Synthetic Lethality	Martin TD (2017)	High
														SAMSN1	HIT	H. sapiens	Proximity Label-MS	Bigenzahn JW (2018)	High
														SAP18	HIT	H. sapiens	Synthetic Lethality	Martin TD (2017)	High
														SAR1A	HIT	H. sapiens	Proximity Label-MS	Adhikari H (2018)	High
														SBF1	HIT	H. sapiens	Proximity Label-MS	Bigenzahn JW (2018)	High
														SBF1	HIT	H. sapiens	Proximity Label-MS	Go CD (2021)	High
														SC5D	HIT	H. sapiens	Proximity Label-MS	Adhikari H (2018)	High
														SCAMP1	HIT	H. sapiens	Proximity Label-MS	Kovalski JR (2019)	High
														SCAMP1	HIT	H. sapiens	Proximity Label-MS	Adhikari H (2018)	High
														SCAMP1	HIT	H. sapiens	Proximity Label-MS	Go CD (2021)	High
														SCAMP3	HIT	H. sapiens	Proximity Label-MS	Adhikari H (2018)	High
														SCAP	HIT	H. sapiens	Synthetic Lethality	Martin TD (2017)	High
														SCARB1	HIT	H. sapiens	Proximity Label-MS	Go CD (2021)	High
														SCARB1	HIT	H. sapiens	Proximity Label-MS	Kovalski JR (2019)	High
														SCARB1	HIT	H. sapiens	Proximity Label-MS	Adhikari H (2018)	High
														SCD	HIT	H. sapiens	Proximity Label-MS	Adhikari H (2018)	High
														SCFD1	HIT	H. sapiens	Synthetic Lethality	Martin TD (2017)	High
														SCRIB	HIT	H. sapiens	Proximity Label-MS	Bigenzahn JW (2018)	High
														SCRIB	HIT	H. sapiens	Proximity Label-MS	Go CD (2021)	High
														SDAD1	HIT	H. sapiens	Synthetic Lethality	Martin TD (2017)	High
														SDCCAG8	HIT	H. sapiens	Synthetic Lethality	Luo J (2009)	High
														SDK1	HIT	H. sapiens	Proximity Label-MS	Go CD (2021)	High
														SDK2	HIT	H. sapiens	Proximity Label-MS	Go CD (2021)	High
														SEC13	HIT	H. sapiens	Affinity Capture-MS	Rosenbluh J (2016)	High
														SEC13	HIT	H. sapiens	Synthetic Lethality	Martin TD (2017)	High
														SEC14L3	HIT	H. sapiens	Synthetic Lethality	Luo J (2009)	High
														SEC22B	HIT	H. sapiens	Proximity Label-MS	Go CD (2021)	High
														SEC22B	HIT	H. sapiens	Proximity Label-MS	Adhikari H (2018)	High
														SEC23B	HIT	H. sapiens	Synthetic Lethality	Martin TD (2017)	High
														SEC61A1	HIT	H. sapiens	Affinity Capture-MS	Rosenbluh J (2016)	High
														SEC61B	HIT	H. sapiens	Proximity Label-MS	Adhikari H (2018)	High
														SEH1L	HIT	H. sapiens	Synthetic Lethality	Martin TD (2017)	High
														SEMA3C	HIT	H. sapiens	Synthetic Lethality	Martin TD (2017)	High
														SEMA4C	HIT	H. sapiens	Proximity Label-MS	Bigenzahn JW (2018)	High
														SEMA4C	HIT	H. sapiens	Proximity Label-MS	Adhikari H (2018)	High
														SEMA4C	HIT	H. sapiens	Proximity Label-MS	Go CD (2021)	High
														SEMA4D	HIT	H. sapiens	Proximity Label-MS	Go CD (2021)	High
														SEMA4D	HIT	H. sapiens	Proximity Label-MS	Adhikari H (2018)	High
														SEMA6A	HIT	H. sapiens	Proximity Label-MS	Go CD (2021)	High
														SEMA6D	HIT	H. sapiens	Proximity Label-MS	Go CD (2021)	High
														SENP1	HIT	H. sapiens	Proximity Label-MS	Adhikari H (2018)	High
														2021-09-11	HIT	H. sapiens	Proximity Label-MS	Bigenzahn JW (2018)	High
														2021-09-05	HIT	H. sapiens	Proximity Label-MS	Bigenzahn JW (2018)	High
														2021-09-06	HIT	H. sapiens	Proximity Label-MS	Bigenzahn JW (2018)	High
														2021-09-06	HIT	H. sapiens	Proximity Label-MS	Go CD (2021)	High
														2021-09-07	HIT	H. sapiens	Proximity Label-MS	Bigenzahn JW (2018)	High
														2021-09-07	HIT	H. sapiens	Proximity Label-MS	Go CD (2021)	High
														2021-09-08	HIT	H. sapiens	Proximity Label-MS	Bigenzahn JW (2018)	High
														2021-09-09	HIT	H. sapiens	Proximity Label-MS	Bigenzahn JW (2018)	High
														2021-09-09	HIT	H. sapiens	Proximity Label-MS	Go CD (2021)	High
														SERPINB5	HIT	H. sapiens	Synthetic Lethality	Luo J (2009)	High
														SERPINB5	HIT	H. sapiens	Two-hybrid	Arroyo R (2015)	High
														SERPINH1	HIT	H. sapiens	Proximity Label-MS	Go CD (2021)	High
														SF3B2	HIT	H. sapiens	Affinity Capture-MS	Rosenbluh J (2016)	High
														SFN	HIT	H. sapiens	Affinity Capture-MS	Rosenbluh J (2016)	High
														SFPQ	HIT	H. sapiens	Synthetic Growth Defect	Vizeacoumar FJ (2013)	High
														SFT2D1	HIT	H. sapiens	Proximity Label-MS	Adhikari H (2018)	High
														SFT2D2	HIT	H. sapiens	Proximity Label-MS	Kovalski JR (2019)	High
														SH2D3A	HIT	H. sapiens	Synthetic Lethality	Luo J (2009)	High
														SH2D4A	HIT	H. sapiens	Proximity Label-MS	Kovalski JR (2019)	High
														SH3BP4	HIT	H. sapiens	Proximity Label-MS	Go CD (2021)	High
														SH3PXD2B	HIT	H. sapiens	Synthetic Lethality	Luo J (2009)	High
														SHANK3	BAIT	R. norvegicus	Affinity Capture-Western	Lilja J (2017)	Low
														SHB	HIT	H. sapiens	Proximity Label-MS	Kovalski JR (2019)	High
														SHB	HIT	H. sapiens	Proximity Label-MS	Go CD (2021)	High
														SHC1	HIT	H. sapiens	Synthetic Lethality	Hart T (2015)	High
														SHCBP1L	HIT	H. sapiens	Synthetic Lethality	Luo J (2009)	High
														SHFM1	HIT	H. sapiens	Synthetic Lethality	Luo J (2009)	High
														SHISA2	HIT	H. sapiens	Proximity Label-MS	Go CD (2021)	High
														SHISA2	HIT	H. sapiens	Proximity Label-MS	Adhikari H (2018)	High
														SHOC2	HIT	H. sapiens	Two-hybrid	Li W (2000)	Low
														SHOC2	HIT	H. sapiens	Synthetic Lethality	Wang T (2017)	High
														SHOC2	HIT	H. sapiens	Proximity Label-MS	Go CD (2021)	High
														SIGIRR	HIT	H. sapiens	Proximity Label-MS	Kovalski JR (2019)	High
														SIPA1L1	HIT	H. sapiens	Proximity Label-MS	Go CD (2021)	High
														SIPA1L2	HIT	H. sapiens	Proximity Label-MS	Go CD (2021)	High
														SIRPA	HIT	H. sapiens	Proximity Label-MS	Kovalski JR (2019)	High
														SIRPA	HIT	H. sapiens	Proximity Label-MS	Adhikari H (2018)	High
														SIRPA	HIT	H. sapiens	Proximity Label-MS	Go CD (2021)	High
														SLAMF8	HIT	H. sapiens	Synthetic Lethality	Martin TD (2017)	High
														SLC11A2	HIT	H. sapiens	Synthetic Lethality	Luo J (2009)	High
														SLC12A2	HIT	H. sapiens	Proximity Label-MS	Go CD (2021)	High
														SLC12A2	HIT	H. sapiens	Proximity Label-MS	Bigenzahn JW (2018)	High
														SLC12A2	HIT	H. sapiens	Proximity Label-MS	Kovalski JR (2019)	High
														SLC12A2	HIT	H. sapiens	Proximity Label-MS	Adhikari H (2018)	High
														SLC12A4	HIT	H. sapiens	Proximity Label-MS	Bigenzahn JW (2018)	High
														SLC12A4	HIT	H. sapiens	Proximity Label-MS	Kovalski JR (2019)	High
														SLC12A4	HIT	H. sapiens	Proximity Label-MS	Go CD (2021)	High
														SLC12A6	HIT	H. sapiens	Proximity Label-MS	Go CD (2021)	High
														SLC12A7	HIT	H. sapiens	Proximity Label-MS	Bigenzahn JW (2018)	High
														SLC12A7	HIT	H. sapiens	Proximity Label-MS	Kovalski JR (2019)	High
														SLC12A7	HIT	H. sapiens	Negative Genetic	Kovalski JR (2019)	Low
														SLC12A7	HIT	H. sapiens	Proximity Label-MS	Go CD (2021)	High
														SLC15A1	HIT	H. sapiens	Proximity Label-MS	Kovalski JR (2019)	High
														SLC16A1	HIT	H. sapiens	Proximity Label-MS	Go CD (2021)	High
														SLC16A1	HIT	H. sapiens	Proximity Label-MS	Bigenzahn JW (2018)	High
														SLC16A1	HIT	H. sapiens	Proximity Label-MS	Kovalski JR (2019)	High
														SLC16A1	HIT	H. sapiens	Proximity Label-MS	Adhikari H (2018)	High
														SLC19A1	HIT	H. sapiens	Proximity Label-MS	Go CD (2021)	High
														SLC19A1	HIT	H. sapiens	Proximity Label-MS	Kovalski JR (2019)	High
														SLC19A1	HIT	H. sapiens	Proximity Label-MS	Adhikari H (2018)	High
														SLC1A3	HIT	H. sapiens	Proximity Label-MS	Kovalski JR (2019)	High
														SLC1A3	HIT	H. sapiens	Proximity Label-MS	Adhikari H (2018)	High
														SLC1A3	HIT	H. sapiens	Proximity Label-MS	Go CD (2021)	High
														SLC1A4	HIT	H. sapiens	Proximity Label-MS	Go CD (2021)	High
														SLC1A5	HIT	H. sapiens	Proximity Label-MS	Bigenzahn JW (2018)	High
														SLC1A5	HIT	H. sapiens	Proximity Label-MS	Kovalski JR (2019)	High
														SLC1A5	HIT	H. sapiens	Negative Genetic	Kovalski JR (2019)	Low
														SLC1A5	HIT	H. sapiens	Proximity Label-MS	Adhikari H (2018)	High
														SLC1A5	HIT	H. sapiens	Proximity Label-MS	Go CD (2021)	High
														SLC20A1	HIT	H. sapiens	Proximity Label-MS	Go CD (2021)	High
														SLC20A1	HIT	H. sapiens	Proximity Label-MS	Adhikari H (2018)	High
														SLC20A2	HIT	H. sapiens	Proximity Label-MS	Kovalski JR (2019)	High
														SLC20A2	HIT	H. sapiens	Proximity Label-MS	Go CD (2021)	High
														SLC22A5	HIT	H. sapiens	Proximity Label-MS	Go CD (2021)	High
														SLC23A2	HIT	H. sapiens	Proximity Label-MS	Adhikari H (2018)	High
														SLC26A2	HIT	H. sapiens	Proximity Label-MS	Kovalski JR (2019)	High
														SLC26A2	HIT	H. sapiens	Proximity Label-MS	Go CD (2021)	High
														SLC26A6	HIT	H. sapiens	Proximity Label-MS	Go CD (2021)	High
														SLC26A6	HIT	H. sapiens	Proximity Label-MS	Kovalski JR (2019)	High
														SLC29A1	HIT	H. sapiens	Proximity Label-MS	Kovalski JR (2019)	High
														SLC29A1	HIT	H. sapiens	Proximity Label-MS	Adhikari H (2018)	High
														SLC29A1	HIT	H. sapiens	Proximity Label-MS	Go CD (2021)	High
														SLC29A2	HIT	H. sapiens	Proximity Label-MS	Kovalski JR (2019)	High
														SLC2A1	HIT	H. sapiens	Proximity Label-MS	Go CD (2021)	High
														SLC2A3	HIT	H. sapiens	Proximity Label-MS	Bigenzahn JW (2018)	High
														SLC2A3	HIT	H. sapiens	Proximity Label-MS	Kovalski JR (2019)	High
														SLC30A1	HIT	H. sapiens	Proximity Label-MS	Bigenzahn JW (2018)	High
														SLC30A1	HIT	H. sapiens	Proximity Label-MS	Go CD (2021)	High
														SLC30A1	HIT	H. sapiens	Proximity Label-MS	Kovalski JR (2019)	High
														SLC30A1	HIT	H. sapiens	Proximity Label-MS	Adhikari H (2018)	High
														SLC30A4	HIT	H. sapiens	Proximity Label-MS	Go CD (2021)	High
														SLC30A6	HIT	H. sapiens	Proximity Label-MS	Adhikari H (2018)	High
														SLC30A7	HIT	H. sapiens	Proximity Label-MS	Adhikari H (2018)	High
														SLC31A1	HIT	H. sapiens	Synthetic Lethality	Martin TD (2017)	High
[truncated: 551 more rows]
[truncated: 65 more columns]

## Sheet: S2.6_BioGRID (Figures)
Protein - Protein Interactions
Selective proteins related to the target pathways of drug leads identified evaluated for their interactome.
Proteins evaluated: DDR1, CDH1, KRAS, LYN, BCR.
Repository for Interactome datasets used: BioGRID
	Central protein in the grid: Few proteins in the inner most circle are enlisted.
	DDR1: ERBB2, CDH1, CDH2
	CDH1: AKT1, KRAS, AKT1, EGFR, CTNNB1, YAP1, SRC, ERBB2
	KRAS: LYN, CTNNB1, EGFR, BRAF, BCL2, NOTCH1
	LYN: SRC, ERBB2, EGFR, TP53, PTK2, SYK, MET, JAK2, NTRK1, SHC1, KRAS
	BCR: ABL1, TP53, MYC, GRB2, PIK3R1, SHC1

## Sheet: S2.7_STRING database
STRING database: Protein - Protein Interactions
node1	node2	node1 accession	node2 accession	score
APC	AXIN1	ENSP00000257430	ENSP00000262320	0.999
APC	CTNNB1	ENSP00000257430	ENSP00000344456	0.999			Input parameters:
AXIN1	APC	ENSP00000262320	ENSP00000257430	0.999			Network Parameters:
AXIN1	DVL2	ENSP00000262320	ENSP00000005340	0.999				Network Type:	Physical subnetwork (the edges indicate that the proteins are part of a physical complex)
AXIN1	GSK3B	ENSP00000262320	ENSP00000324806	0.999				Meaning of network edges:	Confidence level (line thickness indicates the strength of data support)
CDH1	CTNNB1	ENSP00000261769	ENSP00000344456	0.999				Active interaction sources:	Textmining, Experiments, Databases
CTNNA1	CTNNB1	ENSP00000304669	ENSP00000344456	0.999				Minimum required interaction score:	High confidence (> 0.7)
CTNNB1	APC	ENSP00000344456	ENSP00000257430	0.999
CTNNB1	CDH1	ENSP00000344456	ENSP00000261769	0.999			Clustering parameters:	MCL clustering (network is clustered to a specified "MCL inflation parameter" )
CTNNB1	CTNNA1	ENSP00000344456	ENSP00000304669	0.999				Inflation parameter	5
DVL2	AXIN1	ENSP00000005340	ENSP00000262320	0.999				Edges within a cluster	Solid line
EGF	EGFR	ENSP00000265171	ENSP00000275493	0.999				Edges between clusters:	Dotted line
EGFR	EGF	ENSP00000275493	ENSP00000265171	0.999
EGFR	ERBB2	ENSP00000275493	ENSP00000269571	0.999			Protein interactome output:
EGFR	ERBB3	ENSP00000275493	ENSP00000267101	0.999			Protein Network Stats:
EGFR	EREG	ENSP00000275493	ENSP00000244869	0.999				number of nodes:		32
EGFR	TGFA	ENSP00000275493	ENSP00000295400	0.999				number of edges:		112
ERBB2	EGFR	ENSP00000269571	ENSP00000275493	0.999				average node degree:		7
ERBB3	EGFR	ENSP00000267101	ENSP00000275493	0.999				avg. local clustering coefficient:		0.668
EREG	EGFR	ENSP00000244869	ENSP00000275493	0.999				expected number of edges:		23
GAB1	PTPN11	ENSP00000262995	ENSP00000340944	0.999				PPI enrichment p-value:		< 1.0e-16
GRB2	SHC1	ENSP00000376345	ENSP00000401303	0.999			Clusters Obtained:
GSK3B	AXIN1	ENSP00000324806	ENSP00000262320	0.999				Clusters	Gene count	Genes
IRS1	PTPN11	ENSP00000304895	ENSP00000340944	0.999				Cluster 1:	8	APC,AXIN1,CDH1,CTNNA1,CTNNB1,GSK3B,SOX2,SOX9
PTPN11	GAB1	ENSP00000340944	ENSP00000262995	0.999				Cluster 2:	7	ABL1,BCR,GAB1,GRB2,IRS1,LYN,SOS1
PTPN11	IRS1	ENSP00000340944	ENSP00000304895	0.999				Cluster 3:	6	EGF,EGFR,ERBB2,ERBB3,EREG,TGFA
SHC1	GRB2	ENSP00000401303	ENSP00000376345	0.999				Cluster 4:	3	DDR1,PTPN11,SHC1
TGFA	EGFR	ENSP00000295400	ENSP00000275493	0.999				Cluster 5:	2	DVL2,VANGL2
AXIN1	CTNNB1	ENSP00000262320	ENSP00000344456	0.998				Cluster 6:	2	BRAF,KRAS
CTNNB1	AXIN1	ENSP00000344456	ENSP00000262320	0.998				Cluster 7:	2	PIK3CA,SRC
EGFR	GRB2	ENSP00000275493	ENSP00000376345	0.998				Cluster 8:	1	AKT1
ERBB2	GRB2	ENSP00000269571	ENSP00000376345	0.998
GAB1	GRB2	ENSP00000262995	ENSP00000376345	0.998
GRB2	EGFR	ENSP00000376345	ENSP00000275493	0.998
GRB2	ERBB2	ENSP00000376345	ENSP00000269571	0.998
GRB2	GAB1	ENSP00000376345	ENSP00000262995	0.998
GRB2	SOS1	ENSP00000376345	ENSP00000387784	0.998
SOS1	GRB2	ENSP00000387784	ENSP00000376345	0.998
CTNNB1	GSK3B	ENSP00000344456	ENSP00000324806	0.997
EGFR	SHC1	ENSP00000275493	ENSP00000401303	0.997
ERBB2	SHC1	ENSP00000269571	ENSP00000401303	0.997
ERBB3	SHC1	ENSP00000267101	ENSP00000401303	0.997
GRB2	PTPN11	ENSP00000376345	ENSP00000340944	0.997
GSK3B	CTNNB1	ENSP00000324806	ENSP00000344456	0.997
PTPN11	GRB2	ENSP00000340944	ENSP00000376345	0.997
SHC1	EGFR	ENSP00000401303	ENSP00000275493	0.997
SHC1	ERBB2	ENSP00000401303	ENSP00000269571	0.997
SHC1	ERBB3	ENSP00000401303	ENSP00000267101	0.997
GRB2	SRC	ENSP00000376345	ENSP00000362680	0.996
SRC	GRB2	ENSP00000362680	ENSP00000376345	0.996
ABL1	GRB2	ENSP00000361423	ENSP00000376345	0.995
APC	GSK3B	ENSP00000257430	ENSP00000324806	0.995
EGFR	SRC	ENSP00000275493	ENSP00000362680	0.995
ERBB2	ERBB3	ENSP00000269571	ENSP00000267101	0.995
ERBB3	ERBB2	ENSP00000267101	ENSP00000269571	0.995
ERBB3	GRB2	ENSP00000267101	ENSP00000376345	0.995
GRB2	ABL1	ENSP00000376345	ENSP00000361423	0.995
GRB2	ERBB3	ENSP00000376345	ENSP00000267101	0.995
GRB2	IRS1	ENSP00000376345	ENSP00000304895	0.995
GSK3B	APC	ENSP00000324806	ENSP00000257430	0.995
IRS1	GRB2	ENSP00000304895	ENSP00000376345	0.995
IRS1	PIK3CA	ENSP00000304895	ENSP00000263967	0.995
PIK3CA	IRS1	ENSP00000263967	ENSP00000304895	0.995
SRC	EGFR	ENSP00000362680	ENSP00000275493	0.995
CDH1	CTNNA1	ENSP00000261769	ENSP00000304669	0.994
CTNNA1	CDH1	ENSP00000304669	ENSP00000261769	0.994
SHC1	SOS1	ENSP00000401303	ENSP00000387784	0.994
SHC1	SRC	ENSP00000401303	ENSP00000362680	0.994
SOS1	SHC1	ENSP00000387784	ENSP00000401303	0.994
SRC	SHC1	ENSP00000362680	ENSP00000401303	0.994
EGFR	SOS1	ENSP00000275493	ENSP00000387784	0.993
KRAS	PIK3CA	ENSP00000256078	ENSP00000263967	0.993
PIK3CA	KRAS	ENSP00000263967	ENSP00000256078	0.993
SOS1	EGFR	ENSP00000387784	ENSP00000275493	0.993
EGF	ERBB2	ENSP00000265171	ENSP00000269571	0.992
EGF	ERBB3	ENSP00000265171	ENSP00000267101	0.992
ERBB2	EGF	ENSP00000269571	ENSP00000265171	0.992
ERBB3	EGF	ENSP00000267101	ENSP00000265171	0.992
GAB1	SHC1	ENSP00000262995	ENSP00000401303	0.989
SHC1	GAB1	ENSP00000401303	ENSP00000262995	0.989
EGF	GRB2	ENSP00000265171	ENSP00000376345	0.985
GRB2	EGF	ENSP00000376345	ENSP00000265171	0.985
PTPN11	SHC1	ENSP00000340944	ENSP00000401303	0.985
SHC1	PTPN11	ENSP00000401303	ENSP00000340944	0.985
IRS1	SHC1	ENSP00000304895	ENSP00000401303	0.982
SHC1	IRS1	ENSP00000401303	ENSP00000304895	0.982
EGFR	GAB1	ENSP00000275493	ENSP00000262995	0.981
EGFR	PTPN11	ENSP00000275493	ENSP00000340944	0.981
GAB1	EGFR	ENSP00000262995	ENSP00000275493	0.981
PTPN11	EGFR	ENSP00000340944	ENSP00000275493	0.981
PTPN11	SRC	ENSP00000340944	ENSP00000362680	0.977
SRC	PTPN11	ENSP00000362680	ENSP00000340944	0.977
PTPN11	SOS1	ENSP00000340944	ENSP00000387784	0.974
SOS1	PTPN11	ENSP00000387784	ENSP00000340944	0.974
CTNNB1	SOX2	ENSP00000344456	ENSP00000323588	0.973
DVL2	GSK3B	ENSP00000005340	ENSP00000324806	0.973
GSK3B	DVL2	ENSP00000324806	ENSP00000005340	0.973
SOX2	CTNNB1	ENSP00000323588	ENSP00000344456	0.973
CTNNB1	DVL2	ENSP00000344456	ENSP00000005340	0.971
CTNNB1	SOX9	ENSP00000344456	ENSP00000245479	0.971
DVL2	CTNNB1	ENSP00000005340	ENSP00000344456	0.971
SOX9	CTNNB1	ENSP00000245479	ENSP00000344456	0.971
GAB1	SOS1	ENSP00000262995	ENSP00000387784	0.968
SOS1	GAB1	ENSP00000387784	ENSP00000262995	0.968
AXIN1	CTNNA1	ENSP00000262320	ENSP00000304669	0.967
CTNNA1	AXIN1	ENSP00000304669	ENSP00000262320	0.967
CTNNB1	EGFR	ENSP00000344456	ENSP00000275493	0.965
EGFR	CTNNB1	ENSP00000275493	ENSP00000344456	0.965
LYN	SRC	ENSP00000428924	ENSP00000362680	0.965
SRC	LYN	ENSP00000362680	ENSP00000428924	0.965
CTNNB1	ERBB2	ENSP00000344456	ENSP00000269571	0.963
ERBB2	CTNNB1	ENSP00000269571	ENSP00000344456	0.963
EGF	SHC1	ENSP00000265171	ENSP00000401303	0.96
SHC1	EGF	ENSP00000401303	ENSP00000265171	0.96
ERBB2	SRC	ENSP00000269571	ENSP00000362680	0.959
SRC	ERBB2	ENSP00000362680	ENSP00000269571	0.959
AKT1	SRC	ENSP00000451828	ENSP00000362680	0.953
SRC	AKT1	ENSP00000362680	ENSP00000451828	0.953
CDH1	EGFR	ENSP00000261769	ENSP00000275493	0.952
EGFR	CDH1	ENSP00000275493	ENSP00000261769	0.952
ERBB2	TGFA	ENSP00000269571	ENSP00000295400	0.952
TGFA	ERBB2	ENSP00000295400	ENSP00000269571	0.952
IRS1	SRC	ENSP00000304895	ENSP00000362680	0.948
PIK3CA	PTPN11	ENSP00000263967	ENSP00000340944	0.948
PTPN11	PIK3CA	ENSP00000340944	ENSP00000263967	0.948
SRC	IRS1	ENSP00000362680	ENSP00000304895	0.948
APC	DVL2	ENSP00000257430	ENSP00000005340	0.947
DVL2	APC	ENSP00000005340	ENSP00000257430	0.947
SOS1	SRC	ENSP00000387784	ENSP00000362680	0.947
SRC	SOS1	ENSP00000362680	ENSP00000387784	0.947
ERBB3	EREG	ENSP00000267101	ENSP00000244869	0.946
EREG	ERBB3	ENSP00000244869	ENSP00000267101	0.946
GRB2	PIK3CA	ENSP00000376345	ENSP00000263967	0.946
PIK3CA	GRB2	ENSP00000263967	ENSP00000376345	0.946
BRAF	KRAS	ENSP00000288602	ENSP00000256078	0.943
KRAS	BRAF	ENSP00000256078	ENSP00000288602	0.943
CTNNB1	SRC	ENSP00000344456	ENSP00000362680	0.938
SRC	CTNNB1	ENSP00000362680	ENSP00000344456	0.938
BCR	GRB2	ENSP00000303507	ENSP00000376345	0.937
GRB2	BCR	ENSP00000376345	ENSP00000303507	0.937
ERBB2	SOS1	ENSP00000269571	ENSP00000387784	0.928
SOS1	ERBB2	ENSP00000387784	ENSP00000269571	0.928
EGF	SRC	ENSP00000265171	ENSP00000362680	0.927
ERBB3	SOS1	ENSP00000267101	ENSP00000387784	0.927
SOS1	ERBB3	ENSP00000387784	ENSP00000267101	0.927
SRC	EGF	ENSP00000362680	ENSP00000265171	0.927
ABL1	CTNNB1	ENSP00000361423	ENSP00000344456	0.921
CTNNB1	ABL1	ENSP00000344456	ENSP00000361423	0.921
PIK3CA	SRC	ENSP00000263967	ENSP00000362680	0.921
SRC	PIK3CA	ENSP00000362680	ENSP00000263967	0.921
IRS1	SOS1	ENSP00000304895	ENSP00000387784	0.915
SOS1	IRS1	ENSP00000387784	ENSP00000304895	0.915
GAB1	PIK3CA	ENSP00000262995	ENSP00000263967	0.912
PIK3CA	GAB1	ENSP00000263967	ENSP00000262995	0.912
ERBB2	EREG	ENSP00000269571	ENSP00000244869	0.902
EREG	ERBB2	ENSP00000244869	ENSP00000269571	0.902
EGF	GAB1	ENSP00000265171	ENSP00000262995	0.901
GAB1	EGF	ENSP00000262995	ENSP00000265171	0.901
BCR	LYN	ENSP00000303507	ENSP00000428924	0.9
CDH1	PIK3CA	ENSP00000261769	ENSP00000263967	0.9
EGF	SOS1	ENSP00000265171	ENSP00000387784	0.9
ERBB3	TGFA	ENSP00000267101	ENSP00000295400	0.9
LYN	BCR	ENSP00000428924	ENSP00000303507	0.9
PIK3CA	CDH1	ENSP00000263967	ENSP00000261769	0.9
PIK3CA	SHC1	ENSP00000263967	ENSP00000401303	0.9
PIK3CA	SOS1	ENSP00000263967	ENSP00000387784	0.9
SHC1	PIK3CA	ENSP00000401303	ENSP00000263967	0.9
SOS1	EGF	ENSP00000387784	ENSP00000265171	0.9
SOS1	PIK3CA	ENSP00000387784	ENSP00000263967	0.9
TGFA	ERBB3	ENSP00000295400	ENSP00000267101	0.9
CDH1	SRC	ENSP00000261769	ENSP00000362680	0.895
SRC	CDH1	ENSP00000362680	ENSP00000261769	0.895
APC	CTNNA1	ENSP00000257430	ENSP00000304669	0.894
CTNNA1	APC	ENSP00000304669	ENSP00000257430	0.894
KRAS	SOS1	ENSP00000256078	ENSP00000387784	0.884
SOS1	KRAS	ENSP00000387784	ENSP00000256078	0.884
ABL1	SHC1	ENSP00000361423	ENSP00000401303	0.872
SHC1	ABL1	ENSP00000401303	ENSP00000361423	0.872
LYN	SHC1	ENSP00000428924	ENSP00000401303	0.861
SHC1	LYN	ENSP00000401303	ENSP00000428924	0.861
AKT1	AXIN1	ENSP00000451828	ENSP00000262320	0.848
AXIN1	AKT1	ENSP00000262320	ENSP00000451828	0.848
CTNNB1	IRS1	ENSP00000344456	ENSP00000304895	0.848
IRS1	CTNNB1	ENSP00000304895	ENSP00000344456	0.848
ERBB2	PTPN11	ENSP00000269571	ENSP00000340944	0.845
PTPN11	ERBB2	ENSP00000340944	ENSP00000269571	0.845
AKT1	PIK3CA	ENSP00000451828	ENSP00000263967	0.841
PIK3CA	AKT1	ENSP00000263967	ENSP00000451828	0.841
EGF	EREG	ENSP00000265171	ENSP00000244869	0.831
EREG	EGF	ENSP00000244869	ENSP00000265171	0.831
DDR1	PTPN11	ENSP00000427552	ENSP00000340944	0.824
PTPN11	DDR1	ENSP00000340944	ENSP00000427552	0.824
CTNNB1	PTPN11	ENSP00000344456	ENSP00000340944	0.812
PTPN11	CTNNB1	ENSP00000340944	ENSP00000344456	0.812
ABL1	BCR	ENSP00000361423	ENSP00000303507	0.795
BCR	ABL1	ENSP00000303507	ENSP00000361423	0.795
DDR1	SHC1	ENSP00000427552	ENSP00000401303	0.794
SHC1	DDR1	ENSP00000401303	ENSP00000427552	0.794
ERBB3	PIK3CA	ENSP00000267101	ENSP00000263967	0.785
PIK3CA	ERBB3	ENSP00000263967	ENSP00000267101	0.785
ERBB3	SRC	ENSP00000267101	ENSP00000362680	0.778
SRC	ERBB3	ENSP00000362680	ENSP00000267101	0.778
GAB1	LYN	ENSP00000262995	ENSP00000428924	0.774
LYN	GAB1	ENSP00000428924	ENSP00000262995	0.774
KRAS	SRC	ENSP00000256078	ENSP00000362680	0.764
SRC	KRAS	ENSP00000362680	ENSP00000256078	0.764
GRB2	LYN	ENSP00000376345	ENSP00000428924	0.746
LYN	GRB2	ENSP00000428924	ENSP00000376345	0.746
EGFR	PIK3CA	ENSP00000275493	ENSP00000263967	0.742
PIK3CA	EGFR	ENSP00000263967	ENSP00000275493	0.742
GRB2	KRAS	ENSP00000376345	ENSP00000256078	0.74
KRAS	GRB2	ENSP00000256078	ENSP00000376345	0.74
LYN	PTPN11	ENSP00000428924	ENSP00000340944	0.736
PTPN11	LYN	ENSP00000340944	ENSP00000428924	0.736
CDH1	GSK3B	ENSP00000261769	ENSP00000324806	0.728
GSK3B	CDH1	ENSP00000324806	ENSP00000261769	0.728
DVL2	VANGL2	ENSP00000005340	ENSP00000357040	0.726
VANGL2	DVL2	ENSP00000357040	ENSP00000005340	0.726
APC	CDH1	ENSP00000257430	ENSP00000261769	0.72
CDH1	APC	ENSP00000261769	ENSP00000257430	0.72
EGFR	IRS1	ENSP00000275493	ENSP00000304895	0.719
IRS1	EGFR	ENSP00000304895	ENSP00000275493	0.719
AKT1	GSK3B	ENSP00000451828	ENSP00000324806	0.7
GSK3B	AKT1	ENSP00000324806	ENSP00000451828	0.7
