# Supplementary material for: Identification of Synergistic Drug Combinations to Target KRAS-Driven Chemoradioresistant Cancers Utilizing Tumoroid Models of Colorectal Adenocarcinoma and Recurrent Glioblastoma
Source: Front Oncol. 2022 May 18;12:840241. doi: 10.3389/fonc.2022.840241 (PMC9158132; doi:10.3389/fonc.2022.840241)
Supplement: Supplementary file 5 [file Table_3.xls]

## Sheet: S3.1_COREAD_IC50_GDSC
Drug IC50 concentrations (Unit: Micromolar, µM)
Source: GDSC database
Colorectal Adenocarcinoma (COREAD)
Lapatinib							Afatinib							Sapitinib							Erlotinib							Gefitinib							Nilotinib							Ponatinib							Dasatinib
Cell line	TCGA classification	Tissue	Tissue sub-type	IC50	AUC		Cell line	TCGA classification	Tissue	Tissue sub-type	IC50	AUC		Cell line	TCGA classification	Tissue	Tissue sub-type	IC50	AUC		Cell line	TCGA classification	Tissue	Tissue sub-type	IC50	AUC		Cell line	TCGA classification	Tissue	Tissue sub-type	IC50	AUC		Cell line	TCGA classification	Tissue	Tissue sub-type	IC50	AUC		Cell line	TCGA classification	Tissue	Tissue sub-type	IC50	AUC		Cell line
SW1417	COREAD	digestive_system	large_intestine	381.806	0.923378		SW620	COREAD	digestive_system	large_intestine	209.03	0.991357		CL-11	COREAD	digestive_system	large_intestine	2080.72	0.976695		CL-11	COREAD	digestive_system	large_intestine	218.132	0.966383		SW1417	COREAD	digestive_system	large_intestine	227.402	0.947617		COLO-678	COREAD	digestive_system	large_intestine	2205.41	0.980792		SNU-C1	COREAD	digestive_system	large_intestine	20.6911	0.967639		COLO-678
NCI-H716	COREAD	digestive_system	large_intestine	354.528	0.981037		CL-34	COREAD	digestive_system	large_intestine	203.333	0.982207		SNU-C1	COREAD	digestive_system	large_intestine	703.743	0.988083		SW1417	COREAD	digestive_system	large_intestine	182.127	0.94334		CL-11	COREAD	digestive_system	large_intestine	220	0.966506		SW1417	COREAD	digestive_system	large_intestine	520.976	0.961083		SW1463	COREAD	digestive_system	large_intestine	18.9311	0.96438		LS-180
CL-11	COREAD	digestive_system	large_intestine	296.705	0.941707		CL-11	COREAD	digestive_system	large_intestine	198.907	0.983535		CL-40	COREAD	digestive_system	large_intestine	508.577	0.988638		SW620	COREAD	digestive_system	large_intestine	179.907	0.98763		SW620	COREAD	digestive_system	large_intestine	192.077	0.988123		LS-123	COREAD	digestive_system	large_intestine	392.683	0.980214		LS-123	COREAD	digestive_system	large_intestine	17.5149	0.979033		SW948
SW620	COREAD	digestive_system	large_intestine	285.196	0.975		SNU-81	COREAD	digestive_system	large_intestine	184.195	0.976259		LS-411N	COREAD	digestive_system	large_intestine	418.624	0.987338		SW948	COREAD	digestive_system	large_intestine	85.0132	0.985556		HT-29	COREAD	digestive_system	large_intestine	174.415	0.987035		RCM-1	COREAD	digestive_system	large_intestine	282.66	0.98131		CaR-1	COREAD	digestive_system	large_intestine	15.2626	0.978781		SNU-C1
COLO-678	COREAD	digestive_system	large_intestine	187.589	0.911109		HT-29	COREAD	digestive_system	large_intestine	159.529	0.979832		SW620	COREAD	digestive_system	large_intestine	382.579	0.980954		HT-29	COREAD	digestive_system	large_intestine	64.8094	0.976323		SNU-C2B	COREAD	digestive_system	large_intestine	80.8752	0.960822		NCI-H747	COREAD	digestive_system	large_intestine	263.176	0.979046		CW-2	COREAD	digestive_system	large_intestine	13.9216	0.984235		SNU-61
SW948	COREAD	digestive_system	large_intestine	172.103	0.97363		HCT-15	COREAD	digestive_system	large_intestine	142.422	0.984609		LS-1034	COREAD	digestive_system	large_intestine	263.519	0.991478		LS-411N	COREAD	digestive_system	large_intestine	58.6805	0.982251		NCI-H716	COREAD	digestive_system	large_intestine	73.6484	0.981492		SW1116	COREAD	digestive_system	large_intestine	257.989	0.991241		RCM-1	COREAD	digestive_system	large_intestine	12.7128	0.983077		LS-411N
SNU-61	COREAD	digestive_system	large_intestine	128.919	0.956938		LS-411N	COREAD	digestive_system	large_intestine	119.356	0.972031		SW948	COREAD	digestive_system	large_intestine	260.965	0.981794		LS-123	COREAD	digestive_system	large_intestine	55.8831	0.950721		SW948	COREAD	digestive_system	large_intestine	69.2674	0.983422		SNU-C2B	COREAD	digestive_system	large_intestine	210.811	0.975248		LS-1034	COREAD	digestive_system	large_intestine	9.29959	0.984774		COLO-205
SNU-C1	COREAD	digestive_system	large_intestine	90.9714	0.953776		NCI-H716	COREAD	digestive_system	large_intestine	113.327	0.973357		SNU-C5	COREAD	digestive_system	large_intestine	245.194	0.977421		CL-40	COREAD	digestive_system	large_intestine	41.8143	0.977234		SNU-61	COREAD	digestive_system	large_intestine	57.1268	0.972723		SW837	COREAD	digestive_system	large_intestine	174.552	0.989342		SW837	COREAD	digestive_system	large_intestine	8.67511	0.970239		KM12
CL-40	COREAD	digestive_system	large_intestine	88.2058	0.960018		LS-1034	COREAD	digestive_system	large_intestine	111.657	0.977078		KM12	COREAD	digestive_system	large_intestine	233.42	0.984999		SNU-C2B	COREAD	digestive_system	large_intestine	39.6293	0.945364		LS-411N	COREAD	digestive_system	large_intestine	56.981	0.981894		CL-11	COREAD	digestive_system	large_intestine	173.781	0.962933		LS-513	COREAD	digestive_system	large_intestine	8.55266	0.984542		SW1463
SW837	COREAD	digestive_system	large_intestine	69.3492	0.947833		COLO-320-HSR	COREAD	digestive_system	large_intestine	95.8947	0.986997		HCC2998	COREAD	digestive_system	large_intestine	191.732	0.993233		COLO-205	COREAD	digestive_system	large_intestine	37.1846	0.974674		RCM-1	COREAD	digestive_system	large_intestine	55.2945	0.957686		SNU-61	COREAD	digestive_system	large_intestine	135.968	0.983656		HT55	COREAD	digestive_system	large_intestine	7.07358	0.984634		CL-40
SNU-C5	COREAD	digestive_system	large_intestine	42.4984	0.929405		SW948	COREAD	digestive_system	large_intestine	85.1361	0.953463		COLO-205	COREAD	digestive_system	large_intestine	173.438	0.975907		RKO	COREAD	digestive_system	large_intestine	35.7901	0.986836		SNU-C1	COREAD	digestive_system	large_intestine	52.4027	0.975639		SW948	COREAD	digestive_system	large_intestine	134.971	0.989441		CL-11	COREAD	digestive_system	large_intestine	7.02729	0.977809		HCC2998
RKO	COREAD	digestive_system	large_intestine	41.5593	0.957423		SNU-61	COREAD	digestive_system	large_intestine	82.3606	0.945009		MDST8	COREAD	digestive_system	large_intestine	163.588	0.983043		SNU-C1	COREAD	digestive_system	large_intestine	32.836	0.967546		CL-40	COREAD	digestive_system	large_intestine	51.8086	0.980269		SW620	COREAD	digestive_system	large_intestine	122.696	0.984329		HT-115	COREAD	digestive_system	large_intestine	6.89728	0.988693		LS-1034
LS-180	COREAD	digestive_system	large_intestine	41.1013	0.929059		LS-513	COREAD	digestive_system	large_intestine	80.9518	0.97141		HT-29	COREAD	digestive_system	large_intestine	160.315	0.967278		SW837	COREAD	digestive_system	large_intestine	26.4515	0.964658		SNU-407	COREAD	digestive_system	large_intestine	50.0126	0.98293		CL-40	COREAD	digestive_system	large_intestine	103.626	0.987656		MDST8	COREAD	digestive_system	large_intestine	6.49622	0.986394		DiFi
RCM-1	COREAD	digestive_system	large_intestine	28.3322	0.879592		RKO	COREAD	digestive_system	large_intestine	78.8647	0.984502		COLO-320-HSR	COREAD	digestive_system	large_intestine	150.19	0.991997		HCT-116	COREAD	digestive_system	large_intestine	23.4554	0.990861		C2BBe1	COREAD	digestive_system	large_intestine	49.0285	0.950651		CaR-1	COREAD	digestive_system	large_intestine	95.0882	0.990738		HCC2998	COREAD	digestive_system	large_intestine	6.49599	0.986293		SW1417
COLO-205	COREAD	digestive_system	large_intestine	27.1731	0.916716		COLO-205	COREAD	digestive_system	large_intestine	66.3324	0.979222		NCI-H716	COREAD	digestive_system	large_intestine	127.02	0.967157		COLO-678	COREAD	digestive_system	large_intestine	21.2344	0.891746		LS-123	COREAD	digestive_system	large_intestine	48.4071	0.947411		SNU-407	COREAD	digestive_system	large_intestine	94.3567	0.989162		T84	COREAD	digestive_system	large_intestine	5.64552	0.980082		SW620
C2BBe1	COREAD	digestive_system	large_intestine	26.8988	0.87056		SNU-C5	COREAD	digestive_system	large_intestine	59.6679	0.959951		SW1417	COREAD	digestive_system	large_intestine	90.6811	0.885943		C2BBe1	COREAD	digestive_system	large_intestine	20.7342	0.926991		COLO-678	COREAD	digestive_system	large_intestine	45.7732	0.917137		SW48	COREAD	digestive_system	large_intestine	85.2998	0.981854		COLO-320-HSR	COREAD	digestive_system	large_intestine	5.58876	0.988668		RCM-1
SNU-C2B	COREAD	digestive_system	large_intestine	25.8961	0.868329		SNU-C1	COREAD	digestive_system	large_intestine	59.521	0.910823		RKO	COREAD	digestive_system	large_intestine	74.9756	0.975671		COLO-320-HSR	COREAD	digestive_system	large_intestine	20.5627	0.987209		SW837	COREAD	digestive_system	large_intestine	43.6036	0.97409		DiFi	COREAD	digestive_system	large_intestine	63.5171	0.98254		C2BBe1	COREAD	digestive_system	large_intestine	5.18142	0.971227		HT55
LoVo	COREAD	digestive_system	large_intestine	25.2135	0.905217		SK-CO-1	COREAD	digestive_system	large_intestine	44.5466	0.968057		SNU-81	COREAD	digestive_system	large_intestine	65.8021	0.993614		HCC2998	COREAD	digestive_system	large_intestine	19.2664	0.985538		COLO-205	COREAD	digestive_system	large_intestine	39.7162	0.975744		NCI-H716	COREAD	digestive_system	large_intestine	62.63	0.979476		CCK-81	COREAD	digestive_system	large_intestine	4.8982	0.98118		HCT-116
SW1116	COREAD	digestive_system	large_intestine	23.3418	0.901571		SNU-407	COREAD	digestive_system	large_intestine	43.5802	0.945207		HCT-116	COREAD	digestive_system	large_intestine	60.1855	0.983573		LS-1034	COREAD	digestive_system	large_intestine	17.8814	0.976941		RKO	COREAD	digestive_system	large_intestine	37.8603	0.987439		T84	COREAD	digestive_system	large_intestine	60.7999	0.985641		SNU-C2B	COREAD	digestive_system	large_intestine	3.66278	0.949014		SW837
GP5d	COREAD	digestive_system	large_intestine	22.5538	0.949754		GP5d	COREAD	digestive_system	large_intestine	42.7741	0.974694		LS-123	COREAD	digestive_system	large_intestine	54.7194	0.908055		RCM-1	COREAD	digestive_system	large_intestine	16.054	0.923923		MDST8	COREAD	digestive_system	large_intestine	36.6778	0.982865		HT55	COREAD	digestive_system	large_intestine	60.2316	0.979833		SK-CO-1	COREAD	digestive_system	large_intestine	2.92966	0.974961		CL-11
LS-123	COREAD	digestive_system	large_intestine	22.1171	0.855997		HCC2998	COREAD	digestive_system	large_intestine	41.889	0.96141		CL-34	COREAD	digestive_system	large_intestine	51.5195	0.956658		T84	COREAD	digestive_system	large_intestine	14.997	0.9616		SW1116	COREAD	digestive_system	large_intestine	33.1215	0.968044		CCK-81	COREAD	digestive_system	large_intestine	50.7706	0.989498		LS-180	COREAD	digestive_system	large_intestine	2.9188	0.943615		COLO-320-HSR
LS-411N	COREAD	digestive_system	large_intestine	18.2889	0.898326		SW1417	COREAD	digestive_system	large_intestine	39.0321	0.937991		SW837	COREAD	digestive_system	large_intestine	39.0096	0.933793		MDST8	COREAD	digestive_system	large_intestine	12.943	0.962946		HCT-15	COREAD	digestive_system	large_intestine	30.9725	0.981631		LoVo	COREAD	digestive_system	large_intestine	49.7307	0.974963		COLO-678	COREAD	digestive_system	large_intestine	2.13675	0.939951		MDST8
MDST8	COREAD	digestive_system	large_intestine	16.6027	0.907258		T84	COREAD	digestive_system	large_intestine	37.3009	0.949894		COLO-678	COREAD	digestive_system	large_intestine	38.3272	0.859926		GP5d	COREAD	digestive_system	large_intestine	10.0243	0.975735		HCC2998	COREAD	digestive_system	large_intestine	28.0028	0.989883		MDST8	COREAD	digestive_system	large_intestine	44.7902	0.985281		SW948	COREAD	digestive_system	large_intestine	2.02552	0.92387		CW-2
LS-1034	COREAD	digestive_system	large_intestine	13.285	0.90418		LS-180	COREAD	digestive_system	large_intestine	35.8246	0.923597		SNU-1040	COREAD	digestive_system	large_intestine	38.2571	0.956857		SNU-61	COREAD	digestive_system	large_intestine	10.0201	0.927738		LS-180	COREAD	digestive_system	large_intestine	27.9505	0.965617		SNU-C1	COREAD	digestive_system	large_intestine	40.1218	0.971283		GP5d	COREAD	digestive_system	large_intestine	1.95257	0.971352		SNU-175
KM12	COREAD	digestive_system	large_intestine	13.2046	0.88788		HCT-116	COREAD	digestive_system	large_intestine	35.3943	0.965279		HCT-15	COREAD	digestive_system	large_intestine	33.1783	0.948146		LS-180	COREAD	digestive_system	large_intestine	9.83696	0.935957		COLO-320-HSR	COREAD	digestive_system	large_intestine	27.8084	0.990475		LS-411N	COREAD	digestive_system	large_intestine	40.0905	0.977059		HCT-15	COREAD	digestive_system	large_intestine	1.65643	0.944786		SNU-407
HCT-116	COREAD	digestive_system	large_intestine	12.8139	0.92369		MDST8	COREAD	digestive_system	large_intestine	25.7454	0.941137		SNU-61	COREAD	digestive_system	large_intestine	27.1318	0.909346		NCI-H716	COREAD	digestive_system	large_intestine	9.642	0.935679		LS-1034	COREAD	digestive_system	large_intestine	25.3957	0.982698		SNU-175	COREAD	digestive_system	large_intestine	39.6353	0.988797		SW620	COREAD	digestive_system	large_intestine	1.63684	0.950412		T84
SNU-407	COREAD	digestive_system	large_intestine	10.6911	0.870525		SNU-1040	COREAD	digestive_system	large_intestine	25.6883	0.90529		SNU-C2B	COREAD	digestive_system	large_intestine	26.0718	0.879612		KM12	COREAD	digestive_system	large_intestine	8.77314	0.946749		SNU-C5	COREAD	digestive_system	large_intestine	23.7975	0.961314		LS-1034	COREAD	digestive_system	large_intestine	39.4807	0.988017		HT-29	COREAD	digestive_system	large_intestine	1.45336	0.925403		GP5d
SW1463	COREAD	digestive_system	large_intestine	10.6909	0.875613		RCM-1	COREAD	digestive_system	large_intestine	25.0129	0.911688		T84	COREAD	digestive_system	large_intestine	19.0864	0.916256		SNU-C5	COREAD	digestive_system	large_intestine	8.53773	0.929582		KM12	COREAD	digestive_system	large_intestine	19.2335	0.96884		LS-180	COREAD	digestive_system	large_intestine	38.3958	0.971747		RKO	COREAD	digestive_system	large_intestine	1.11001	0.942968		SW48
HT-29	COREAD	digestive_system	large_intestine	10.6678	0.848848		LS-123	COREAD	digestive_system	large_intestine	22.4048	0.885792		RCM-1	COREAD	digestive_system	large_intestine	17.7524	0.866262		SK-CO-1	COREAD	digestive_system	large_intestine	8.06239	0.948565		T84	COREAD	digestive_system	large_intestine	18.3929	0.966595		SW1463	COREAD	digestive_system	large_intestine	32.7643	0.979595		SW48	COREAD	digestive_system	large_intestine	1.07805	0.921873		SNU-C2B
SK-CO-1	COREAD	digestive_system	large_intestine	9.71766	0.872778		KM12	COREAD	digestive_system	large_intestine	15.1808	0.892181		SNU-407	COREAD	digestive_system	large_intestine	17.6688	0.911202		HCT-15	COREAD	digestive_system	large_intestine	7.84127	0.949158		CaR-1	COREAD	digestive_system	large_intestine	15.4978	0.965022		HT-29	COREAD	digestive_system	large_intestine	28.1346	0.961218		LoVo	COREAD	digestive_system	large_intestine	0.976302	0.914721		LS-513
HT55	COREAD	digestive_system	large_intestine	9.59241	0.850702		HT-115	COREAD	digestive_system	large_intestine	13.736	0.906141		LS-180	COREAD	digestive_system	large_intestine	17.3868	0.897099		CaR-1	COREAD	digestive_system	large_intestine	7.79803	0.943989		GP5d	COREAD	digestive_system	large_intestine	11.4762	0.97867		GP5d	COREAD	digestive_system	large_intestine	23.1102	0.989243		COLO-205	COREAD	digestive_system	large_intestine	0.68991	0.908384		SW1116
NCI-H747	COREAD	digestive_system	large_intestine	9.39128	0.809397		SNU-C2B	COREAD	digestive_system	large_intestine	13.7266	0.859997		CaR-1	COREAD	digestive_system	large_intestine	15.7644	0.909728		SNU-407	COREAD	digestive_system	large_intestine	7.44727	0.937923		HCT-116	COREAD	digestive_system	large_intestine	10.8682	0.979915		KM12	COREAD	digestive_system	large_intestine	21.5286	0.971214		LS-411N	COREAD	digestive_system	large_intestine	0.609487	0.862514		RKO
SNU-175	COREAD	digestive_system	large_intestine	8.15799	0.87168		CCK-81	COREAD	digestive_system	large_intestine	13.4359	0.898154		HT-115	COREAD	digestive_system	large_intestine	15.5445	0.949245		SW1116	COREAD	digestive_system	large_intestine	6.96368	0.920632		SK-CO-1	COREAD	digestive_system	large_intestine	10.2433	0.95651		SNU-C5	COREAD	digestive_system	large_intestine	19.5261	0.956436		NCI-H747	COREAD	digestive_system	large_intestine	0.549463	0.848263		HT-29
HCC2998	COREAD	digestive_system	large_intestine	7.62413	0.87849		LoVo	COREAD	digestive_system	large_intestine	12.8072	0.886382		GP5d	COREAD	digestive_system	large_intestine	13.5619	0.93044		SW1463	COREAD	digestive_system	large_intestine	6.92656	0.939473		NCI-H747	COREAD	digestive_system	large_intestine	9.77275	0.901329		HCC2998	COREAD	digestive_system	large_intestine	17.0389	0.983757		SW1417	COREAD	digestive_system	large_intestine	0.448628	0.837333		C2BBe1
T84	COREAD	digestive_system	large_intestine	7.27336	0.842951		CL-40	COREAD	digestive_system	large_intestine	12.2647	0.815704		SW1463	COREAD	digestive_system	large_intestine	10.1526	0.883669		CW-2	COREAD	digestive_system	large_intestine	5.59269	0.946688		SW1463	COREAD	digestive_system	large_intestine	9.71129	0.951724		HCT-15	COREAD	digestive_system	large_intestine	14.4466	0.967312		NCI-H716	COREAD	digestive_system	large_intestine	0.358849	0.818352		SNU-C5
HCT-15	COREAD	digestive_system	large_intestine	7.18596	0.851457		COLO-678	COREAD	digestive_system	large_intestine	10.5177	0.852595		C2BBe1	COREAD	digestive_system	large_intestine	8.46958	0.815945		HT55	COREAD	digestive_system	large_intestine	4.4757	0.903307		HT55	COREAD	digestive_system	large_intestine	9.26564	0.935802		C2BBe1	COREAD	digestive_system	large_intestine	13.7801	0.912643		HCT-116	COREAD	digestive_system	large_intestine	0.231631	0.802499		SK-CO-1
CW-2	COREAD	digestive_system	large_intestine	5.56187	0.841321		SW837	COREAD	digestive_system	large_intestine	10.4932	0.8357		SW1116	COREAD	digestive_system	large_intestine	7.8343	0.846579		NCI-H747	COREAD	digestive_system	large_intestine	2.5054	0.82872		CW-2	COREAD	digestive_system	large_intestine	4.82995	0.940401		HCT-116	COREAD	digestive_system	large_intestine	8.55191	0.974527		KM12	COREAD	digestive_system	large_intestine	0.119657	0.692403		NCI-H716
CaR-1	COREAD	digestive_system	large_intestine	4.66973	0.80844		NCI-H747	COREAD	digestive_system	large_intestine	10.4557	0.846026		HT55	COREAD	digestive_system	large_intestine	7.55008	0.847684		LoVo	COREAD	digestive_system	large_intestine	2.33312	0.859989		LoVo	COREAD	digestive_system	large_intestine	4.4505	0.898775		COLO-205	COREAD	digestive_system	large_intestine	8.21722	0.934573									CCK-81
COLO-320-HSR	COREAD	digestive_system	large_intestine	2.21564	0.754445		C2BBe1	COREAD	digestive_system	large_intestine	9.92162	0.85191		NCI-H747	COREAD	digestive_system	large_intestine	6.57931	0.801323		SNU-175	COREAD	digestive_system	large_intestine	1.95086	0.885207		SNU-175	COREAD	digestive_system	large_intestine	2.94071	0.912442		RKO	COREAD	digestive_system	large_intestine	5.96467	0.945363									HCT-15
SW48	COREAD	digestive_system	large_intestine	0.844368	0.613799		SW1463	COREAD	digestive_system	large_intestine	7.47145	0.769881		SK-CO-1	COREAD	digestive_system	large_intestine	4.5871	0.827736		SW48	COREAD	digestive_system	large_intestine	0.993293	0.793701		SW48	COREAD	digestive_system	large_intestine	1.29978	0.816107		CW-2	COREAD	digestive_system	large_intestine	5.7947	0.948123									NCI-H747
DiFi	COREAD	digestive_system	large_intestine	0.644253	0.585595		SW48	COREAD	digestive_system	large_intestine	6.58089	0.825841		LS-513	COREAD	digestive_system	large_intestine	4.47536	0.859895		CCK-81	COREAD	digestive_system	large_intestine	0.536346	0.762842		CCK-81	COREAD	digestive_system	large_intestine	1.03391	0.828495		SK-CO-1	COREAD	digestive_system	large_intestine	5.77679	0.93544									LoVo
CCK-81	COREAD	digestive_system	large_intestine	0.459778	0.548622		SW1116	COREAD	digestive_system	large_intestine	5.28128	0.753908		SNU-175	COREAD	digestive_system	large_intestine	3.9331	0.824221		DiFi	COREAD	digestive_system	large_intestine	0.268809	0.670651		DiFi	COREAD	digestive_system	large_intestine	0.152805	0.605755		COLO-320-HSR	COREAD	digestive_system	large_intestine	2.45302	0.915256									CaR-1
							CW-2	COREAD	digestive_system	large_intestine	4.889	0.773754		SW48	COREAD	digestive_system	large_intestine	3.01209	0.770029																														LS-123
							CaR-1	COREAD	digestive_system	large_intestine	3.40999	0.719555		LoVo	COREAD	digestive_system	large_intestine	2.9499	0.768682
							NCI-H508	COREAD	digestive_system	large_intestine	3.21399	0.691298		CW-2	COREAD	digestive_system	large_intestine	1.99158	0.758554
							DiFi	COREAD	digestive_system	large_intestine	0.050225	0.155109		NCI-H508	COREAD	digestive_system	large_intestine	1.16039	0.736863
														CCK-81	COREAD	digestive_system	large_intestine	0.539866	0.607588
														DiFi	COREAD	digestive_system	large_intestine	0.01892	0.236691
[truncated: 11 more columns]

## Sheet: S3.2_PanCancer_IC50_GDSC
Drug IC50 concentrations (Unit: Micromolar, µM)
Source: GDSC database
PanCancer Atlas
Lapatinib, C29H26ClFN4O4S - PubChem (nih.gov)							Afatinib, C24H25ClFN5O3 - PubChem (nih.gov)							Sapitinib							Erlotinib hydrochloride, C22H24ClN3O4 - PubChem (nih.gov)							Gefitinib							Nilotinib							Dasatinib							Ponatinib
Cell line	TCGA classification	Tissue	Tissue sub-type	IC50	AUC		Cell line	TCGA classification	Tissue	Tissue sub-type	IC50	AUC		Cell line	TCGA classification	Tissue	Tissue sub-type	IC50	AUC		Cell line	TCGA classification	Tissue	Tissue sub-type	IC50	AUC		Cell line	TCGA classification	Tissue	Tissue sub-type	IC50	AUC		Cell line	TCGA classification	Tissue	Tissue sub-type	IC50	AUC		Cell line	TCGA classification	Tissue	Tissue sub-type	IC50	AUC		Cell line
697	UNCLASSIFIED	blood	lymphoblastic_leukemia	4.35077	0.847367		697	UNCLASSIFIED	blood	lymphoblastic_leukemia	1.32954	0.756885		697	UNCLASSIFIED	blood	lymphoblastic_leukemia	68.0289	0.992097		697	UNCLASSIFIED	blood	lymphoblastic_leukemia	2.46768	0.937381		697	UNCLASSIFIED	blood	lymphoblastic_leukemia	10.0454	0.987309		697	UNCLASSIFIED	blood	lymphoblastic_leukemia	3.72499	0.959321		MEG-01	LCML	blood	chronic_myeloid_leukaemia	0.000227	0.025492		697
5637	BLCA	urogenital_system	bladder	8.6092	0.839642		5637	BLCA	urogenital_system	bladder	0.964206	0.694046		5637	BLCA	urogenital_system	bladder	5.57506	0.821879		5637	BLCA	urogenital_system	bladder	2.06138	0.852649		5637	BLCA	urogenital_system	bladder	6.24545	0.916587		5637	BLCA	urogenital_system	bladder	88.0075	0.982959		KU812	LCML	blood	chronic_myeloid_leukaemia	0.000242	0.021787		5637
22RV1	PRAD	urogenital_system	prostate	42.2664	0.924187		22RV1	PRAD	urogenital_system	prostate	11.3937	0.879934		22RV1	PRAD	urogenital_system	prostate	261.952	0.975578		22RV1	PRAD	urogenital_system	prostate	40.6353	0.968893		22RV1	PRAD	urogenital_system	prostate	56.4048	0.974411		22RV1	PRAD	urogenital_system	prostate	51.2103	0.972889		LAMA-84	LCML	blood	chronic_myeloid_leukaemia	0.000291	0.016849		201T
23132-87	STAD	digestive_system	stomach	16.057	0.891003		23132-87	STAD	digestive_system	stomach	1.92028	0.762773		23132-87	STAD	digestive_system	stomach	15.4712	0.898523		23132-87	STAD	digestive_system	stomach	6.70375	0.928475		23132-87	STAD	digestive_system	stomach	6.80108	0.929087		23132-87	STAD	digestive_system	stomach	45.1189	0.978918		JURL-MK1	LCML	blood	chronic_myeloid_leukaemia	0.000489	0.017684		22RV1
42-MG-BA	GBM	nervous_system	glioma	26.3562	0.927952		42-MG-BA	GBM	nervous_system	glioma	5.60438	0.857307		42-MG-BA	GBM	nervous_system	glioma	62.5941	0.963219		42-MG-BA	GBM	nervous_system	glioma	29.5158	0.978101		42-MG-BA	GBM	nervous_system	glioma	47.1781	0.984492		42-MG-BA	GBM	nervous_system	glioma	7.35969	0.942049		CTV-1	LAML	blood	acute_myeloid_leukaemia	0.000717	0.04123		23132-87
639-V	BLCA	urogenital_system	bladder	42.4103	0.958596		639-V	BLCA	urogenital_system	bladder	5.63284	0.868873		639-V	BLCA	urogenital_system	bladder	69.9625	0.974594		639-V	BLCA	urogenital_system	bladder	10.0961	0.963836		639-V	BLCA	urogenital_system	bladder	11.8824	0.968192		639-V	BLCA	urogenital_system	bladder	45.6236	0.989482		CML-T1	LCML	blood	chronic_myeloid_leukaemia	0.000841	0.054928		42-MG-BA
647-V	BLCA	urogenital_system	bladder	66.9576	0.963879		647-V	BLCA	urogenital_system	bladder	7.0676	0.876081		647-V	BLCA	urogenital_system	bladder	53.6244	0.961452		647-V	BLCA	urogenital_system	bladder	10.8884	0.958119		647-V	BLCA	urogenital_system	bladder	32.4922	0.981245		647-V	BLCA	urogenital_system	bladder	90.842	0.991477		ALL-SIL	ALL	blood	T_cell_leukemia	0.000892	0.072842		451Lu
769-P	KIRC	kidney	kidney	2.66054	0.748979		769-P	KIRC	kidney	kidney	2.31573	0.782727		769-P	KIRC	kidney	kidney	6.19028	0.843232		769-P	KIRC	kidney	kidney	4.75052	0.91767		769-P	KIRC	kidney	kidney	4.24296	0.911919		769-P	KIRC	kidney	kidney	4.31794	0.912831		KCL-22	LCML	blood	chronic_myeloid_leukaemia	0.001004	0.086311		639-V
786-0	KIRC	kidney	kidney	4.98696	0.803538		786-0	KIRC	kidney	kidney	3.83567	0.819616		786-0	KIRC	kidney	kidney	64.9181	0.955846		786-0	KIRC	kidney	kidney	4.97836	0.913861		786-0	KIRC	kidney	kidney	53.3806	0.980723		786-0	KIRC	kidney	kidney	48.0592	0.979317		EM-2	LCML	blood	chronic_myeloid_leukaemia	0.001857	0.136611		647-V
8305C	THCA	thyroid	thyroid	30.9063	0.906397		8305C	THCA	thyroid	thyroid	8.1784	0.856735		8305C	THCA	thyroid	thyroid	195.246	0.968485		8305C	THCA	thyroid	thyroid	29.9169	0.959877		8305C	THCA	thyroid	thyroid	52.1132	0.970779		8305C	THCA	thyroid	thyroid	44.8098	0.968123		BV-173	LCML	blood	chronic_myeloid_leukaemia	0.002981	0.17094		769-P
8505C	THCA	thyroid	thyroid	215.363	0.964845		8505C	THCA	thyroid	thyroid	8.88483	0.858201		8505C	THCA	thyroid	thyroid	460.249	0.979048		8505C	THCA	thyroid	thyroid	36.928	0.961718		8505C	THCA	thyroid	thyroid	102.613	0.978457		8505C	THCA	thyroid	thyroid	161.136	0.983379		K-562	LCML	blood	chronic_myeloid_leukaemia	0.003695	0.217653		786-0
8-MG-BA	GBM	nervous_system	glioma	7.31423	0.871043		8-MG-BA	GBM	nervous_system	glioma	3.32022	0.833962		8-MG-BA	GBM	nervous_system	glioma	25.5661	0.953033		8-MG-BA	GBM	nervous_system	glioma	11.8804	0.974746		8-MG-BA	GBM	nervous_system	glioma	12.035	0.975032		8-MG-BA	GBM	nervous_system	glioma	14.6624	0.979046		EoL-1-cell	UNCLASSIFIED	blood	haematopoietic_neoplasm_other	0.003879	0.192416		8305C
A101D	SKCM	skin	melanoma	11.3518	0.877916		A101D	SKCM	skin	melanoma	4.39088	0.837672		A101D	SKCM	skin	melanoma	150.674	0.979375		A101D	SKCM	skin	melanoma	5.84964	0.930753		A101D	SKCM	skin	melanoma	32.3338	0.978473		A101D	SKCM	skin	melanoma	16.1429	0.964821		WSU-NHL	UNCLASSIFIED	blood	lymphoid_neoplasm_other	0.008634	0.290779		8505C
A172	GBM	nervous_system	glioma	9.03423	0.868689		A172	GBM	nervous_system	glioma	5.44473	0.859214		A172	GBM	nervous_system	glioma	58.5126	0.964839		A172	GBM	nervous_system	glioma	14.5155	0.967001		A172	GBM	nervous_system	glioma	16.6119	0.970131		A172	GBM	nervous_system	glioma	45.5954	0.986138		GDM-1	LAML	blood	acute_myeloid_leukaemia	0.009727	0.322674		8-MG-BA
A204	UNCLASSIFIED	soft_tissue	rhabdomyosarcoma	128.591	0.953411		A204	UNCLASSIFIED	soft_tissue	rhabdomyosarcoma	10.4748	0.867938		A204	UNCLASSIFIED	soft_tissue	rhabdomyosarcoma	94.8728	0.949822		A204	UNCLASSIFIED	soft_tissue	rhabdomyosarcoma	16.9295	0.941698		A204	UNCLASSIFIED	soft_tissue	rhabdomyosarcoma	72.2568	0.973753		A204	UNCLASSIFIED	soft_tissue	rhabdomyosarcoma	5.70259	0.898598		RERF-GC-1B	STAD	digestive_system	stomach	0.012524	0.353756		A101D
A2058	SKCM	skin	melanoma	8.32854	0.90202		A2058	SKCM	skin	melanoma	6.26088	0.900549		A2058	SKCM	skin	melanoma	39.0344	0.980207		A2058	SKCM	skin	melanoma	5.98025	0.970978		A2058	SKCM	skin	melanoma	20.2667	0.992593		A2058	SKCM	skin	melanoma	32.6836	0.995758		CAL-54	KIRC	kidney	kidney	0.018399	0.405888		A172
A253	UNCLASSIFIED	aero_digestive_tract	head_and_neck	9.58656	0.893168		A253	UNCLASSIFIED	aero_digestive_tract	head_and_neck	5.44249	0.874873		A253	UNCLASSIFIED	aero_digestive_tract	head_and_neck	16.7985	0.935486		A253	UNCLASSIFIED	aero_digestive_tract	head_and_neck	11.1064	0.973817		A253	UNCLASSIFIED	aero_digestive_tract	head_and_neck	7.41912	0.962793		A253	UNCLASSIFIED	aero_digestive_tract	head_and_neck	30.2199	0.989491		SU-DHL-6	DLBC	blood	B_cell_lymphoma	0.01845	0.383721		A204
A2780	UNCLASSIFIED	urogenital_system	ovary	4.87253	0.806506		A2780	UNCLASSIFIED	urogenital_system	ovary	0.885981	0.692271		A2780	UNCLASSIFIED	urogenital_system	ovary	12.2143	0.888978		A2780	UNCLASSIFIED	urogenital_system	ovary	9.23502	0.944818		A2780	UNCLASSIFIED	urogenital_system	ovary	6.38505	0.930425		A2780	UNCLASSIFIED	urogenital_system	ovary	3.22742	0.895731		SUP-B15	ALL	blood	lymphoblastic_leukemia	0.025302	0.426939		A2058
A375	SKCM	skin	melanoma	11.7794	0.886119		A375	SKCM	skin	melanoma	5.65476	0.860838		A375	SKCM	skin	melanoma	116.514	0.978194		A375	SKCM	skin	melanoma	21.4875	0.974561		A375	SKCM	skin	melanoma	61.5046	0.988548		A375	SKCM	skin	melanoma	38.1558	0.983486		DOV13	OV	urogenital_system	ovary	0.030177	0.451687		A253
A3-KAW	DLBC	blood	B_cell_lymphoma	4.91926	0.862678		A3-KAW	DLBC	blood	B_cell_lymphoma	1.6745	0.78279		A3-KAW	DLBC	blood	B_cell_lymphoma	27.1397	0.977644		A3-KAW	DLBC	blood	B_cell_lymphoma	1.72419	0.914625		A3-KAW	DLBC	blood	B_cell_lymphoma	8.5542	0.986017		A3-KAW	DLBC	blood	B_cell_lymphoma	3.68371	0.961218		SU-DHL-5	DLBC	blood	B_cell_lymphoma	0.031692	0.454676		A2780
A498	KIRC	kidney	kidney	8.47392	0.831468		A427	UNCLASSIFIED	lung	lung_NSCLC_not_specified	36.262	0.975445		A427	UNCLASSIFIED	lung	lung_NSCLC_not_specified	54.1272	0.965512		A498	KIRC	kidney	kidney	60.7241	0.974922		A498	KIRC	kidney	kidney	35.7811	0.965747		A498	KIRC	kidney	kidney	155.796	0.985791		CAL-39	CESC	urogenital_system	cervix	0.035794	0.472342		A375
A4-Fuk	DLBC	blood	B_cell_lymphoma	5.50266	0.869293		A498	KIRC	kidney	kidney	7.09614	0.850489		A498	KIRC	kidney	kidney	198.1	0.970525		A4-Fuk	DLBC	blood	B_cell_lymphoma	7.02381	0.978603		A4-Fuk	DLBC	blood	B_cell_lymphoma	15.5748	0.991695		A4-Fuk	DLBC	blood	B_cell_lymphoma	2.95004	0.945186		BB49-HNC	HNSC	aero_digestive_tract	head_and_neck	0.046706	0.50481		A388
A549	LUAD	lung	lung_NSCLC_adenocarcinoma	6.66259	0.821324		A4-Fuk	DLBC	blood	B_cell_lymphoma	2.85113	0.835284		A4-Fuk	DLBC	blood	B_cell_lymphoma	32.25	0.978558		A549	LUAD	lung	lung_NSCLC_adenocarcinoma	8.12614	0.929282		A549	LUAD	lung	lung_NSCLC_adenocarcinoma	13.2559	0.946758		A549	LUAD	lung	lung_NSCLC_adenocarcinoma	22.4749	0.961244		HDQ-P1	BRCA	breast	breast	0.052525	0.518459		A3-KAW
A673	UNCLASSIFIED	soft_tissue	rhabdomyosarcoma	38.8373	0.966792		A549	LUAD	lung	lung_NSCLC_adenocarcinoma	2.79827	0.789433		A549	LUAD	lung	lung_NSCLC_adenocarcinoma	16.447	0.894507		A673	UNCLASSIFIED	soft_tissue	rhabdomyosarcoma	10.0036	0.973575		A673	UNCLASSIFIED	soft_tissue	rhabdomyosarcoma	25.5916	0.989079		A673	UNCLASSIFIED	soft_tissue	rhabdomyosarcoma	39.6915	0.992862		IGROV-1	OV	urogenital_system	ovary	0.053752	0.520343		A427
A704	KIRC	kidney	kidney	19.9866	0.919644		A673	UNCLASSIFIED	soft_tissue	rhabdomyosarcoma	7.91537	0.904035		A673	UNCLASSIFIED	soft_tissue	rhabdomyosarcoma	102.984	0.987773		A704	KIRC	kidney	kidney	7.74928	0.948707		A704	KIRC	kidney	kidney	28.8289	0.980575		A704	KIRC	kidney	kidney	4.27654	0.923114		KARPAS-1106P	DLBC	blood	B_cell_lymphoma	0.054779	0.525819		A431
ACHN	KIRC	kidney	kidney	8.90239	0.82814		A704	KIRC	kidney	kidney	4.1565	0.839277		A704	KIRC	kidney	kidney	18.9869	0.924347		ACHN	KIRC	kidney	kidney	1.04852	0.786968		ACHN	KIRC	kidney	kidney	2.04785	0.838082		ACHN	KIRC	kidney	kidney	66.0023	0.972479		BPH-1	UNCLASSIFIED	urogenital_system	prostate	0.057891	0.528708		A498
AGS	STAD	digestive_system	stomach	19.8642	0.931409		ABC-1	LUAD	lung	lung_NSCLC_adenocarcinoma	228.239	0.977737		ABC-1	LUAD	lung	lung_NSCLC_adenocarcinoma	324.404	0.970569		AGS	STAD	digestive_system	stomach	6.47542	0.952687		AGS	STAD	digestive_system	stomach	11.8503	0.970943		AGS	STAD	digestive_system	stomach	8.98081	0.963539		OVTOKO	OV	urogenital_system	ovary	0.070638	0.548525		A4-Fuk
ALL-PO	ALL	blood	lymphoblastic_leukemia	3.16398	0.802953		ACHN	KIRC	kidney	kidney	1.12183	0.700775		ACHN	KIRC	kidney	kidney	5.38925	0.806782		ALL-PO	ALL	blood	lymphoblastic_leukemia	6.49457	0.970207		ALL-PO	ALL	blood	lymphoblastic_leukemia	2.29075	0.921		ALL-PO	ALL	blood	lymphoblastic_leukemia	2.72065	0.931887		DOK	HNSC	aero_digestive_tract	head_and_neck	0.073575	0.558031		A673
ALL-SIL	ALL	blood	T_cell_leukemia	5.03856	0.852838		AGS	STAD	digestive_system	stomach	3.96323	0.844838		AGS	STAD	digestive_system	stomach	62.5579	0.974731		ALL-SIL	ALL	blood	T_cell_leukemia	2.90887	0.93607		ALL-SIL	ALL	blood	T_cell_leukemia	11.9211	0.984314		ALL-SIL	ALL	blood	T_cell_leukemia	0.002474	0.104441		WSU-DLCL2	DLBC	blood	B_cell_lymphoma	0.074545	0.565001		A704
AM-38	GBM	nervous_system	glioma	20.9998	0.928471		ALL-PO	ALL	blood	lymphoblastic_leukemia	1.36585	0.756009		ALL-PO	ALL	blood	lymphoblastic_leukemia	22.7037	0.961417		AM-38	GBM	nervous_system	glioma	8.95655	0.958873		AM-38	GBM	nervous_system	glioma	24.6294	0.981478		AM-38	GBM	nervous_system	glioma	38.9542	0.987276		ESS-1	UNCLASSIFIED	urogenital_system	endometrium	0.076026	0.566648		ABC-1
AMO-1	MM	blood	haematopoietic_neoplasm_other	3.74276	0.819058		ALL-SIL	ALL	blood	T_cell_leukemia	2.46795	0.816617		ALL-SIL	ALL	blood	T_cell_leukemia	40.721	0.978684		AMO-1	MM	blood	haematopoietic_neoplasm_other	11.8413	0.982327		AMO-1	MM	blood	haematopoietic_neoplasm_other	16.4781	0.987443		AMO-1	MM	blood	haematopoietic_neoplasm_other	4.945	0.958214		CHSA8926	UNCLASSIFIED	bone	chondrosarcoma	0.079224	0.567047		ACHN
AN3-CA	UCEC	urogenital_system	endometrium	73.6392	0.968064		AM-38	GBM	nervous_system	glioma	12.7608	0.918689		AM-38	GBM	nervous_system	glioma	162.175	0.986538		AN3-CA	UCEC	urogenital_system	endometrium	14.8554	0.968269		AN3-CA	UCEC	urogenital_system	endometrium	36.2616	0.983927		AN3-CA	UCEC	urogenital_system	endometrium	25.7022	0.979035		NCI-H3118	UNCLASSIFIED	aero_digestive_tract	head_and_neck	0.081799	0.570451		AGS
ARH-77	MM	blood	myeloma	5.80683	0.864696		AMO-1	MM	blood	haematopoietic_neoplasm_other	2.6052	0.819919		AMO-1	MM	blood	haematopoietic_neoplasm_other	52.4073	0.981807		ARH-77	MM	blood	myeloma	15.1183	0.986968		ARH-77	MM	blood	myeloma	14.5892	0.986467		ARH-77	MM	blood	myeloma	3.97618	0.950279		KGN	UNCLASSIFIED	urogenital_system	ovary	0.085578	0.576025		ALL-PO
ASH-3	THCA	thyroid	thyroid	36.4218	0.952181		AN3-CA	UCEC	urogenital_system	endometrium	7.85854	0.885222		AN3-CA	UCEC	urogenital_system	endometrium	16.0844	0.916311		ASH-3	THCA	thyroid	thyroid	13.7124	0.9706		ASH-3	THCA	thyroid	thyroid	41.2034	0.987957		ASH-3	THCA	thyroid	thyroid	74.0819	0.992622		Hs-578-T	BRCA	breast	breast	0.088529	0.579736		ALL-SIL
AsPC-1	PAAD	pancreas	pancreas	159.595	0.9123		ARH-77	MM	blood	myeloma	2.21984	0.805181		ARH-77	MM	blood	myeloma	63.4583	0.985755		AsPC-1	PAAD	pancreas	pancreas	131.806	0.948591		AsPC-1	PAAD	pancreas	pancreas	39.2427	0.918699		AsPC-1	PAAD	pancreas	pancreas	60.4441	0.930778		Detroit562	HNSC	aero_digestive_tract	head_and_neck	0.093126	0.58962		AM-38
ATN-1	ALL	blood	lymphoblastic_T_cell_leukaemia	14.1251	0.94934		ASH-3	THCA	thyroid	thyroid	16.2212	0.930811		ASH-3	THCA	thyroid	thyroid	121.996	0.983144		ATN-1	ALL	blood	lymphoblastic_T_cell_leukaemia	8.83965	0.987308		ATN-1	ALL	blood	lymphoblastic_T_cell_leukaemia	14.675	0.993503		ATN-1	ALL	blood	lymphoblastic_T_cell_leukaemia	13.5323	0.99276		SW982	UNCLASSIFIED	soft_tissue	soft_tissue_other	0.094171	0.588741		AMO-1
AU565	BRCA	breast	breast	0.440696	0.543884		AsPC-1	PAAD	pancreas	pancreas	45.2511	0.885291		AsPC-1	PAAD	pancreas	pancreas	74.7944	0.893688		AU565	BRCA	breast	breast	6.55758	0.942397		AU565	BRCA	breast	breast	3.20356	0.907425		AU565	BRCA	breast	breast	6.14962	0.868397		NCI-H1703	UNCLASSIFIED	lung	lung_NSCLC_adenocarcinoma	0.096463	0.588305		AN3-CA
BALL-1	UNCLASSIFIED	blood	B_cell_leukemia	6.04893	0.874234		ATN-1	ALL	blood	lymphoblastic_T_cell_leukaemia	4.77201	0.886959		ATN-1	ALL	blood	lymphoblastic_T_cell_leukaemia	46.7137	0.989268		BALL-1	UNCLASSIFIED	blood	B_cell_leukemia	4.53859	0.961312		BALL-1	UNCLASSIFIED	blood	B_cell_leukemia	13.6652	0.988354		BALL-1	UNCLASSIFIED	blood	B_cell_leukemia	7.37993	0.976851		ETK-1	UNCLASSIFIED	digestive_system	biliary_tract	0.10814	0.599918		ARH-77
BB49-HNC	HNSC	aero_digestive_tract	head_and_neck	8.91055	0.841068		AU565	BRCA	breast	breast	0.202804	0.539658		AU565	BRCA	breast	breast	1.46366	0.718572		BB49-HNC	HNSC	aero_digestive_tract	head_and_neck	43.8496	0.972964		BB49-HNC	HNSC	aero_digestive_tract	head_and_neck	10.8916	0.938016		BB49-HNC	HNSC	aero_digestive_tract	head_and_neck	62.7645	0.978358		TOV-21G	OV	urogenital_system	ovary	0.117372	0.605742		ASH-3
BC-1	DLBC	blood	B_cell_lymphoma	6.37539	0.877472		BALL-1	UNCLASSIFIED	blood	B_cell_leukemia	2.40462	0.8162		BALL-1	UNCLASSIFIED	blood	B_cell_leukemia	28.9765	0.972731		BC-1	DLBC	blood	B_cell_lymphoma	14.5897	0.988461		BC-1	DLBC	blood	B_cell_lymphoma	17.9386	0.99085		BC-1	DLBC	blood	B_cell_lymphoma	5.34302	0.965968		LB996-RCC	KIRC	kidney	kidney	0.125407	0.606871		AsPC-1
B-CPAP	THCA	thyroid	thyroid	9.13543	0.835812		BB49-HNC	HNSC	aero_digestive_tract	head_and_neck	6.65264	0.851287		BB49-HNC	HNSC	aero_digestive_tract	head_and_neck	17.9538	0.896736		B-CPAP	THCA	thyroid	thyroid	14.0731	0.940765		B-CPAP	THCA	thyroid	thyroid	74.1134	0.977167		B-CPAP	THCA	thyroid	thyroid	95.1601	0.980325		SW1088	GBM	nervous_system	glioma	0.126718	0.616204		ATN-1
BE-13	ALL	blood	lymphoblastic_leukemia	5.15022	0.846357		BC-1	DLBC	blood	B_cell_lymphoma	2.33505	0.812429		BC-1	DLBC	blood	B_cell_lymphoma	23.4551	0.964703		BE-13	ALL	blood	lymphoblastic_leukemia	3.98558	0.943501		BE-13	ALL	blood	lymphoblastic_leukemia	16.8726	0.985008		BE-13	ALL	blood	lymphoblastic_leukemia	0.621002	0.793903		HCC-44	LUAD	lung	lung_NSCLC_adenocarcinoma	0.130137	0.625791		AU565
BE2-M17	NB	nervous_system	neuroblastoma	8.68347	0.852778		B-CPAP	THCA	thyroid	thyroid	7.45725	0.852664		B-CPAP	THCA	thyroid	thyroid	133.505	0.962188		BE2-M17	NB	nervous_system	neuroblastoma	36.8184	0.977453		BE2-M17	NB	nervous_system	neuroblastoma	51.8302	0.982193		BE2-M17	NB	nervous_system	neuroblastoma	77.1504	0.986511		LXF-289	LUAD	lung	lung_NSCLC_adenocarcinoma	0.133271	0.637591		BB30-HNC
Becker	GBM	nervous_system	glioma	196.188	0.972283		BE-13	ALL	blood	lymphoblastic_leukemia	1.30218	0.747457		BE-13	ALL	blood	lymphoblastic_leukemia	36.2002	0.969641		Becker	GBM	nervous_system	glioma	57.304	0.978159		Becker	GBM	nervous_system	glioma	58.9017	0.978536		Becker	GBM	nervous_system	glioma	153.248	0.98838		SW1710	BLCA	urogenital_system	bladder	0.134858	0.626945		BB49-HNC
BFTC-905	BLCA	urogenital_system	bladder	5.36886	0.845304		BE2-M17	NB	nervous_system	neuroblastoma	7.35048	0.869252		BE2-M17	NB	nervous_system	neuroblastoma	176.503	0.97885		BFTC-905	BLCA	urogenital_system	bladder	22.0078	0.986175		BFTC-905	BLCA	urogenital_system	bladder	28.0089	0.988958		BFTC-905	BLCA	urogenital_system	bladder	42.5437	0.992553		5637	BLCA	urogenital_system	bladder	0.141604	0.627152		BB65-RCC
BFTC-909	KIRC	kidney	kidney	4.02252	0.798025		Becker	GBM	nervous_system	glioma	14.0558	0.897189		Becker	GBM	nervous_system	glioma	303.271	0.980778		BFTC-909	KIRC	kidney	kidney	13.8433	0.964973		BFTC-909	KIRC	kidney	kidney	45.3424	0.985579		BFTC-909	KIRC	kidney	kidney	3.01167	0.901899		NB69	NB	nervous_system	neuroblastoma	0.14346	0.63767		BC-1
BHT-101	THCA	thyroid	thyroid	7.005	0.852504		BFTC-905	BLCA	urogenital_system	bladder	5.64246	0.878064		BFTC-905	BLCA	urogenital_system	bladder	25.6066	0.954347		BHT-101	THCA	thyroid	thyroid	12.4887	0.965855		BHT-101	THCA	thyroid	thyroid	39.1975	0.98601		BHT-101	THCA	thyroid	thyroid	48.6022	0.988227		NCI-H1755	LUAD	lung	lung_NSCLC_adenocarcinoma	0.144378	0.629624		BC-3
BICR10	HNSC	aero_digestive_tract	head_and_neck	62.333	0.941773		BFTC-909	KIRC	kidney	kidney	3.13723	0.81509		BFTC-909	KIRC	kidney	kidney	158.285	0.982737		BICR10	HNSC	aero_digestive_tract	head_and_neck	25.0254	0.961246		BICR10	HNSC	aero_digestive_tract	head_and_neck	43.3053	0.972174		BICR10	HNSC	aero_digestive_tract	head_and_neck	44.1509	0.972501		Ca9-22	HNSC	aero_digestive_tract	head_and_neck	0.146462	0.640158		B-CPAP
BICR22	HNSC	aero_digestive_tract	head_and_neck	8.86603	0.87728		BHT-101	THCA	thyroid	thyroid	7.35911	0.883217		BHT-101	THCA	thyroid	thyroid	83.4049	0.975078		BICR22	HNSC	aero_digestive_tract	head_and_neck	23.2241	0.981971		BICR22	HNSC	aero_digestive_tract	head_and_neck	11.5058	0.968008		BICR22	HNSC	aero_digestive_tract	head_and_neck	56.0603	0.991442		KYSE-270	ESCA	aero_digestive_tract	oesophagus	0.146902	0.643014		BE2-M17
BICR78	HNSC	aero_digestive_tract	head_and_neck	11.5165	0.847912		BICR10	HNSC	aero_digestive_tract	head_and_neck	10.6357	0.879264		BICR10	HNSC	aero_digestive_tract	head_and_neck	43.16	0.934607		BICR78	HNSC	aero_digestive_tract	head_and_neck	5.44391	0.898218		BICR78	HNSC	aero_digestive_tract	head_and_neck	9.34818	0.922445		BICR78	HNSC	aero_digestive_tract	head_and_neck	184.315	0.985372		42-MG-BA	GBM	nervous_system	glioma	0.156866	0.646213		Becker
BL-41	UNCLASSIFIED	blood	Burkitt_lymphoma	5.81988	0.9137		BICR22	HNSC	aero_digestive_tract	head_and_neck	7.36942	0.88836		BICR22	HNSC	aero_digestive_tract	head_and_neck	41.3748	0.962262		BL-41	UNCLASSIFIED	blood	Burkitt_lymphoma	5.05644	0.997468		BL-41	UNCLASSIFIED	blood	Burkitt_lymphoma	5.77572	0.998311		BL-41	UNCLASSIFIED	blood	Burkitt_lymphoma	6.3067	0.998709		HO-1-N-1	HNSC	aero_digestive_tract	head_and_neck	0.158582	0.654697		BEN
BPH-1	UNCLASSIFIED	urogenital_system	prostate	1.81526	0.697635		BICR78	HNSC	aero_digestive_tract	head_and_neck	15.5552	0.890919		BICR78	HNSC	aero_digestive_tract	head_and_neck	27.0315	0.906574		BPH-1	UNCLASSIFIED	urogenital_system	prostate	1.10404	0.80314		BPH-1	UNCLASSIFIED	urogenital_system	prostate	1.3556	0.819932		BPH-1	UNCLASSIFIED	urogenital_system	prostate	55.2266	0.976459		RPMI-6666	UNCLASSIFIED	blood	Hodgkin_lymphoma	0.163447	0.659843		BFTC-905
BT-20	BRCA	breast	breast	7.57208	0.882985		BL-41	UNCLASSIFIED	blood	Burkitt_lymphoma	2.743	0.847447		BL-41	UNCLASSIFIED	blood	Burkitt_lymphoma	27.4537	0.998208		BT-20	BRCA	breast	breast	14.0359	0.983049		BT-20	BRCA	breast	breast	25.8581	0.990794		BT-20	BRCA	breast	breast	11.3722	0.929478		FLO-1	ESCA	aero_digestive_tract	oesophagus	0.16459	0.648948		BFTC-909
BT-474	BRCA	breast	breast	1.01728	0.626459		BPH-1	UNCLASSIFIED	urogenital_system	prostate	0.245698	0.557182		BPH-1	UNCLASSIFIED	urogenital_system	prostate	0.363708	0.554039		BT-474	BRCA	breast	breast	17.5396	0.936243		BT-474	BRCA	breast	breast	28.5435	0.950184		BT-474	BRCA	breast	breast	20.5003	0.895622		Hs-633T	UNCLASSIFIED	soft_tissue	fibrosarcoma	0.171713	0.670892		BHT-101
BT-483	BRCA	breast	breast	139.97	0.908224		BT-20	BRCA	breast	breast	14.6322	0.942317		BT-20	BRCA	breast	breast	10.0627	0.913515		BT-483	BRCA	breast	breast	209.689	0.957063		BT-483	BRCA	breast	breast	542.92	0.970559		BT-483	BRCA	breast	breast	54.3834	0.892231		PC-14	LUAD	lung	lung_NSCLC_adenocarcinoma	0.177507	0.644496		BHY
BT-549	BRCA	breast	breast	16.3316	0.872849		BT-474	BRCA	breast	breast	0.431306	0.608374		BT-474	BRCA	breast	breast	2.59617	0.741375		BT-549	BRCA	breast	breast	67.9628	0.975045		BT-549	BRCA	breast	breast	79.6663	0.977261		BT-549	BRCA	breast	breast	5.77984	0.834439		T98G	GBM	nervous_system	glioma	0.184496	0.673677		BICR10
BV-173	LCML	blood	chronic_myeloid_leukaemia	4.90316	0.852649		BT-483	BRCA	breast	breast	211.807	0.921141		BT-483	BRCA	breast	breast	218.458	0.927969		BV-173	LCML	blood	chronic_myeloid_leukaemia	5.10443	0.964692		BV-173	LCML	blood	chronic_myeloid_leukaemia	11.1041	0.984607		BV-173	LCML	blood	chronic_myeloid_leukaemia	0.008258	0.226316		NCI-H2085	LUAD	lung	lung_NSCLC_adenocarcinoma	0.184894	0.656666		BICR22
BxPC-3	PAAD	pancreas	pancreas	12.8343	0.878534		BT-549	BRCA	breast	breast	5.95958	0.836504		BT-549	BRCA	breast	breast	275.786	0.974335		BxPC-3	PAAD	pancreas	pancreas	8.78582	0.940527		BxPC-3	PAAD	pancreas	pancreas	26.4576	0.970808		BxPC-3	PAAD	pancreas	pancreas	46.8868	0.980164		EPLC-272H	LUSC	lung	lung_NSCLC_squamous_cell_carcinoma	0.191745	0.66254		BICR31
C2BBe1	COREAD	digestive_system	large_intestine	26.8988	0.87056		BV-173	LCML	blood	chronic_myeloid_leukaemia	2.8514	0.793146		BV-173	LCML	blood	chronic_myeloid_leukaemia	58.4975	0.986795		C2BBe1	COREAD	digestive_system	large_intestine	20.7342	0.926991		C2BBe1	COREAD	digestive_system	large_intestine	49.0285	0.950651		C2BBe1	COREAD	digestive_system	large_intestine	13.7801	0.912643		RCC-JW	KIRC	kidney	kidney	0.193335	0.665822		BICR78
C32	SKCM	skin	melanoma	317.455	0.977461		BxPC-3	PAAD	pancreas	pancreas	6.68324	0.861654		BxPC-3	PAAD	pancreas	pancreas	11.2081	0.880924		C32	SKCM	skin	melanoma	42.3765	0.971162		C32	SKCM	skin	melanoma	101.817	0.983166		C32	SKCM	skin	melanoma	79.8046	0.980422		G-402	UNCLASSIFIED	soft_tissue	soft_tissue_other	0.203257	0.674789		BL-41
C-33-A	CESC	urogenital_system	cervix	15.5053	0.892948		C2BBe1	COREAD	digestive_system	large_intestine	21.7756	0.883274		C2BBe1	COREAD	digestive_system	large_intestine	8.46958	0.815945		C-33-A	CESC	urogenital_system	cervix	6.08704	0.927982		C-33-A	CESC	urogenital_system	cervix	8.94673	0.943354		C-33-A	CESC	urogenital_system	cervix	20.952	0.967579		HSC-2	HNSC	aero_digestive_tract	head_and_neck	0.206289	0.691868		BPH-1
C3A	LIHC	digestive_system	liver	687.555	0.976881		C32	SKCM	skin	melanoma	53.7531	0.947395		C32	SKCM	skin	melanoma	405.997	0.982319		C3A	LIHC	digestive_system	liver	121.565	0.97532		C3A	LIHC	digestive_system	liver	74.3579	0.968041		C3A	LIHC	digestive_system	liver	302.513	0.984844		OVMIU	OV	urogenital_system	ovary	0.209932	0.655016		BT-20
C-4-I	CESC	urogenital_system	cervix	18.9114	0.918689		C-33-A	CESC	urogenital_system	cervix	1.25989	0.726315		C-33-A	CESC	urogenital_system	cervix	5.10033	0.826767		C-4-I	CESC	urogenital_system	cervix	7.39381	0.948703		C-4-I	CESC	urogenital_system	cervix	12.6074	0.965276		C-4-I	CESC	urogenital_system	cervix	25.3904	0.979653		OC-314	OV	urogenital_system	ovary	0.21014	0.688644		BT-474
CA46	UNCLASSIFIED	blood	Burkitt_lymphoma	3.92083	0.796682		C3A	LIHC	digestive_system	liver	107.949	0.950644		C3A	LIHC	digestive_system	liver	146.228	0.952775		CA46	UNCLASSIFIED	blood	Burkitt_lymphoma	6.08998	0.938872		CA46	UNCLASSIFIED	blood	Burkitt_lymphoma	35.6099	0.983245		CA46	UNCLASSIFIED	blood	Burkitt_lymphoma	12.3534	0.962904		ACHN	KIRC	kidney	kidney	0.214716	0.663858		BT-483
Ca9-22	HNSC	aero_digestive_tract	head_and_neck	1.23243	0.669983		C-4-I	CESC	urogenital_system	cervix	2.39139	0.794197		C-4-I	CESC	urogenital_system	cervix	48.9227	0.961869		Ca9-22	HNSC	aero_digestive_tract	head_and_neck	0.887574	0.808367		Ca9-22	HNSC	aero_digestive_tract	head_and_neck	0.920858	0.811816		Ca9-22	HNSC	aero_digestive_tract	head_and_neck	40.2746	0.984678		NCI-H1648	LUAD	lung	lung_NSCLC_adenocarcinoma	0.217693	0.67913		BxPC-3
CADO-ES1	UNCLASSIFIED	bone	ewings_sarcoma	25.3017	0.956752		CA46	UNCLASSIFIED	blood	Burkitt_lymphoma	4.47629	0.844614		CA46	UNCLASSIFIED	blood	Burkitt_lymphoma	22.3343	0.931487		CADO-ES1	UNCLASSIFIED	bone	ewings_sarcoma	2.08506	0.90851		CADO-ES1	UNCLASSIFIED	bone	ewings_sarcoma	22.1313	0.989762		CADO-ES1	UNCLASSIFIED	bone	ewings_sarcoma	19.007	0.988044		HGC-27	STAD	digestive_system	stomach	0.219872	0.696924		C2BBe1
CAL-120	BRCA	breast	breast	1155.23	0.959637		Ca9-22	HNSC	aero_digestive_tract	head_and_neck	0.612567	0.658882		Ca9-22	HNSC	aero_digestive_tract	head_and_neck	1.00617	0.676203		CAL-120	BRCA	breast	breast	93.5676	0.942339		CAL-120	BRCA	breast	breast	300.441	0.963537		CAL-120	BRCA	breast	breast	28.7407	0.867708		LOXIMVI	SKCM	skin	melanoma	0.224832	0.693391		C32
CAL-148	BRCA	breast	breast	54.9419	0.96193		CADO-ES1	UNCLASSIFIED	bone	ewings_sarcoma	5.66865	0.885066		CADO-ES1	UNCLASSIFIED	bone	ewings_sarcoma	86.4708	0.988038		CAL-148	BRCA	breast	breast	12.8111	0.965933		CAL-148	BRCA	breast	breast	28.0089	0.981323		CAL-148	BRCA	breast	breast	28.404	0.950026		A704	KIRC	kidney	kidney	0.225837	0.689388		C-33-A
CAL-27	HNSC	aero_digestive_tract	head_and_neck	7.77485	0.853917		CAL-120	BRCA	breast	breast	52.2692	0.891967		CAL-120	BRCA	breast	breast	1207.51	0.963399		CAL-27	HNSC	aero_digestive_tract	head_and_neck	1.8611	0.867619		CAL-27	HNSC	aero_digestive_tract	head_and_neck	1.73141	0.862219		CAL-27	HNSC	aero_digestive_tract	head_and_neck	63.8638	0.988234		TE-8	ESCA	aero_digestive_tract	oesophagus	0.230163	0.735713		C3A
CAL-29	BLCA	urogenital_system	bladder	6.20902	0.828054		CAL-148	BRCA	breast	breast	5.17332	0.826029		CAL-148	BRCA	breast	breast	92.4998	0.976617		CAL-29	BLCA	urogenital_system	bladder	7.559	0.937863		CAL-29	BLCA	urogenital_system	bladder	7.74753	0.938822		CAL-29	BLCA	urogenital_system	bladder	97.7416	0.989202		SKN	UNCLASSIFIED	urogenital_system	uterus	0.243528	0.687347		C-4-I
CAL-33	HNSC	aero_digestive_tract	head_and_neck	4.92845	0.815099		CAL-27	HNSC	aero_digestive_tract	head_and_neck	0.176885	0.524436		CAL-27	HNSC	aero_digestive_tract	head_and_neck	0.669744	0.628852		CAL-33	HNSC	aero_digestive_tract	head_and_neck	2.55957	0.88957		CAL-33	HNSC	aero_digestive_tract	head_and_neck	3.94886	0.915138		CAL-33	HNSC	aero_digestive_tract	head_and_neck	76.6457	0.989716		Ca-Ski	CESC	urogenital_system	cervix	0.249026	0.693213		CA46
CAL-39	CESC	urogenital_system	cervix	0.317018	0.500298		CAL-29	BLCA	urogenital_system	bladder	2.42632	0.78651		CAL-29	BLCA	urogenital_system	bladder	5.7594	0.837297		CAL-39	CESC	urogenital_system	cervix	0.337569	0.716492		CAL-39	CESC	urogenital_system	cervix	0.62487	0.786859		CAL-39	CESC	urogenital_system	cervix	26.8393	0.986686		NCI-H2452	MESO	lung	mesothelioma	0.256945	0.672409		Ca9-22
CAL-51	BRCA	breast	breast	9.43038	0.858162		CAL-33	HNSC	aero_digestive_tract	head_and_neck	2.4074	0.79088		CAL-33	HNSC	aero_digestive_tract	head_and_neck	4.00951	0.813806		CAL-51	BRCA	breast	breast	13.4273	0.954796		CAL-51	BRCA	breast	breast	22.0441	0.967309		CAL-51	BRCA	breast	breast	4.7514	0.838024		NOS-1	UNCLASSIFIED	bone	osteosarcoma	0.260191	0.711704		CAKI-1
CAL-54	KIRC	kidney	kidney	1.38731	0.661248		CAL-39	CESC	urogenital_system	cervix	0.034842	0.343392		CAL-39	CESC	urogenital_system	cervix	0.120612	0.423591		CAL-54	KIRC	kidney	kidney	1.01343	0.78323		CAL-54	KIRC	kidney	kidney	2.40094	0.847907		CAL-54	KIRC	kidney	kidney	6.944	0.907162		JIMT-1	BRCA	breast	breast	0.26074	0.706335		CAL-120
CAL-62	THCA	thyroid	thyroid	7.50245	0.847706		CAL-51	BRCA	breast	breast	19.6253	0.921932		CAL-51	BRCA	breast	breast	48.7174	0.949628		CAL-62	THCA	thyroid	thyroid	25.3546	0.974587		CAL-62	THCA	thyroid	thyroid	53.9462	0.985292		CAL-62	THCA	thyroid	thyroid	13.583	0.960628		JVM-2	CLL	blood	lymphoid_neoplasm_other	0.261644	0.700173		CAL-12T
CAL-72	UNCLASSIFIED	bone	osteosarcoma	8.02512	0.845746		CAL-54	KIRC	kidney	kidney	0.506591	0.62613		CAL-54	KIRC	kidney	kidney	3.40134	0.76922		CAL-72	UNCLASSIFIED	bone	osteosarcoma	38.3928	0.977559		CAL-72	UNCLASSIFIED	bone	osteosarcoma	26.2084	0.970955		CAL-72	UNCLASSIFIED	bone	osteosarcoma	65.5523	0.984463		HCC-827	LUAD	lung	lung_NSCLC_adenocarcinoma	0.262186	0.675299		CAL-148
CAL-78	UNCLASSIFIED	bone	chondrosarcoma	79.9255	0.97772		CAL-62	THCA	thyroid	thyroid	7.84969	0.878704		CAL-62	THCA	thyroid	thyroid	65.7706	0.963334		CAL-78	UNCLASSIFIED	bone	chondrosarcoma	26.0914	0.985382		CAL-78	UNCLASSIFIED	bone	chondrosarcoma	23.7494	0.984138		CAL-78	UNCLASSIFIED	bone	chondrosarcoma	63.1227	0.993293		JHU-022	HNSC	aero_digestive_tract	head_and_neck	0.26237	0.672728		CAL-27
CAL-85-1	BRCA	breast	breast	21.2809	0.914648		CAL-72	UNCLASSIFIED	bone	osteosarcoma	4.01014	0.825373		CAL-72	UNCLASSIFIED	bone	osteosarcoma	108.15	0.96991		CAL-85-1	BRCA	breast	breast	34.1235	0.978676		CAL-85-1	BRCA	breast	breast	41.233	0.981375		CAL-85-1	BRCA	breast	breast	23.4943	0.934293		TK10	KIRC	kidney	kidney	0.265461	0.662903		CAL-29
Calu-3	LUAD	lung	lung_NSCLC_adenocarcinoma	1.62698	0.675233		CAL-78	UNCLASSIFIED	bone	chondrosarcoma	6.31961	0.880953		CAL-78	UNCLASSIFIED	bone	chondrosarcoma	136.467	0.987214		Calu-3	LUAD	lung	lung_NSCLC_adenocarcinoma	18.4067	0.94057		Calu-3	LUAD	lung	lung_NSCLC_adenocarcinoma	15.6349	0.935396		Calu-3	LUAD	lung	lung_NSCLC_adenocarcinoma	159.069	0.981458		RPMI-7951	SKCM	skin	melanoma	0.276535	0.719913		CAL-33
Calu-6	LUAD	lung	lung_NSCLC_adenocarcinoma	39.9682	0.912426		CAL-85-1	BRCA	breast	breast	15.8265	0.916758		CAL-85-1	BRCA	breast	breast	14.8756	0.903816		Calu-6	LUAD	lung	lung_NSCLC_adenocarcinoma	43.5446	0.963971		Calu-6	LUAD	lung	lung_NSCLC_adenocarcinoma	72.9616	0.972929		Calu-6	LUAD	lung	lung_NSCLC_adenocarcinoma	70.1261	0.972323		LS-123	COREAD	digestive_system	large_intestine	0.284273	0.673588		CAL-39
CAMA-1	BRCA	breast	breast	37.8606	0.957744		Calu-3	LUAD	lung	lung_NSCLC_adenocarcinoma	0.566834	0.635485		Calu-3	LUAD	lung	lung_NSCLC_adenocarcinoma	1.54131	0.696053		CAMA-1	BRCA	breast	breast	28.4539	0.985879		CAMA-1	BRCA	breast	breast	27.8509	0.985616		CAMA-1	BRCA	breast	breast	10.7565	0.913755		BICR10	HNSC	aero_digestive_tract	head_and_neck	0.284714	0.698503		CAL-51
Caov-4	OV	urogenital_system	ovary	5.5208	0.800761		Calu-6	LUAD	lung	lung_NSCLC_adenocarcinoma	14.9245	0.885519		Calu-6	LUAD	lung	lung_NSCLC_adenocarcinoma	100.669	0.950067		Caov-4	OV	urogenital_system	ovary	8.01175	0.923829		Caov-4	OV	urogenital_system	ovary	15.6031	0.947493		Caov-4	OV	urogenital_system	ovary	57.855	0.975845		KYSE-50	ESCA	aero_digestive_tract	oesophagus	0.288095	0.717413		CAL-54
CAPAN-1	PAAD	pancreas	pancreas	39.3065	0.915527		CAMA-1	BRCA	breast	breast	26.8249	0.954993		CAMA-1	BRCA	breast	breast	53.0037	0.970645		CAPAN-1	PAAD	pancreas	pancreas	5.83821	0.901932		CAPAN-1	PAAD	pancreas	pancreas	27.818	0.956946		CAPAN-1	PAAD	pancreas	pancreas	198.858	0.986109		CHP-212	NB	nervous_system	neuroblastoma	0.29209	0.714477		CAL-62
CAPAN-2	PAAD	pancreas	pancreas	120.587	0.915739		Caov-4	OV	urogenital_system	ovary	5.8997	0.806264		Caov-4	OV	urogenital_system	ovary	81.5709	0.948816		CAPAN-2	PAAD	pancreas	pancreas	38.5864	0.930169		CAPAN-2	PAAD	pancreas	pancreas	98.777	0.952624		CAPAN-2	PAAD	pancreas	pancreas	417.69	0.974473		CAPAN-2	PAAD	pancreas	pancreas	0.299423	0.669409		CAL-72
CaR-1	COREAD	digestive_system	large_intestine	4.66973	0.80844		CAPAN-1	PAAD	pancreas	pancreas	6.39856	0.839567		CAPAN-1	PAAD	pancreas	pancreas	28.6597	0.909478		CaR-1	COREAD	digestive_system	large_intestine	7.79803	0.943989		CaR-1	COREAD	digestive_system	large_intestine	15.4978	0.965022		CaR-1	COREAD	digestive_system	large_intestine	95.0882	0.990738		SNU-449	LIHC	digestive_system	liver	0.301526	0.693101		CAL-78
CAS-1	GBM	nervous_system	glioma	12.4515	0.841551		CAPAN-2	PAAD	pancreas	pancreas	5.83889	0.794547		CAPAN-2	PAAD	pancreas	pancreas	22.1625	0.853682		CAS-1	GBM	nervous_system	glioma	48.4938	0.961224		CAS-1	GBM	nervous_system	glioma	55.9123	0.963999		CAS-1	GBM	nervous_system	glioma	142.557	0.9781		HCC1806	UNCLASSIFIED	breast	breast	0.304921	0.734254		CAL-85-1
Ca-Ski	CESC	urogenital_system	cervix	5.25055	0.812087		CaR-1	COREAD	digestive_system	large_intestine	7.74762	0.879037		CaR-1	COREAD	digestive_system	large_intestine	15.7644	0.909728		Ca-Ski	CESC	urogenital_system	cervix	4.6552	0.914669		Ca-Ski	CESC	urogenital_system	cervix	5.33395	0.921299		Ca-Ski	CESC	urogenital_system	cervix	86.9263	0.987681		NCI-H322M	LUAD	lung	lung_NSCLC_adenocarcinoma	0.309649	0.699684		Calu-3
CCK-81	COREAD	digestive_system	large_intestine	0.459778	0.548622		CAS-1	GBM	nervous_system	glioma	22.926	0.899421		CAS-1	GBM	nervous_system	glioma	72.9302	0.934826		CCK-81	COREAD	digestive_system	large_intestine	0.536346	0.762842		CCK-81	COREAD	digestive_system	large_intestine	1.03391	0.828495		CCK-81	COREAD	digestive_system	large_intestine	50.7706	0.989498		ARH-77	MM	blood	myeloma	0.310378	0.741045		Calu-6
CCRF-CEM	ALL	blood	lymphoblastic_leukemia	3.64721	0.83602		Ca-Ski	CESC	urogenital_system	cervix	1.84138	0.761095		Ca-Ski	CESC	urogenital_system	cervix	5.45007	0.83145		CCRF-CEM	ALL	blood	lymphoblastic_leukemia	5.8016	0.983406		CCRF-CEM	ALL	blood	lymphoblastic_leukemia	12.5672	0.994647		CCRF-CEM	ALL	blood	lymphoblastic_leukemia	2.4587	0.948712		JHH-4	LIHC	digestive_system	liver	0.321442	0.70245		CAMA-1
CESS	LAML	blood	acute_myeloid_leukaemia	20.3567	0.934551		CCK-81	COREAD	digestive_system	large_intestine	0.076389	0.431576		CCK-81	COREAD	digestive_system	large_intestine	0.539866	0.607588		CESS	LAML	blood	acute_myeloid_leukaemia	2.04617	0.893153		CESS	LAML	blood	acute_myeloid_leukaemia	14.4364	0.976568		CESS	LAML	blood	acute_myeloid_leukaemia	3.79823	0.931053		HO-1-u-1	HNSC	aero_digestive_tract	head_and_neck	0.333531	0.729761		Caov-3
CFPAC-1	PAAD	pancreas	pancreas	34.9485	0.90153		CCRF-CEM	ALL	blood	lymphoblastic_leukemia	1.94815	0.802071		CCRF-CEM	ALL	blood	lymphoblastic_leukemia	25.9736	0.982388		CFPAC-1	PAAD	pancreas	pancreas	5.78984	0.892516		CFPAC-1	PAAD	pancreas	pancreas	10.8367	0.920154		CFPAC-1	PAAD	pancreas	pancreas	55.4954	0.965408		HuO9	UNCLASSIFIED	bone	osteosarcoma	0.341243	0.7402		Caov-4
CGTH-W-1	THCA	thyroid	thyroid	59.1972	0.954511		CESS	LAML	blood	acute_myeloid_leukaemia	3.31477	0.831265		CESS	LAML	blood	acute_myeloid_leukaemia	21.943	0.943753		CGTH-W-1	THCA	thyroid	thyroid	37.4299	0.979376		CGTH-W-1	THCA	thyroid	thyroid	47.6593	0.982625		CGTH-W-1	THCA	thyroid	thyroid	29.6463	0.975701		HSC-3	HNSC	aero_digestive_tract	head_and_neck	0.350071	0.736146		CAPAN-1
CHL-1	SKCM	skin	melanoma	3.74211	0.795927		CFPAC-1	PAAD	pancreas	pancreas	1.5057	0.722356		CFPAC-1	PAAD	pancreas	pancreas	14.6911	0.866749		CHL-1	SKCM	skin	melanoma	6.13177	0.943063		CHL-1	SKCM	skin	melanoma	7.94754	0.95279		CHL-1	SKCM	skin	melanoma	69.5307	0.991376		TE-15	ESCA	aero_digestive_tract	oesophagus	0.350466	0.707542		CAPAN-2
CHP-134	NB	nervous_system	neuroblastoma	6.01969	0.840194		CGTH-W-1	THCA	thyroid	thyroid	16.0917	0.897523		CGTH-W-1	THCA	thyroid	thyroid	115.939	0.97117		CHP-134	NB	nervous_system	neuroblastoma	12.2167	0.965657		CHP-134	NB	nervous_system	neuroblastoma	26.0694	0.980929		CHP-134	NB	nervous_system	neuroblastoma	18.1426	0.974653		K5	THCA	thyroid	thyroid	0.353238	0.738681		CaR-1
CHP-212	NB	nervous_system	neuroblastoma	46.6351	0.9508		CHL-1	SKCM	skin	melanoma	2.03844	0.780803		CHL-1	SKCM	skin	melanoma	3.06392	0.795431		CHP-212	NB	nervous_system	neuroblastoma	18.5254	0.969535		CHP-212	NB	nervous_system	neuroblastoma	12.3284	0.959396		CHP-212	NB	nervous_system	neuroblastoma	23.1471	0.974043		CaR-1	COREAD	digestive_system	large_intestine	0.360088	0.735935		CAS-1
CHSA8926	UNCLASSIFIED	bone	chondrosarcoma	64.1308	0.958673		CHP-134	NB	nervous_system	neuroblastoma	5.99008	0.869553		CHP-134	NB	nervous_system	neuroblastoma	184.044	0.986815		CHSA8926	UNCLASSIFIED	bone	chondrosarcoma	6.47791	0.934991		CHSA8926	UNCLASSIFIED	bone	chondrosarcoma	43.9408	0.982686		CHSA8926	UNCLASSIFIED	bone	chondrosarcoma	9.06126	0.947786		LoVo	COREAD	digestive_system	large_intestine	0.360619	0.7223		Ca-Ski
CL-11	COREAD	digestive_system	large_intestine	296.705	0.941707		CHP-212	NB	nervous_system	neuroblastoma	4.44067	0.840341		CHP-212	NB	nervous_system	neuroblastoma	18.3186	0.917817		CL-11	COREAD	digestive_system	large_intestine	218.132	0.966383		CL-11	COREAD	digestive_system	large_intestine	220	0.966506		CL-11	COREAD	digestive_system	large_intestine	173.781	0.962933		CGTH-W-1	THCA	thyroid	thyroid	0.36175	0.733655		CCF-STTG1
CL-40	COREAD	digestive_system	large_intestine	88.2058	0.960018		CHSA8926	UNCLASSIFIED	bone	chondrosarcoma	6.59791	0.866856		CHSA8926	UNCLASSIFIED	bone	chondrosarcoma	21.4145	0.923195		CL-40	COREAD	digestive_system	large_intestine	41.8143	0.977234		CL-40	COREAD	digestive_system	large_intestine	51.8086	0.980269		CL-40	COREAD	digestive_system	large_intestine	103.626	0.987656		OVCA420	OV	urogenital_system	ovary	0.365891	0.714179		CCK-81
CML-T1	LCML	blood	chronic_myeloid_leukaemia	4.69253	0.859231		CL-11	COREAD	digestive_system	large_intestine	29.5891	0.880805		CL-11	COREAD	digestive_system	large_intestine	2080.72	0.976695		CML-T1	LCML	blood	chronic_myeloid_leukaemia	4.01256	0.966419		CML-T1	LCML	blood	chronic_myeloid_leukaemia	11.2872	0.990982		CML-T1	LCML	blood	chronic_myeloid_leukaemia	0.005554	0.170373		8-MG-BA	GBM	nervous_system	glioma	0.368181	0.752957		CCRF-CEM
COLO-205	COREAD	digestive_system	large_intestine	27.1731	0.916716		CL-34	COREAD	digestive_system	large_intestine	71.6593	0.956047		CL-34	COREAD	digestive_system	large_intestine	51.5195	0.956658		COLO-205	COREAD	digestive_system	large_intestine	37.1846	0.974674		COLO-205	COREAD	digestive_system	large_intestine	39.7162	0.975744		COLO-205	COREAD	digestive_system	large_intestine	8.21722	0.934573		WIL2-NS	UNCLASSIFIED	blood	lymphoid_neoplasm_other	0.370205	0.763462		CESS
COLO-320-HSR	COREAD	digestive_system	large_intestine	2.21564	0.754445		CL-40	COREAD	digestive_system	large_intestine	5.012	0.839502		CL-40	COREAD	digestive_system	large_intestine	508.577	0.988638		COLO-320-HSR	COREAD	digestive_system	large_intestine	20.5627	0.987209		COLO-320-HSR	COREAD	digestive_system	large_intestine	27.8084	0.990475		COLO-320-HSR	COREAD	digestive_system	large_intestine	2.45302	0.915256		TE-1	ESCA	aero_digestive_tract	oesophagus	0.380302	0.731346		CFPAC-1
COLO-668	SCLC	lung	lung_small_cell_carcinoma	44.1859	0.935002		CML-T1	LCML	blood	chronic_myeloid_leukaemia	3.69535	0.86419		CML-T1	LCML	blood	chronic_myeloid_leukaemia	10.6922	0.938646		COLO-668	SCLC	lung	lung_small_cell_carcinoma	24.7149	0.965244		COLO-668	SCLC	lung	lung_small_cell_carcinoma	27.475	0.967487		COLO-668	SCLC	lung	lung_small_cell_carcinoma	65.2411	0.981355		HuP-T3	PAAD	pancreas	pancreas	0.381167	0.716684		CGTH-W-1
COLO-678	COREAD	digestive_system	large_intestine	187.589	0.911109		COLO-205	COREAD	digestive_system	large_intestine	13.9123	0.901723		COLO-205	COREAD	digestive_system	large_intestine	173.438	0.975907		COLO-678	COREAD	digestive_system	large_intestine	21.2344	0.891746		COLO-678	COREAD	digestive_system	large_intestine	45.7732	0.917137		COLO-678	COREAD	digestive_system	large_intestine	2205.41	0.980792		VAL	DLBC	blood	B_cell_lymphoma	0.382966	0.764248		ChaGo-K-1
COLO-679	SKCM	skin	melanoma	345.094	0.984197		COLO-320-HSR	COREAD	digestive_system	large_intestine	5.55821	0.880312		COLO-320-HSR	COREAD	digestive_system	large_intestine	150.19	0.991997		COLO-679	SKCM	skin	melanoma	42.9864	0.978222		COLO-679	SKCM	skin	melanoma	34.0699	0.974556		COLO-679	SKCM	skin	melanoma	6.51844	0.927274		YH-13	GBM	nervous_system	glioma	0.387764	0.7479		CHL-1
COLO-680N	ESCA	aero_digestive_tract	oesophagus	141.466	0.944959		COLO-668	SCLC	lung	lung_small_cell_carcinoma	14.1924	0.900452		COLO-668	SCLC	lung	lung_small_cell_carcinoma	135.539	0.97009		COLO-680N	ESCA	aero_digestive_tract	oesophagus	36.367	0.951353		COLO-680N	ESCA	aero_digestive_tract	oesophagus	48.4958	0.957849		COLO-680N	ESCA	aero_digestive_tract	oesophagus	233.739	0.981222		GA-10	UNCLASSIFIED	blood	Burkitt_lymphoma	0.388477	0.766145		CHP-126
COLO-684	UCEC	urogenital_system	endometrium	11.4924	0.867004		COLO-678	COREAD	digestive_system	large_intestine	33.3664	0.866524		COLO-678	COREAD	digestive_system	large_intestine	38.3272	0.859926		COLO-684	UCEC	urogenital_system	endometrium	19.4172	0.961342		COLO-684	UCEC	urogenital_system	endometrium	66.1791	0.982615		COLO-684	UCEC	urogenital_system	endometrium	11.2439	0.945687		KYSE-520	ESCA	aero_digestive_tract	oesophagus	0.397912	0.698114		CHP-212
COLO-792	SKCM	skin	melanoma	37.4254	0.945601		COLO-679	SKCM	skin	melanoma	18.5793	0.917904		COLO-679	SKCM	skin	melanoma	252.41	0.982186		COLO-792	SKCM	skin	melanoma	25.3095	0.977379		COLO-792	SKCM	skin	melanoma	39.9354	0.983964		COLO-792	SKCM	skin	melanoma	67.0045	0.989216		CAL-29	BLCA	urogenital_system	bladder	0.400985	0.743067		CHSA0011
COLO-824	BRCA	breast	breast	5.86553	0.82367		COLO-680N	ESCA	aero_digestive_tract	oesophagus	36.6228	0.914466		COLO-680N	ESCA	aero_digestive_tract	oesophagus	64.5851	0.926605		COLO-824	BRCA	breast	breast	6.94881	0.934336		COLO-824	BRCA	breast	breast	7.24941	0.936053		COLO-824	BRCA	breast	breast	11.157	0.896012		OVISE	OV	urogenital_system	ovary	0.401705	0.733046		CHSA0108
COLO-829	SKCM	skin	melanoma	601.963	0.958027		COLO-684	UCEC	urogenital_system	endometrium	6.07333	0.851751		COLO-684	UCEC	urogenital_system	endometrium	229.739	0.979811		COLO-829	SKCM	skin	melanoma	42.7838	0.935041		COLO-829	SKCM	skin	melanoma	125.53	0.958775		COLO-829	SKCM	skin	melanoma	79.5805	0.94991		PF-382	ALL	blood	lymphoblastic_T_cell_leukaemia	0.404634	0.76311		CHSA8926
COR-L105	LUAD	lung	lung_NSCLC_adenocarcinoma	0.623042	0.572586		COLO-792	SKCM	skin	melanoma	5.51839	0.858927		COLO-792	SKCM	skin	melanoma	68.1919	0.967548		COR-L105	LUAD	lung	lung_NSCLC_adenocarcinoma	0.583234	0.725957		COR-L105	LUAD	lung	lung_NSCLC_adenocarcinoma	0.42094	0.695768		COR-L105	LUAD	lung	lung_NSCLC_adenocarcinoma	31.8281	0.95034		OVCAR-5	OV	urogenital_system	ovary	0.416287	0.704602		CL-11
COR-L23	UNCLASSIFIED	lung	lung_NSCLC_large_cell	9.33959	0.832678		COLO-824	BRCA	breast	breast	2.92165	0.802118		COLO-824	BRCA	breast	breast	91.7446	0.968292		COR-L23	UNCLASSIFIED	lung	lung_NSCLC_large_cell	14.0971	0.936878		COR-L23	UNCLASSIFIED	lung	lung_NSCLC_large_cell	47.9244	0.967705		COR-L23	UNCLASSIFIED	lung	lung_NSCLC_large_cell	104.773	0.979343		D-263MG	GBM	nervous_system	glioma	0.417139	0.751708		CMK
COR-L279	SCLC	lung	lung_small_cell_carcinoma	14.8005	0.90616		COLO-829	SKCM	skin	melanoma	69.4088	0.915026		COLO-829	SKCM	skin	melanoma	276.681	0.946268		COR-L279	SCLC	lung	lung_small_cell_carcinoma	23.3555	0.979054		COR-L279	SCLC	lung	lung_small_cell_carcinoma	51.7403	0.988894		COR-L279	SCLC	lung	lung_small_cell_carcinoma	6.12222	0.94265		SCC-9	HNSC	aero_digestive_tract	head_and_neck	0.418336	0.747428		COLO-205
COR-L311	SCLC	lung	lung_small_cell_carcinoma	35.2264	0.971218		COR-L105	LUAD	lung	lung_NSCLC_adenocarcinoma	0.041827	0.382967		COR-L105	LUAD	lung	lung_NSCLC_adenocarcinoma	0.082092	0.397696		COR-L311	SCLC	lung	lung_small_cell_carcinoma	20.2403	0.990383		COR-L311	SCLC	lung	lung_small_cell_carcinoma	22.9322	0.991589		COR-L311	SCLC	lung	lung_small_cell_carcinoma	13.224	0.9849		MPP-89	MESO	lung	mesothelioma	0.427423	0.753631		COLO-320-HSR
COR-L32	SCLC	lung	lung_small_cell_carcinoma	6.44183	0.841747		COR-L23	UNCLASSIFIED	lung	lung_NSCLC_large_cell	9.87228	0.865634		COR-L23	UNCLASSIFIED	lung	lung_NSCLC_large_cell	115.811	0.955802		COR-L32	SCLC	lung	lung_small_cell_carcinoma	31.6813	0.98163		COR-L32	SCLC	lung	lung_small_cell_carcinoma	28.4723	0.980069		COR-L32	SCLC	lung	lung_small_cell_carcinoma	7.04732	0.944634		KLE	UCEC	urogenital_system	endometrium	0.429544	0.710938		COLO-668
COR-L88	SCLC	lung	lung_small_cell_carcinoma	36.2123	0.934551		COR-L279	SCLC	lung	lung_small_cell_carcinoma	3.38649	0.785529		COR-L279	SCLC	lung	lung_small_cell_carcinoma	79.2959	0.971696		COR-L88	SCLC	lung	lung_small_cell_carcinoma	42.9407	0.979768		COR-L88	SCLC	lung	lung_small_cell_carcinoma	47.5967	0.981159		COR-L88	SCLC	lung	lung_small_cell_carcinoma	115.067	0.989856		Hey	OV	urogenital_system	ovary	0.43749	0.721408		COLO-678
CPC-N	SCLC	lung	lung_small_cell_carcinoma	5.09471	0.840847		COR-L311	SCLC	lung	lung_small_cell_carcinoma	4.42712	0.868404		COR-L311	SCLC	lung	lung_small_cell_carcinoma	49.7544	0.981558		CPC-N	SCLC	lung	lung_small_cell_carcinoma	13.7199	0.978974		CPC-N	SCLC	lung	lung_small_cell_carcinoma	28.8246	0.989441		CPC-N	SCLC	lung	lung_small_cell_carcinoma	21.3992	0.986041		SW13	ACC	kidney	adrenal_gland	0.446061	0.773998		COLO-679
CS1	UNCLASSIFIED	bone	bone_other	7.63405	0.818292		COR-L32	SCLC	lung	lung_small_cell_carcinoma	3.0999	0.773092		COR-L32	SCLC	lung	lung_small_cell_carcinoma	85.0563	0.970628		CS1	UNCLASSIFIED	bone	bone_other	47.045	0.967651		CS1	UNCLASSIFIED	bone	bone_other	39.5279	0.964317		CS1	UNCLASSIFIED	bone	bone_other	27.3804	0.956222		PA-1	UNCLASSIFIED	urogenital_system	ovary	0.476908	0.781517		COLO-680N
CTV-1	LAML	blood	acute_myeloid_leukaemia	17.7752	0.966367		COR-L88	SCLC	lung	lung_small_cell_carcinoma	8.46085	0.850927		COR-L88	SCLC	lung	lung_small_cell_carcinoma	150.575	0.974194		CTV-1	LAML	blood	acute_myeloid_leukaemia	4.69234	0.976602		CTV-1	LAML	blood	acute_myeloid_leukaemia	6.95294	0.986375		CTV-1	LAML	blood	acute_myeloid_leukaemia	1.48541	0.909568		IST-MES1	MESO	lung	mesothelioma	0.482266	0.745562		COLO-684
CW-2	COREAD	digestive_system	large_intestine	5.56187	0.841321		COR-L95	SCLC	lung	lung_small_cell_carcinoma	2.94006	0.76001		CP66-MEL	SKCM	skin	melanoma	168.743	0.973086		CW-2	COREAD	digestive_system	large_intestine	5.59269	0.946688		CW-2	COREAD	digestive_system	large_intestine	4.82995	0.940401		CW-2	COREAD	digestive_system	large_intestine	5.7947	0.948123		HuO-3N1	UNCLASSIFIED	bone	osteosarcoma	0.48532	0.745107		COLO-783
D-263MG	GBM	nervous_system	glioma	50.0541	0.953692		CP66-MEL	SKCM	skin	melanoma	67.1533	0.973008		CPC-N	SCLC	lung	lung_small_cell_carcinoma	76.4771	0.982686		D-263MG	GBM	nervous_system	glioma	32.391	0.980041		D-263MG	GBM	nervous_system	glioma	32.4058	0.980048		D-263MG	GBM	nervous_system	glioma	84.426	0.990272		CESS	LAML	blood	acute_myeloid_leukaemia	0.488159	0.780595		COLO-792
D-283MED	MB	nervous_system	medulloblastoma	6.14126	0.865678		CPC-N	SCLC	lung	lung_small_cell_carcinoma	2.1014	0.793248		CS1	UNCLASSIFIED	bone	bone_other	106.135	0.949665		D-283MED	MB	nervous_system	medulloblastoma	11.1069	0.979454		D-283MED	MB	nervous_system	medulloblastoma	16.4152	0.986079		D-283MED	MB	nervous_system	medulloblastoma	13.48	0.98304		NKM-1	LAML	blood	acute_myeloid_leukaemia	0.49158	0.781637		COLO-800
D-392MG	GBM	nervous_system	glioma	139.447	0.977987		CS1	UNCLASSIFIED	bone	bone_other	4.95631	0.821821		CTV-1	LAML	blood	acute_myeloid_leukaemia	1.38713	0.735799		D-392MG	GBM	nervous_system	glioma	34.0772	0.981024		D-392MG	GBM	nervous_system	glioma	39.7858	0.983094		D-392MG	GBM	nervous_system	glioma	59.7413	0.98755		MOG-G-CCM	LGG	nervous_system	glioma	0.499195	0.749612		COLO-824
DAN-G	PAAD	pancreas	pancreas	10.1662	0.888769		CTV-1	LAML	blood	acute_myeloid_leukaemia	0.739966	0.692772		CW-2	COREAD	digestive_system	large_intestine	1.99158	0.758554		DAN-G	PAAD	pancreas	pancreas	9.74644	0.964529		DAN-G	PAAD	pancreas	pancreas	11.4052	0.968741		DAN-G	PAAD	pancreas	pancreas	42.6416	0.989674		SCC-15	HNSC	aero_digestive_tract	head_and_neck	0.519748	0.758182		COLO-829
Daoy	MB	nervous_system	medulloblastoma	42.6932	0.96567		CW-2	COREAD	digestive_system	large_intestine	0.787844	0.68972		D-263MG	GBM	nervous_system	glioma	112.841	0.976311		Daoy	MB	nervous_system	medulloblastoma	10.4783	0.971191		Daoy	MB	nervous_system	medulloblastoma	30.8273	0.989006		Daoy	MB	nervous_system	medulloblastoma	49.9275	0.992948		AGS	STAD	digestive_system	stomach	0.530054	0.787591		COR-L105
Daudi	UNCLASSIFIED	blood	Burkitt_lymphoma	4.56213	0.855346		D-263MG	GBM	nervous_system	glioma	19.9797	0.930941		D-283MED	MB	nervous_system	medulloblastoma	82.8559	0.987464		Daudi	UNCLASSIFIED	blood	Burkitt_lymphoma	4.06409	0.966043		Daudi	UNCLASSIFIED	blood	Burkitt_lymphoma	15.4654	0.993763		Daudi	UNCLASSIFIED	blood	Burkitt_lymphoma	22.7616	0.996282		JHH-2	LIHC	digestive_system	liver	0.532112	0.760917		COR-L23
DB	DLBC	blood	B_cell_lymphoma	4.47744	0.824474		D-283MED	MB	nervous_system	medulloblastoma	3.7592	0.85155		D-392MG	GBM	nervous_system	glioma	111.813	0.976426		DB	DLBC	blood	B_cell_lymphoma	4.1982	0.937484		DB	DLBC	blood	B_cell_lymphoma	1.00684	0.835749		DB	DLBC	blood	B_cell_lymphoma	1.26583	0.856561		SF539	LGG	nervous_system	glioma	0.549299	0.799946		COR-L279
DBTRG-05MG	GBM	nervous_system	glioma	1212.26	0.9573		D-392MG	GBM	nervous_system	glioma	21.0997	0.933673		DAN-G	PAAD	pancreas	pancreas	20.1632	0.936663		DBTRG-05MG	GBM	nervous_system	glioma	41.1152	0.917055		DBTRG-05MG	GBM	nervous_system	glioma	323.966	0.961826		DBTRG-05MG	GBM	nervous_system	glioma	603.25	0.970055		FU-OV-1	OV	urogenital_system	ovary	0.55002	0.737679		COR-L88
DEL	UNCLASSIFIED	blood	lymphoid_neoplasm_other	5.79268	0.877146		DAN-G	PAAD	pancreas	pancreas	2.37838	0.799189		Daoy	MB	nervous_system	medulloblastoma	47.9174	0.971706		DEL	UNCLASSIFIED	blood	lymphoid_neoplasm_other	1.97167	0.922556		DEL	UNCLASSIFIED	blood	lymphoid_neoplasm_other	8.90729	0.985493		DEL	UNCLASSIFIED	blood	lymphoid_neoplasm_other	11.0135	0.98885		PC-3_[JPC-3]	LUAD	lung	lung_NSCLC_adenocarcinoma	0.550924	0.735116		COR-L95
Detroit562	HNSC	aero_digestive_tract	head_and_neck	4.2993	0.815187		Daoy	MB	nervous_system	medulloblastoma	6.28361	0.88396		Daudi	UNCLASSIFIED	blood	Burkitt_lymphoma	24.7641	0.975614		Detroit562	HNSC	aero_digestive_tract	head_and_neck	2.65108	0.906109		Detroit562	HNSC	aero_digestive_tract	head_and_neck	10.1836	0.965378		Detroit562	HNSC	aero_digestive_tract	head_and_neck	10.3348	0.965783		CAL-33	HNSC	aero_digestive_tract	head_and_neck	0.551137	0.779426		CP50-MEL-B
DG-75	UNCLASSIFIED	blood	Burkitt_lymphoma	7.71796	0.861141		Daudi	UNCLASSIFIED	blood	Burkitt_lymphoma	4.69368	0.88514		DB	DLBC	blood	B_cell_lymphoma	96.9109	0.984183		DG-75	UNCLASSIFIED	blood	Burkitt_lymphoma	16.1603	0.972436		DG-75	UNCLASSIFIED	blood	Burkitt_lymphoma	38.6447	0.986172		DG-75	UNCLASSIFIED	blood	Burkitt_lymphoma	17.6111	0.974215		KMRC-1	KIRC	kidney	kidney	0.561461	0.769671		CP66-MEL
DiFi	COREAD	digestive_system	large_intestine	0.644253	0.585595		DB	DLBC	blood	B_cell_lymphoma	2.15423	0.793201		DBTRG-05MG	GBM	nervous_system	glioma	713.77	0.9517		DiFi	COREAD	digestive_system	large_intestine	0.268809	0.670651		DiFi	COREAD	digestive_system	large_intestine	0.152805	0.605755		DiFi	COREAD	digestive_system	large_intestine	63.5171	0.98254		BFTC-905	BLCA	urogenital_system	bladder	0.569984	0.800066		CPC-N
DK-MG	GBM	nervous_system	glioma	25.9476	0.899525		DBTRG-05MG	GBM	nervous_system	glioma	111.496	0.913463		DEL	UNCLASSIFIED	blood	lymphoid_neoplasm_other	34.1108	0.981764		DK-MG	GBM	nervous_system	glioma	14.6809	0.941902		DK-MG	GBM	nervous_system	glioma	84.4667	0.978748		DK-MG	GBM	nervous_system	glioma	12.4527	0.936441		SAT	HNSC	aero_digestive_tract	head_and_neck	0.572716	0.765697		CS1
DMS-114	SCLC	lung	lung_small_cell_carcinoma	77.0199	0.967363		DEL	UNCLASSIFIED	blood	lymphoid_neoplasm_other	0.990212	0.724317		Detroit562	HNSC	aero_digestive_tract	head_and_neck	6.17847	0.862273		DMS-114	SCLC	lung	lung_small_cell_carcinoma	24.0515	0.976497		DMS-114	SCLC	lung	lung_small_cell_carcinoma	35.0085	0.982275		DMS-114	SCLC	lung	lung_small_cell_carcinoma	47.4417	0.985936		U-698-M	UNCLASSIFIED	blood	B_cell_leukemia	0.582672	0.808708		CTB-1
DMS-273	SCLC	lung	lung_small_cell_carcinoma	8.23317	0.878866		Detroit562	HNSC	aero_digestive_tract	head_and_neck	1.38105	0.746777		DG-75	UNCLASSIFIED	blood	Burkitt_lymphoma	96.1921	0.978096		DMS-273	SCLC	lung	lung_small_cell_carcinoma	7.46453	0.960897		DMS-273	SCLC	lung	lung_small_cell_carcinoma	29.3071	0.988163		DMS-273	SCLC	lung	lung_small_cell_carcinoma	6.05238	0.953551		NCI-H2795	MESO	lung	mesothelioma	0.584954	0.781711		CTV-1
DMS-53	SCLC	lung	lung_small_cell_carcinoma	417.855	0.979972		DG-75	UNCLASSIFIED	blood	Burkitt_lymphoma	1.79369	0.768918		DiFi	COREAD	digestive_system	large_intestine	0.01892	0.236691		DMS-53	SCLC	lung	lung_small_cell_carcinoma	12.3563	0.938668		DMS-53	SCLC	lung	lung_small_cell_carcinoma	40.7135	0.969141		DMS-53	SCLC	lung	lung_small_cell_carcinoma	64.2085	0.976506		SK-GT-2	STAD	digestive_system	stomach	0.586551	0.7912		CW-2
DND-41	ALL	blood	T_cell_leukemia	3.49496	0.82456		DiFi	COREAD	digestive_system	large_intestine	0.01188	0.250018		DK-MG	GBM	nervous_system	glioma	92.0521	0.953163		DND-41	ALL	blood	T_cell_leukemia	9.89716	0.98825		DND-41	ALL	blood	T_cell_leukemia	7.61654	0.983634		DND-41	ALL	blood	T_cell_leukemia	5.5613	0.9759		SNG-M	UCEC	urogenital_system	endometrium	0.591273	0.810115		D-247MG
DOK	HNSC	aero_digestive_tract	head_and_neck	0.790767	0.612654		DK-MG	GBM	nervous_system	glioma	6.02874	0.83856		DMS-114	SCLC	lung	lung_small_cell_carcinoma	222.275	0.986543		DOK	HNSC	aero_digestive_tract	head_and_neck	0.239291	0.661671		DOK	HNSC	aero_digestive_tract	head_and_neck	0.286337	0.682297		DOK	HNSC	aero_digestive_tract	head_and_neck	71.7661	0.987011		HOP-62	LUAD	lung	lung_NSCLC_adenocarcinoma	0.599473	0.771455		D-263MG
DoTc2-4510	CESC	urogenital_system	cervix	3.92392	0.782258		DMS-114	SCLC	lung	lung_small_cell_carcinoma	9.37817	0.893998		DMS-273	SCLC	lung	lung_small_cell_carcinoma	44.1678	0.969111		DoTc2-4510	CESC	urogenital_system	cervix	5.58757	0.91989		DoTc2-4510	CESC	urogenital_system	cervix	10.9113	0.946468		DoTc2-4510	CESC	urogenital_system	cervix	89.4304	0.986588		M059J	GBM	nervous_system	glioma	0.609565	0.782115		D-283MED
DOV13	OV	urogenital_system	ovary	8.69054	0.877039		DMS-273	SCLC	lung	lung_small_cell_carcinoma	4.7361	0.862116		DMS-53	SCLC	lung	lung_small_cell_carcinoma	348.12	0.979572		DOV13	OV	urogenital_system	ovary	17.1209	0.977538		DOV13	OV	urogenital_system	ovary	28.3267	0.985289		DOV13	OV	urogenital_system	ovary	4.29799	0.933433		KYSE-180	ESCA	aero_digestive_tract	oesophagus	0.611892	0.80696		D-336MG
DSH1	BLCA	urogenital_system	bladder	0.531126	0.563642		DMS-53	SCLC	lung	lung_small_cell_carcinoma	10.2645	0.874321		DMS-79	SCLC	lung	lung_small_cell_carcinoma	56.4849	0.995896		DSH1	BLCA	urogenital_system	bladder	4.11884	0.908677		DSH1	BLCA	urogenital_system	bladder	2.00869	0.864028		DSH1	BLCA	urogenital_system	bladder	30.6647	0.974783		NALM-6	UNCLASSIFIED	blood	B_cell_leukemia	0.61299	0.821848		D-392MG
DU-145	PRAD	urogenital_system	prostate	366.549	0.986566		DMS-79	SCLC	lung	lung_small_cell_carcinoma	8.1292	0.984669		DND-41	ALL	blood	T_cell_leukemia	67.5624	0.992853		DU-145	PRAD	urogenital_system	prostate	27.01	0.973005		DU-145	PRAD	urogenital_system	prostate	49.7806	0.982344		DU-145	PRAD	urogenital_system	prostate	156.991	0.992207		MLMA	UNCLASSIFIED	blood	hairy_cell_leukaemia	0.616767	0.814536		D-423MG
DU-4475	BRCA	breast	breast	2.33243	0.777619		DND-41	ALL	blood	T_cell_leukemia	2.64843	0.830586		DOHH-2	DLBC	blood	B_cell_lymphoma	6.21611	0.973388		DU-4475	BRCA	breast	breast	5.40251	0.977314		DU-4475	BRCA	breast	breast	6.32068	0.981431		DU-4475	BRCA	breast	breast	1.43434	0.766749		B-CPAP	THCA	thyroid	thyroid	0.617015	0.766386		D-502MG
EB2	UNCLASSIFIED	blood	Burkitt_lymphoma	6.11684	0.836747		DOHH-2	DLBC	blood	B_cell_lymphoma	1.67962	0.945739		DOK	HNSC	aero_digestive_tract	head_and_neck	0.25469	0.515183		EB2	UNCLASSIFIED	blood	Burkitt_lymphoma	6.95611	0.943597		EB2	UNCLASSIFIED	blood	Burkitt_lymphoma	15.1145	0.967529		EB2	UNCLASSIFIED	blood	Burkitt_lymphoma	22.3444	0.975699		ME-180	CESC	urogenital_system	cervix	0.62393	0.782459		D-542MG
EB-3	UNCLASSIFIED	blood	Burkitt_lymphoma	5.35693	0.830359		DOK	HNSC	aero_digestive_tract	head_and_neck	0.181234	0.526739		DoTc2-4510	CESC	urogenital_system	cervix	2.96974	0.776462		EB-3	UNCLASSIFIED	blood	Burkitt_lymphoma	13.4475	0.968422		EB-3	UNCLASSIFIED	blood	Burkitt_lymphoma	25.2787	0.980719		EB-3	UNCLASSIFIED	blood	Burkitt_lymphoma	4.93178	0.934003		A549	LUAD	lung	lung_NSCLC_adenocarcinoma	0.629195	0.775805		D-566MG
EBC-1	LUSC	lung	lung_NSCLC_squamous_cell_carcinoma	9.64706	0.84082		DoTc2-4510	CESC	urogenital_system	cervix	2.24576	0.776158		DOV13	OV	urogenital_system	ovary	15.6016	0.923916		EBC-1	LUSC	lung	lung_NSCLC_squamous_cell_carcinoma	20.0354	0.95213		EBC-1	LUSC	lung	lung_NSCLC_squamous_cell_carcinoma	66.3078	0.976165		EBC-1	LUSC	lung	lung_NSCLC_squamous_cell_carcinoma	114.736	0.982857		NCI-H2009	LUAD	lung	lung_NSCLC_adenocarcinoma	0.63218	0.791788		DAN-G
ECC10	UNCLASSIFIED	digestive_system	stomach	3.5328	0.805708		DOV13	OV	urogenital_system	ovary	3.15635	0.824298		DSH1	BLCA	urogenital_system	bladder	1.21694	0.69098		ECC10	UNCLASSIFIED	digestive_system	stomach	5.67108	0.956046		ECC10	UNCLASSIFIED	digestive_system	stomach	9.28186	0.971559		ECC10	UNCLASSIFIED	digestive_system	stomach	11.1346	0.975908		MOLM-13	LAML	blood	acute_myeloid_leukaemia	0.635022	0.829799		Daoy
EC-GI-10	ESCA	aero_digestive_tract	oesophagus	1.14298	0.660397		DSH1	BLCA	urogenital_system	bladder	0.079296	0.438012		DU-145	PRAD	urogenital_system	prostate	226.665	0.982821		EC-GI-10	ESCA	aero_digestive_tract	oesophagus	0.715856	0.786528		EC-GI-10	ESCA	aero_digestive_tract	oesophagus	1.48019	0.851892		EC-GI-10	ESCA	aero_digestive_tract	oesophagus	68.3941	0.989463		BHT-101	THCA	thyroid	thyroid	0.642226	0.799378		Daudi
EFM-19	BRCA	breast	breast	34.4681	0.927721		DU-145	PRAD	urogenital_system	prostate	31.7644	0.94318		DU-4475	BRCA	breast	breast	29.4373	0.981574		EFM-19	BRCA	breast	breast	43.2913	0.977113		EFM-19	BRCA	breast	breast	62.4763	0.982054		EFM-19	BRCA	breast	breast	21.3438	0.922114		8305C	THCA	thyroid	thyroid	0.643291	0.768393		DB
EFM-192A	BRCA	breast	breast	2.64045	0.745101		DU-4475	BRCA	breast	breast	5.29189	0.896725		EB2	UNCLASSIFIED	blood	Burkitt_lymphoma	21.0389	0.928128		EFM-192A	BRCA	breast	breast	8.81405	0.939651		EFM-192A	BRCA	breast	breast	48.0019	0.979931		EFM-192A	BRCA	breast	breast	26.948	0.933861		769-P	KIRC	kidney	kidney	0.647011	0.788829		DBTRG-05MG
EFO-21	OV	urogenital_system	ovary	133.544	0.901681		EB2	UNCLASSIFIED	blood	Burkitt_lymphoma	3.00664	0.81192		EB-3	UNCLASSIFIED	blood	Burkitt_lymphoma	28.5315	0.945782		EFO-21	OV	urogenital_system	ovary	61.4342	0.926965		EFO-21	OV	urogenital_system	ovary	142.802	0.946533		EFO-21	OV	urogenital_system	ovary	760.08	0.971847		CAL-27	HNSC	aero_digestive_tract	head_and_neck	0.647624	0.794681		DEL
EGI-1	UNCLASSIFIED	digestive_system	biliary_tract	361.284	0.958169		EB-3	UNCLASSIFIED	blood	Burkitt_lymphoma	3.34843	0.824876		EBC-1	LUSC	lung	lung_NSCLC_squamous_cell_carcinoma	86.3921	0.952464		EGI-1	UNCLASSIFIED	digestive_system	biliary_tract	86.2002	0.961495		EGI-1	UNCLASSIFIED	digestive_system	biliary_tract	183.125	0.973106		EGI-1	UNCLASSIFIED	digestive_system	biliary_tract	444.885	0.982523		PANC-02-03	PAAD	pancreas	pancreas	0.674484	0.754061		Detroit562
EJM	MM	blood	lymphoid_neoplasm_other	43.3018	0.966053		EBC-1	LUSC	lung	lung_NSCLC_squamous_cell_carcinoma	17.0074	0.899774		ECC10	UNCLASSIFIED	digestive_system	stomach	79.1738	0.984207		EJM	MM	blood	lymphoid_neoplasm_other	10.8162	0.971946		EJM	MM	blood	lymphoid_neoplasm_other	24.6752	0.986517		EJM	MM	blood	lymphoid_neoplasm_other	16.0078	0.980112		GCT	UNCLASSIFIED	soft_tissue	soft_tissue_other	0.676462	0.784827		DG-75
EM-2	LCML	blood	chronic_myeloid_leukaemia	103.521	0.987339		ECC10	UNCLASSIFIED	digestive_system	stomach	3.41081	0.839096		ECC12	UNCLASSIFIED	digestive_system	stomach	128.638	0.991232		EM-2	LCML	blood	chronic_myeloid_leukaemia	4.64567	0.949624		EM-2	LCML	blood	chronic_myeloid_leukaemia	23.923	0.989003		EM-2	LCML	blood	chronic_myeloid_leukaemia	0.028945	0.394024		RMG-I	UNCLASSIFIED	urogenital_system	ovary	0.685198	0.747662		DJM-1
EMC-BAC-2	LUAD	lung	lung_NSCLC_adenocarcinoma	15.5131	0.892711		EC-GI-10	ESCA	aero_digestive_tract	oesophagus	0.04525	0.375985		EC-GI-10	ESCA	aero_digestive_tract	oesophagus	0.436183	0.579426		EMC-BAC-2	LUAD	lung	lung_NSCLC_adenocarcinoma	3.67138	0.90249		EMC-BAC-2	LUAD	lung	lung_NSCLC_adenocarcinoma	8.66288	0.941958		EMC-BAC-2	LUAD	lung	lung_NSCLC_adenocarcinoma	82.2264	0.987346		GCIY	STAD	digestive_system	stomach	0.685678	0.780752		DK-MG
EN	UCEC	urogenital_system	endometrium	85.5517	0.949469		EFM-19	BRCA	breast	breast	6.45673	0.856123		EFM-19	BRCA	breast	breast	38.3607	0.93808		EN	UCEC	urogenital_system	endometrium	63.5204	0.976712		EN	UCEC	urogenital_system	endometrium	73.0175	0.978603		EN	UCEC	urogenital_system	endometrium	30.852	0.964119		NCI-H1563	LUAD	lung	lung_NSCLC_adenocarcinoma	0.689883	0.780486		DMS-114
EoL-1-cell	UNCLASSIFIED	blood	haematopoietic_neoplasm_other	8.07757	0.90977		EFM-192A	BRCA	breast	breast	2.76011	0.794188		EFM-192A	BRCA	breast	breast	4.19304	0.807968		EoL-1-cell	UNCLASSIFIED	blood	haematopoietic_neoplasm_other	3.56273	0.960117		EoL-1-cell	UNCLASSIFIED	blood	haematopoietic_neoplasm_other	7.83234	0.984618		EoL-1-cell	UNCLASSIFIED	blood	haematopoietic_neoplasm_other	0.002357	0.086154		P32-ISH	UNCLASSIFIED	blood	Burkitt_lymphoma	0.701301	0.849168		DMS-273
EPLC-272H	LUSC	lung	lung_NSCLC_squamous_cell_carcinoma	7.60592	0.8371		EFO-21	OV	urogenital_system	ovary	28.6607	0.861674		EFO-21	OV	urogenital_system	ovary	127.786	0.907622		EPLC-272H	LUSC	lung	lung_NSCLC_squamous_cell_carcinoma	7.23419	0.929407		EPLC-272H	LUSC	lung	lung_NSCLC_squamous_cell_carcinoma	4.06833	0.901954		EPLC-272H	LUSC	lung	lung_NSCLC_squamous_cell_carcinoma	68.9125	0.983146		CAL-62	THCA	thyroid	thyroid	0.709242	0.800235		DMS-53
ES1	UNCLASSIFIED	bone	ewings_sarcoma	6.99452	0.860102		EFO-27	UNCLASSIFIED	urogenital_system	ovary	2.2443	0.853678		EFO-27	UNCLASSIFIED	urogenital_system	ovary	6.0188	0.858405		ES1	UNCLASSIFIED	bone	ewings_sarcoma	4.33492	0.934252		ES1	UNCLASSIFIED	bone	ewings_sarcoma	18.9352	0.979578		ES1	UNCLASSIFIED	bone	ewings_sarcoma	3.90244	0.929028		OACp4C	ESCA	aero_digestive_tract	oesophagus	0.709582	0.805581		DMS-79
ES-2	UNCLASSIFIED	urogenital_system	ovary	121.711	0.963291		EGI-1	UNCLASSIFIED	digestive_system	biliary_tract	409.832	0.967423		EGI-1	UNCLASSIFIED	digestive_system	biliary_tract	263.359	0.955513		ES-2	UNCLASSIFIED	urogenital_system	ovary	17.6367	0.955321		ES-2	UNCLASSIFIED	urogenital_system	ovary	73.6554	0.981724		ES-2	UNCLASSIFIED	urogenital_system	ovary	123.144	0.986888		SW1783	LGG	nervous_system	glioma	0.736967	0.813619		DND-41
ES4	UNCLASSIFIED	bone	ewings_sarcoma	37.4204	0.91811		EJM	MM	blood	lymphoid_neoplasm_other	6.57109	0.887096		EJM	MM	blood	lymphoid_neoplasm_other	104.189	0.985714		ES4	UNCLASSIFIED	bone	ewings_sarcoma	10.5282	0.931767		ES4	UNCLASSIFIED	bone	ewings_sarcoma	14.2417	0.942186		ES4	UNCLASSIFIED	bone	ewings_sarcoma	158.047	0.985948		GAMG	LGG	nervous_system	glioma	0.73994	0.817424		DOHH-2
ES6	UNCLASSIFIED	bone	ewings_sarcoma	7.85177	0.823155		EKVX	LUAD	lung	lung_NSCLC_adenocarcinoma	1.0807	0.785564		EKVX	LUAD	lung	lung_NSCLC_adenocarcinoma	10.7593	0.87998		ES6	UNCLASSIFIED	bone	ewings_sarcoma	33.9501	0.96298		ES6	UNCLASSIFIED	bone	ewings_sarcoma	77.0792	0.976977		ES6	UNCLASSIFIED	bone	ewings_sarcoma	65.8675	0.974756		SK-LU-1	LUAD	lung	lung_NSCLC_adenocarcinoma	0.7508	0.762537		DOK
ES7	UNCLASSIFIED	bone	ewings_sarcoma	7.01489	0.869081		EM-2	LCML	blood	chronic_myeloid_leukaemia	6.70355	0.894087		EM-2	LCML	blood	chronic_myeloid_leukaemia	107.422	0.988895		ES7	UNCLASSIFIED	bone	ewings_sarcoma	17.4864	0.982904		ES7	UNCLASSIFIED	bone	ewings_sarcoma	10.4919	0.972875		ES7	UNCLASSIFIED	bone	ewings_sarcoma	3.47178	0.931434		HSC-4	HNSC	aero_digestive_tract	head_and_neck	0.752351	0.817218		DoTc2-4510
ES8	UNCLASSIFIED	bone	ewings_sarcoma	4.3288	0.837139		EMC-BAC-2	LUAD	lung	lung_NSCLC_adenocarcinoma	3.45395	0.814981		EMC-BAC-2	LUAD	lung	lung_NSCLC_adenocarcinoma	7.41312	0.855177		ES8	UNCLASSIFIED	bone	ewings_sarcoma	6.18347	0.968683		ES8	UNCLASSIFIED	bone	ewings_sarcoma	8.82257	0.978243		ES8	UNCLASSIFIED	bone	ewings_sarcoma	5.30467	0.963518		JiyoyeP-2003	UNCLASSIFIED	blood	Burkitt_lymphoma	0.757599	0.826123		DSH1
ESO26	ESCA	aero_digestive_tract	oesophagus	8.01838	0.861077		EN	UCEC	urogenital_system	endometrium	13.5348	0.890198		EN	UCEC	urogenital_system	endometrium	288.357	0.977457		ESO26	ESCA	aero_digestive_tract	oesophagus	10.2375	0.958629		ESO26	ESCA	aero_digestive_tract	oesophagus	27.534	0.980338		ESO26	ESCA	aero_digestive_tract	oesophagus	79.7868	0.991479		KMRC-20	KIRC	kidney	kidney	0.769855	0.8046		DU-145
ESO51	ESCA	aero_digestive_tract	oesophagus	75.9905	0.942587		EoL-1-cell	UNCLASSIFIED	blood	haematopoietic_neoplasm_other	2.2017	0.811987		EoL-1-cell	UNCLASSIFIED	blood	haematopoietic_neoplasm_other	4.96079	0.876326		ESO51	ESCA	aero_digestive_tract	oesophagus	51.0648	0.971118		ESO51	ESCA	aero_digestive_tract	oesophagus	65.5696	0.975049		ESO51	ESCA	aero_digestive_tract	oesophagus	21.0971	0.952122		SKG-IIIa	CESC	urogenital_system	cervix	0.773924	0.78798		DU-4475
ESS-1	UNCLASSIFIED	urogenital_system	endometrium	6.16831	0.861176		EPLC-272H	LUSC	lung	lung_NSCLC_squamous_cell_carcinoma	1.60535	0.745168		EPLC-272H	LUSC	lung	lung_NSCLC_squamous_cell_carcinoma	8.95494	0.862581		ESS-1	UNCLASSIFIED	urogenital_system	endometrium	23.2606	0.988261		ESS-1	UNCLASSIFIED	urogenital_system	endometrium	16.6085	0.98379		ESS-1	UNCLASSIFIED	urogenital_system	endometrium	5.49985	0.955547		PANC-10-05	PAAD	pancreas	pancreas	0.775442	0.755479		EB2
ETK-1	UNCLASSIFIED	digestive_system	biliary_tract	5.9068	0.816558		ES1	UNCLASSIFIED	bone	ewings_sarcoma	1.57253	0.705479		ES1	UNCLASSIFIED	bone	ewings_sarcoma	125.551	0.983907		ETK-1	UNCLASSIFIED	digestive_system	biliary_tract	9.49309	0.939866		ETK-1	UNCLASSIFIED	digestive_system	biliary_tract	3.80303	0.898144		ETK-1	UNCLASSIFIED	digestive_system	biliary_tract	13.8396	0.952245		KARPAS-45	ALL	blood	lymphoblastic_leukemia	0.781146	0.849641		EB-3
EVSA-T	BRCA	breast	breast	5.79498	0.866391		ES-2	UNCLASSIFIED	urogenital_system	ovary	5.66001	0.842817		ES-2	UNCLASSIFIED	urogenital_system	ovary	410.07	0.984441		EVSA-T	BRCA	breast	breast	6.14978	0.968384		EVSA-T	BRCA	breast	breast	17.8128	0.989664		EVSA-T	BRCA	breast	breast	1.53248	0.768087		IHH-4	THCA	thyroid	thyroid	0.784524	0.823287		EBC-1
EW-1	UNCLASSIFIED	bone	ewings_sarcoma	6.36727	0.861741		ES4	UNCLASSIFIED	bone	ewings_sarcoma	5.68873	0.835913		ES4	UNCLASSIFIED	bone	ewings_sarcoma	40.9835	0.928681		EW-1	UNCLASSIFIED	bone	ewings_sarcoma	5.89928	0.956234		EW-1	UNCLASSIFIED	bone	ewings_sarcoma	9.88943	0.972117		EW-1	UNCLASSIFIED	bone	ewings_sarcoma	7.62948	0.964931		DAN-G	PAAD	pancreas	pancreas	0.78453	0.823886		ECC10
EW-11	UNCLASSIFIED	bone	ewings_sarcoma	23.2635	0.923705		ES5	UNCLASSIFIED	bone	ewings_sarcoma	3.74609	0.929418		ES5	UNCLASSIFIED	bone	ewings_sarcoma	89.3342	0.989068		EW-11	UNCLASSIFIED	bone	ewings_sarcoma	24.5071	0.975941		EW-11	UNCLASSIFIED	bone	ewings_sarcoma	45.8306	0.984906		EW-11	UNCLASSIFIED	bone	ewings_sarcoma	66.1226	0.988564		NCI-H1299	UNCLASSIFIED	lung	lung_NSCLC_large_cell	0.78532	0.804599		ECC12
EW-13	UNCLASSIFIED	bone	ewings_sarcoma	348.5	0.984723		ES6	UNCLASSIFIED	bone	ewings_sarcoma	6.04842	0.837771		ES6	UNCLASSIFIED	bone	ewings_sarcoma	75.6632	0.946887		EW-13	UNCLASSIFIED	bone	ewings_sarcoma	18.6041	0.962863		EW-13	UNCLASSIFIED	bone	ewings_sarcoma	59.0225	0.982875		EW-13	UNCLASSIFIED	bone	ewings_sarcoma	121.06	0.989577		SK-MES-1	LUSC	lung	lung_NSCLC_squamous_cell_carcinoma	0.804157	0.801618		EC-GI-10
EW-16	UNCLASSIFIED	bone	ewings_sarcoma	22.3821	0.914052		ES7	UNCLASSIFIED	bone	ewings_sarcoma	3.75977	0.845703		ES7	UNCLASSIFIED	bone	ewings_sarcoma	31.875	0.961978		EW-16	UNCLASSIFIED	bone	ewings_sarcoma	8.7603	0.94319		EW-16	UNCLASSIFIED	bone	ewings_sarcoma	20.9869	0.968067		EW-16	UNCLASSIFIED	bone	ewings_sarcoma	90.4848	0.9885		WM1552C	SKCM	skin	melanoma	0.811567	0.823101		EFM-19
EW-18	UNCLASSIFIED	bone	ewings_sarcoma	42.8195	0.967455		ES8	UNCLASSIFIED	bone	ewings_sarcoma	3.29792	0.843862		ES8	UNCLASSIFIED	bone	ewings_sarcoma	40.3968	0.97833		EW-18	UNCLASSIFIED	bone	ewings_sarcoma	17.2064	0.982572		EW-18	UNCLASSIFIED	bone	ewings_sarcoma	25.0876	0.987697		EW-18	UNCLASSIFIED	bone	ewings_sarcoma	41.5383	0.992336		COR-L105	LUAD	lung	lung_NSCLC_adenocarcinoma	0.818433	0.775334		EFM-192A
EW-22	UNCLASSIFIED	bone	ewings_sarcoma	9.20502	0.880479		ESO26	ESCA	aero_digestive_tract	oesophagus	3.69741	0.83062		ESO26	ESCA	aero_digestive_tract	oesophagus	9.70356	0.886584		EW-22	UNCLASSIFIED	bone	ewings_sarcoma	10.2675	0.965247		EW-22	UNCLASSIFIED	bone	ewings_sarcoma	33.2651	0.986811		EW-22	UNCLASSIFIED	bone	ewings_sarcoma	8.43901	0.959442		RPMI-8866	LCML	blood	chronic_myeloid_leukaemia	0.825952	0.841989		EFO-21
EW-24	UNCLASSIFIED	bone	ewings_sarcoma	12.2868	0.858164		ESO51	ESCA	aero_digestive_tract	oesophagus	15.0867	0.892208		ESO51	ESCA	aero_digestive_tract	oesophagus	249.709	0.973271		EW-24	UNCLASSIFIED	bone	ewings_sarcoma	46.6638	0.971056		EW-24	UNCLASSIFIED	bone	ewings_sarcoma	41.8887	0.969148		EW-24	UNCLASSIFIED	bone	ewings_sarcoma	77.9709	0.978706		LOU-NH91	LUSC	lung	lung_NSCLC_squamous_cell_carcinoma	0.854217	0.804658		EFO-27
EW-3	UNCLASSIFIED	bone	ewings_sarcoma	119.16	0.976652		ESS-1	UNCLASSIFIED	urogenital_system	endometrium	10.4197	0.921412		ESS-1	UNCLASSIFIED	urogenital_system	endometrium	14.8439	0.932703		EW-3	UNCLASSIFIED	bone	ewings_sarcoma	38.6401	0.983804		EW-3	UNCLASSIFIED	bone	ewings_sarcoma	32.6122	0.981571		EW-3	UNCLASSIFIED	bone	ewings_sarcoma	66.496	0.989338		TGBC1TKB	UNCLASSIFIED	digestive_system	biliary_tract	0.859273	0.785272		EGI-1
EW-7	UNCLASSIFIED	bone	ewings_sarcoma	3.96958	0.816911		ETK-1	UNCLASSIFIED	digestive_system	biliary_tract	2.43755	0.781722		ETK-1	UNCLASSIFIED	digestive_system	biliary_tract	27.3864	0.924224		EW-7	UNCLASSIFIED	bone	ewings_sarcoma	4.64976	0.946909		EW-7	UNCLASSIFIED	bone	ewings_sarcoma	14.5623	0.980563		EW-7	UNCLASSIFIED	bone	ewings_sarcoma	13.1093	0.978591		NCI-H1975	LUAD	lung	lung_NSCLC_adenocarcinoma	0.889756	0.800635		EHEB
FADU	HNSC	aero_digestive_tract	head_and_neck	1.5097	0.692273		EVSA-T	BRCA	breast	breast	6.71339	0.902084		EVSA-T	BRCA	breast	breast	23.8964	0.96326		FADU	HNSC	aero_digestive_tract	head_and_neck	2.23403	0.880954		FADU	HNSC	aero_digestive_tract	head_and_neck	1.85853	0.867845		FADU	HNSC	aero_digestive_tract	head_and_neck	81.2254	0.990303		SNU-423	LIHC	digestive_system	liver	0.890544	0.814502		EJM
FLO-1	ESCA	aero_digestive_tract	oesophagus	36.1682	0.93553		EW-1	UNCLASSIFIED	bone	ewings_sarcoma	4.9591	0.869		EW-1	UNCLASSIFIED	bone	ewings_sarcoma	69.5092	0.981373		FLO-1	ESCA	aero_digestive_tract	oesophagus	17.5141	0.96365		FLO-1	ESCA	aero_digestive_tract	oesophagus	36.7483	0.978073		FLO-1	ESCA	aero_digestive_tract	oesophagus	30.6025	0.975117		NCI-H28	MESO	lung	mesothelioma	0.901267	0.752579		EKVX
FTC-133	THCA	thyroid	thyroid	9.94069	0.847201		EW-11	UNCLASSIFIED	bone	ewings_sarcoma	4.1802	0.836846		EW-11	UNCLASSIFIED	bone	ewings_sarcoma	133.279	0.979407		FTC-133	THCA	thyroid	thyroid	13.707	0.944271		FTC-133	THCA	thyroid	thyroid	12.6125	0.941565		FTC-133	THCA	thyroid	thyroid	8.54636	0.927348		CA46	UNCLASSIFIED	blood	Burkitt_lymphoma	0.910672	0.827698		EM-2
FU97	STAD	digestive_system	stomach	8.01725	0.819659		EW-13	UNCLASSIFIED	bone	ewings_sarcoma	28.0082	0.935913		EW-13	UNCLASSIFIED	bone	ewings_sarcoma	255.677	0.982782		FU97	STAD	digestive_system	stomach	48.5831	0.966824		FU97	STAD	digestive_system	stomach	70.9536	0.973163		FU97	STAD	digestive_system	stomach	52.6561	0.968278		786-0	KIRC	kidney	kidney	0.929617	0.814832		EN
FU-OV-1	OV	urogenital_system	ovary	32.6337	0.887213		EW-16	UNCLASSIFIED	bone	ewings_sarcoma	3.74348	0.822089		EW-16	UNCLASSIFIED	bone	ewings_sarcoma	39.6004	0.944798		FU-OV-1	OV	urogenital_system	ovary	65.9431	0.961574		FU-OV-1	OV	urogenital_system	ovary	158.448	0.975224		FU-OV-1	OV	urogenital_system	ovary	46.8041	0.954538		OSC-20	HNSC	aero_digestive_tract	head_and_neck	0.930116	0.797167		EoL-1-cell
G-292-Clone-A141B1	UNCLASSIFIED	bone	osteosarcoma	47.9176	0.920483		EW-18	UNCLASSIFIED	bone	ewings_sarcoma	2.39403	0.805258		EW-18	UNCLASSIFIED	bone	ewings_sarcoma	38.073	0.967232		G-292-Clone-A141B1	UNCLASSIFIED	bone	osteosarcoma	60.5209	0.970268		G-292-Clone-A141B1	UNCLASSIFIED	bone	osteosarcoma	116.356	0.979427		G-292-Clone-A141B1	UNCLASSIFIED	bone	osteosarcoma	99.4242	0.977507		H4	LGG	nervous_system	glioma	0.931793	0.844887		EPLC-272H
G-361	SKCM	skin	melanoma	7.99033	0.863474		EW-22	UNCLASSIFIED	bone	ewings_sarcoma	3.02355	0.819962		EW-22	UNCLASSIFIED	bone	ewings_sarcoma	117.454	0.983918		G-361	SKCM	skin	melanoma	9.66454	0.958928		G-361	SKCM	skin	melanoma	20.5624	0.976924		G-361	SKCM	skin	melanoma	16.7351	0.972918		NTERA-2-cl-D1	UNCLASSIFIED	urogenital_system	testis	0.935818	0.832853		ES1
G-401	UNCLASSIFIED	kidney	kidney	5.761	0.809716		EW-24	UNCLASSIFIED	bone	ewings_sarcoma	8.95907	0.865555		EW-24	UNCLASSIFIED	bone	ewings_sarcoma	152.493	0.966062		G-401	UNCLASSIFIED	kidney	kidney	14.7648	0.950307		G-401	UNCLASSIFIED	kidney	kidney	44.633	0.974865		G-401	UNCLASSIFIED	kidney	kidney	49.2369	0.97638		HuCCT1	UNCLASSIFIED	digestive_system	biliary_tract	0.937288	0.813155		ES-2
G-402	UNCLASSIFIED	soft_tissue	soft_tissue_other	5.43815	0.821719		EW-3	UNCLASSIFIED	bone	ewings_sarcoma	4.24997	0.839788		EW-3	UNCLASSIFIED	bone	ewings_sarcoma	138.018	0.980965		G-402	UNCLASSIFIED	soft_tissue	soft_tissue_other	31.8597	0.978917		G-402	UNCLASSIFIED	soft_tissue	soft_tissue_other	22.5959	0.972988		G-402	UNCLASSIFIED	soft_tissue	soft_tissue_other	1.14457	0.826171		SK-MG-1	GBM	nervous_system	glioma	0.954066	0.817129		ES3
GA-10	UNCLASSIFIED	blood	Burkitt_lymphoma	8.09428	0.892349		EW-7	UNCLASSIFIED	bone	ewings_sarcoma	4.67618	0.864629		EW-7	UNCLASSIFIED	bone	ewings_sarcoma	15.6343	0.933635		GA-10	UNCLASSIFIED	blood	Burkitt_lymphoma	3.29327	0.939721		GA-10	UNCLASSIFIED	blood	Burkitt_lymphoma	9.16636	0.977208		GA-10	UNCLASSIFIED	blood	Burkitt_lymphoma	1.55818	0.88924		EB2	UNCLASSIFIED	blood	Burkitt_lymphoma	0.97547	0.832902		ES4
GAK	SKCM	skin	melanoma	6.53003	0.8586		FADU	HNSC	aero_digestive_tract	head_and_neck	0.457987	0.62735		FADU	HNSC	aero_digestive_tract	head_and_neck	1.95357	0.745775		GAK	SKCM	skin	melanoma	15.3697	0.978278		GAK	SKCM	skin	melanoma	31.7878	0.988571		GAK	SKCM	skin	melanoma	5.35263	0.947702		SKN-3	HNSC	aero_digestive_tract	head_and_neck	0.976483	0.826266		ES5
GAMG	LGG	nervous_system	glioma	26.1465	0.941296		Farage	DLBC	blood	B_cell_lymphoma	2.49654	0.926214		Farage	DLBC	blood	B_cell_lymphoma	9.55852	0.94966		GAMG	LGG	nervous_system	glioma	40.0032	0.988601		GAMG	LGG	nervous_system	glioma	21.6636	0.980916		GAMG	LGG	nervous_system	glioma	55.9679	0.99144		A4-Fuk	DLBC	blood	B_cell_lymphoma	0.982494	0.870816		ES6
GB-1	GBM	nervous_system	glioma	13.6211	0.849167		FLO-1	ESCA	aero_digestive_tract	oesophagus	4.17281	0.830204		FLO-1	ESCA	aero_digestive_tract	oesophagus	20.2716	0.916566		GB-1	GBM	nervous_system	glioma	10.2013	0.917128		GB-1	GBM	nervous_system	glioma	76.8471	0.970554		GB-1	GBM	nervous_system	glioma	245.395	0.984347		SW1271	SCLC	lung	lung_small_cell_carcinoma	0.986186	0.785709		ES7
GCIY	STAD	digestive_system	stomach	14.5707	0.873909		FTC-133	THCA	thyroid	thyroid	11.8827	0.884859		FTC-133	THCA	thyroid	thyroid	123.742	0.963936		GCIY	STAD	digestive_system	stomach	8.53754	0.928409		GCIY	STAD	digestive_system	stomach	7.42499	0.922667		GCIY	STAD	digestive_system	stomach	136.785	0.986574		697	UNCLASSIFIED	blood	lymphoblastic_leukemia	0.998803	0.874515		ES8
GCT	UNCLASSIFIED	soft_tissue	soft_tissue_other	73.0586	0.952311		FU97	STAD	digestive_system	stomach	21.1552	0.882463		FU97	STAD	digestive_system	stomach	184.396	0.961361		GCT	UNCLASSIFIED	soft_tissue	soft_tissue_other	56.6628	0.979827		GCT	UNCLASSIFIED	soft_tissue	soft_tissue_other	68.3602	0.982159		GCT	UNCLASSIFIED	soft_tissue	soft_tissue_other	35.6597	0.972771		KYSE-450	ESCA	aero_digestive_tract	oesophagus	1.0106	0.815984		ESS-1
GDM-1	LAML	blood	acute_myeloid_leukaemia	18.2669	0.911218		FU-OV-1	OV	urogenital_system	ovary	14.3502	0.841717		FU-OV-1	OV	urogenital_system	ovary	43.642	0.900603		GDM-1	LAML	blood	acute_myeloid_leukaemia	7.78279	0.945768		GDM-1	LAML	blood	acute_myeloid_leukaemia	10.0429	0.954485		GDM-1	LAML	blood	acute_myeloid_leukaemia	0.259133	0.674386		BxPC-3	PAAD	pancreas	pancreas	1.01933	0.824475		ETK-1
GI-1	LGG	nervous_system	glioma	28.3763	0.9561		G-292-Clone-A141B1	UNCLASSIFIED	bone	osteosarcoma	16.1599	0.890014		G-292-Clone-A141B1	UNCLASSIFIED	bone	osteosarcoma	142.456	0.95887		GI-1	LGG	nervous_system	glioma	12.6309	0.978571		GI-1	LGG	nervous_system	glioma	5.80594	0.956952		GI-1	LGG	nervous_system	glioma	5.55431	0.95528		BE-13	ALL	blood	lymphoblastic_leukemia	1.05062	0.86198		EVSA-T
GI-ME-N	NB	nervous_system	neuroblastoma	78.8181	0.940288		G-361	SKCM	skin	melanoma	6.42419	0.874332		G-361	SKCM	skin	melanoma	199.064	0.987563		GI-ME-N	NB	nervous_system	neuroblastoma	23.7368	0.952094		GI-ME-N	NB	nervous_system	neuroblastoma	41.8272	0.964967		GI-ME-N	NB	nervous_system	neuroblastoma	17.3296	0.943228		KURAMOCHI	UNCLASSIFIED	urogenital_system	ovary	1.06932	0.783698		EW-1
GOTO	NB	nervous_system	neuroblastoma	86.1303	0.96423		G-401	UNCLASSIFIED	kidney	kidney	6.11885	0.848174		G-401	UNCLASSIFIED	kidney	kidney	43.8363	0.938448		GOTO	NB	nervous_system	neuroblastoma	14.5868	0.959992		GOTO	NB	nervous_system	neuroblastoma	17.635	0.964794		GOTO	NB	nervous_system	neuroblastoma	92.6044	0.989027		HTC-C3	THCA	thyroid	thyroid	1.08465	0.818386		EW-11
GP5d	COREAD	digestive_system	large_intestine	22.5538	0.949754		G-402	UNCLASSIFIED	soft_tissue	soft_tissue_other	4.44007	0.839541		G-402	UNCLASSIFIED	soft_tissue	soft_tissue_other	38.3051	0.948025		GP5d	COREAD	digestive_system	large_intestine	10.0243	0.975735		GP5d	COREAD	digestive_system	large_intestine	11.4762	0.97867		GP5d	COREAD	digestive_system	large_intestine	23.1102	0.989243		MDA-MB-231	BRCA	breast	breast	1.10231	0.851763		EW-13
GRANTA-519	DLBC	blood	B_cell_lymphoma	171.091	0.976564		GA-10	UNCLASSIFIED	blood	Burkitt_lymphoma	2.26454	0.806459		GA-10	UNCLASSIFIED	blood	Burkitt_lymphoma	12.0275	0.928357		GRANTA-519	DLBC	blood	B_cell_lymphoma	59.9119	0.984112		GRANTA-519	DLBC	blood	B_cell_lymphoma	67.6385	0.985408		GRANTA-519	DLBC	blood	B_cell_lymphoma	76.4037	0.986607		KALS-1	LGG	nervous_system	glioma	1.11747	0.822051		EW-16
GR-ST	ALL	blood	lymphoblastic_leukemia	5.62001	0.814976		GAK	SKCM	skin	melanoma	8.22843	0.90059		GAK	SKCM	skin	melanoma	73.803	0.979538		GR-ST	ALL	blood	lymphoblastic_leukemia	24.3285	0.968302		GR-ST	ALL	blood	lymphoblastic_leukemia	42.7518	0.978215		GR-ST	ALL	blood	lymphoblastic_leukemia	11.8857	0.949751		PSN1	PAAD	pancreas	pancreas	1.12435	0.82963		EW-18
H4	LGG	nervous_system	glioma	27.8556	0.951074		GAMG	LGG	nervous_system	glioma	5.9956	0.874147		GAMG	LGG	nervous_system	glioma	60.5862	0.972095		H4	LGG	nervous_system	glioma	7.43052	0.961416		H4	LGG	nervous_system	glioma	24.5769	0.986493		H4	LGG	nervous_system	glioma	7.66516	0.96241		PL4	PAAD	pancreas	pancreas	1.13811	0.81807		EW-24
H9	UNCLASSIFIED	blood	lymphoid_neoplasm_other	6.72732	0.883014		GB-1	GBM	nervous_system	glioma	24.235	0.903423		GB-1	GBM	nervous_system	glioma	85.7838	0.941224		H9	UNCLASSIFIED	blood	lymphoid_neoplasm_other	3.55766	0.949736		H9	UNCLASSIFIED	blood	lymphoid_neoplasm_other	11.2197	0.984946		H9	UNCLASSIFIED	blood	lymphoid_neoplasm_other	3.6127	0.950479		PANC-03-27	PAAD	pancreas	pancreas	1.14589	0.810604		EW-3
HAL-01	ALL	blood	lymphoblastic_leukemia	7.31751	0.895397		GCIY	STAD	digestive_system	stomach	2.12106	0.764168		GCIY	STAD	digestive_system	stomach	6.36734	0.830443		HAL-01	ALL	blood	lymphoblastic_leukemia	5.8756	0.973576		HAL-01	ALL	blood	lymphoblastic_leukemia	9.17664	0.984181		HAL-01	ALL	blood	lymphoblastic_leukemia	3.65748	0.955787		OE21	ESCA	aero_digestive_tract	oesophagus	1.17479	0.83393		EW-7
HARA	LUSC	lung	lung_NSCLC_squamous_cell_carcinoma	3.59293	0.794173		GCT	UNCLASSIFIED	soft_tissue	soft_tissue_other	9.18268	0.876664		GCT	UNCLASSIFIED	soft_tissue	soft_tissue_other	119.279	0.967924		HARA	LUSC	lung	lung_NSCLC_squamous_cell_carcinoma	4.87936	0.935664		HARA	LUSC	lung	lung_NSCLC_squamous_cell_carcinoma	5.98822	0.944496		HARA	LUSC	lung	lung_NSCLC_squamous_cell_carcinoma	9.04122	0.959183		JVM-3	CLL	blood	lymphoid_neoplasm_other	1.18911	0.868326		FADU
HC-1	UNCLASSIFIED	blood	hairy_cell_leukaemia	16.0188	0.952729		GDM-1	LAML	blood	acute_myeloid_leukaemia	1.85698	0.767676		GDM-1	LAML	blood	acute_myeloid_leukaemia	18.4101	0.919514		HC-1	UNCLASSIFIED	blood	hairy_cell_leukaemia	9.71889	0.987097		HC-1	UNCLASSIFIED	blood	hairy_cell_leukaemia	15.1659	0.992634		HC-1	UNCLASSIFIED	blood	hairy_cell_leukaemia	23.3293	0.995763		SUP-T1	ALL	blood	lymphoblastic_T_cell_leukaemia	1.19852	0.850993		Farage
HCC1143	BRCA	breast	breast	6.81284	0.815827		GI-1	LGG	nervous_system	glioma	6.3415	0.888659		GI-1	LGG	nervous_system	glioma	101.558	0.987532		HCC1143	BRCA	breast	breast	7.81928	0.920315		HCC1143	BRCA	breast	breast	17.7181	0.949105		HCC1143	BRCA	breast	breast	59.9182	0.948191		CAS-1	GBM	nervous_system	glioma	1.20993	0.806698		FTC-133
HCC1187	BRCA	breast	breast	172.13	0.986542		GI-ME-N	NB	nervous_system	neuroblastoma	10.2711	0.867691		GI-ME-N	NB	nervous_system	neuroblastoma	244.628	0.970676		HCC1187	BRCA	breast	breast	11.735	0.967575		HCC1187	BRCA	breast	breast	33.1889	0.986077		HCC1187	BRCA	breast	breast	61.691	0.974671		EMC-BAC-2	LUAD	lung	lung_NSCLC_adenocarcinoma	1.21172	0.840117		FU97
HCC1395	BRCA	breast	breast	7.98482	0.851565		G-MEL	SKCM	skin	melanoma	6.86	0.971231		G-MEL	SKCM	skin	melanoma	64.0984	0.992874		HCC1395	BRCA	breast	breast	19.3039	0.968186		HCC1395	BRCA	breast	breast	38.197	0.980342		HCC1395	BRCA	breast	breast	12.4393	0.904475		SK-GT-4	ESCA	aero_digestive_tract	oesophagus	1.21589	0.769286		FU-OV-1
HCC1419	BRCA	breast	breast	3.64451	0.804021		GMS-10	GBM	nervous_system	glioma	1.71123	0.880996		GMS-10	GBM	nervous_system	glioma	2.73804	0.843208		HCC1419	BRCA	breast	breast	9.56909	0.967617		HCC1419	BRCA	breast	breast	9.63599	0.967807		HCC1419	BRCA	breast	breast	4.94064	0.864717		NCI-H1666	LUAD	lung	lung_NSCLC_adenocarcinoma	1.2569	0.789514		G-292-Clone-A141B1
HCC1428	BRCA	breast	breast	28.9465	0.867897		GOTO	NB	nervous_system	neuroblastoma	8.25704	0.87894		GOTO	NB	nervous_system	neuroblastoma	167.057	0.979352		HCC1428	BRCA	breast	breast	126.918	0.96461		HCC1428	BRCA	breast	breast	100.167	0.960572		HCC1428	BRCA	breast	breast	7.53399	0.820368		SW900	LUSC	lung	lung_NSCLC_squamous_cell_carcinoma	1.28691	0.798877		G-361
HCC-15	LUSC	lung	lung_NSCLC_squamous_cell_carcinoma	172.342	0.968843		GP5d	COREAD	digestive_system	large_intestine	1.89784	0.786181		GP5d	COREAD	digestive_system	large_intestine	13.5619	0.93044		HCC-15	LUSC	lung	lung_NSCLC_squamous_cell_carcinoma	9.82079	0.934529		HCC-15	LUSC	lung	lung_NSCLC_squamous_cell_carcinoma	19.8895	0.95657		HCC-15	LUSC	lung	lung_NSCLC_squamous_cell_carcinoma	16.5122	0.951512		P30-OHK	ALL	blood	lymphoblastic_leukemia	1.32035	0.898202		G-401
HCC1500	BRCA	breast	breast	53.9539	0.966938		GRANTA-519	DLBC	blood	B_cell_lymphoma	42.2103	0.951777		GRANTA-519	DLBC	blood	B_cell_lymphoma	400.187	0.988189		HCC1500	BRCA	breast	breast	16.6401	0.976666		HCC1500	BRCA	breast	breast	35.8405	0.987744		HCC1500	BRCA	breast	breast	10.5139	0.910943		YAPC	PAAD	pancreas	pancreas	1.32464	0.820345		G-402
HCC1569	BRCA	breast	breast	15.7732	0.91594		GR-ST	ALL	blood	lymphoblastic_leukemia	2.21571	0.775418		GR-ST	ALL	blood	lymphoblastic_leukemia	45.4039	0.945838		HCC1806	UNCLASSIFIED	breast	breast	2.21984	0.907052		HCC1806	UNCLASSIFIED	breast	breast	3.50025	0.934574		HCC1569	BRCA	breast	breast	12.12	0.899683		PWR-1E	PRAD	urogenital_system	prostate	1.33209	0.869946		GA-10
HCC1599	BRCA	breast	breast	6.92886	0.813418		H3255	LUAD	lung	lung_NSCLC_adenocarcinoma	0.018282	0.362216		H3255	LUAD	lung	lung_NSCLC_adenocarcinoma	0.09789	0.445908		HCC1937	BRCA	breast	breast	8.87302	0.933794		HCC1937	BRCA	breast	breast	15.4158	0.952243		HCC1599	BRCA	breast	breast	33.7122	0.910483		HARA	LUSC	lung	lung_NSCLC_squamous_cell_carcinoma	1.34737	0.865764		GAK
HCC1806	UNCLASSIFIED	breast	breast	6.49105	0.865624		H4	LGG	nervous_system	glioma	5.06763	0.868021		H4	LGG	nervous_system	glioma	39.265	0.9665		HCC1954	BRCA	breast	breast	10.4858	0.965788		HCC1954	BRCA	breast	breast	29.2389	0.98527		HCC1806	UNCLASSIFIED	breast	breast	17.5577	0.947021		HLE	LIHC	digestive_system	liver	1.36111	0.870214		GAMG
HCC1937	BRCA	breast	breast	12.3197	0.867994		H9	UNCLASSIFIED	blood	lymphoid_neoplasm_other	1.94134	0.794136		H9	UNCLASSIFIED	blood	lymphoid_neoplasm_other	8.04113	0.907489		HCC2157	BRCA	breast	breast	13.1946	0.958858		HCC2157	BRCA	breast	breast	2.4038	0.88078		HCC1937	BRCA	breast	breast	29.7711	0.932132		MKN1	UNCLASSIFIED	digestive_system	stomach	1.36857	0.825454		GB-1
HCC1954	BRCA	breast	breast	5.98888	0.845979		HA7-RCC	KIRC	kidney	kidney	24.1091	0.966316		HA7-RCC	KIRC	kidney	kidney	156.444	0.981951		HCC2998	COREAD	digestive_system	large_intestine	19.2664	0.985538		HCC2998	COREAD	digestive_system	large_intestine	28.0028	0.989883		HCC1954	BRCA	breast	breast	21.1012	0.944444		SAS	HNSC	aero_digestive_tract	head_and_neck	1.36987	0.859582		GCIY
HCC2157	BRCA	breast	breast	2.17802	0.730732		HAL-01	ALL	blood	lymphoblastic_leukemia	2.54852	0.824092		HAL-01	ALL	blood	lymphoblastic_leukemia	23.2569	0.968901		HCC38	BRCA	breast	breast	68.2385	0.980211		HCC38	BRCA	breast	breast	89.3199	0.983326		HCC2157	BRCA	breast	breast	11.943	0.902446		NCI-H747	COREAD	digestive_system	large_intestine	1.37216	0.803673		GCT
HCC2218	BRCA	breast	breast	0.490698	0.560547		HARA	LUSC	lung	lung_NSCLC_squamous_cell_carcinoma	1.82329	0.771934		HARA	LUSC	lung	lung_NSCLC_squamous_cell_carcinoma	7.63947	0.875173		HCC-44	LUAD	lung	lung_NSCLC_adenocarcinoma	38.4293	0.983099		HCC-44	LUAD	lung	lung_NSCLC_adenocarcinoma	40.1896	0.98366		HCC2218	BRCA	breast	breast	159.127	0.990036		NCI-H1792	LUAD	lung	lung_NSCLC_adenocarcinoma	1.38259	0.888803		GDM-1
HCC2998	COREAD	digestive_system	large_intestine	7.62413	0.87849		HC-1	UNCLASSIFIED	blood	hairy_cell_leukaemia	2.79784	0.835187		HC-1	UNCLASSIFIED	blood	hairy_cell_leukaemia	42.3611	0.986103		HCC70	BRCA	breast	breast	10.6273	0.976106		HCC70	BRCA	breast	breast	17.5633	0.985189		HCC2998	COREAD	digestive_system	large_intestine	17.0389	0.983757		DK-MG	GBM	nervous_system	glioma	1.39142	0.830668		GI-1
HCC38	BRCA	breast	breast	11.6414	0.861992		HCC1143	BRCA	breast	breast	5.9642	0.839422		HCC1143	BRCA	breast	breast	10.0343	0.857852		HCC-78	LUAD	lung	lung_NSCLC_adenocarcinoma	63.8752	0.971719		HCC-78	LUAD	lung	lung_NSCLC_adenocarcinoma	56.618	0.969736		HCC38	BRCA	breast	breast	49.319	0.947554		ES6	UNCLASSIFIED	bone	ewings_sarcoma	1.39622	0.829811		GI-ME-N
HCC-44	LUAD	lung	lung_NSCLC_adenocarcinoma	15.6795	0.903108		HCC1187	BRCA	breast	breast	17.7269	0.935769		HCC1187	BRCA	breast	breast	122.668	0.983782		HCC-827	LUAD	lung	lung_NSCLC_adenocarcinoma	0.064757	0.502491		HCC-827	LUAD	lung	lung_NSCLC_adenocarcinoma	0.064446	0.501978		HCC-44	LUAD	lung	lung_NSCLC_adenocarcinoma	75.2984	0.989872		BFTC-909	KIRC	kidney	kidney	1.40355	0.861195		G-MEL
HCC70	BRCA	breast	breast	15.4658	0.929742		HCC1395	BRCA	breast	breast	5.6097	0.822651		HCC1395	BRCA	breast	breast	62.0973	0.960926		HCT-116	COREAD	digestive_system	large_intestine	23.4554	0.990861		HCT-116	COREAD	digestive_system	large_intestine	10.8682	0.979915		HCC70	BRCA	breast	breast	26.6247	0.96371		NAMALWA	UNCLASSIFIED	blood	Burkitt_lymphoma	1.41772	0.894197		GMS-10
HCC-78	LUAD	lung	lung_NSCLC_adenocarcinoma	8.0376	0.820188		HCC1428	BRCA	breast	breast	11.6613	0.845603		HCC1419	BRCA	breast	breast	4.49352	0.840718		HCT-15	COREAD	digestive_system	large_intestine	7.84127	0.949158		HCT-15	COREAD	digestive_system	large_intestine	30.9725	0.981631		HCC-78	LUAD	lung	lung_NSCLC_adenocarcinoma	147.133	0.982421		TE-6	ESCA	aero_digestive_tract	oesophagus	1.42622	0.829039		GOTO
HCC-827	LUAD	lung	lung_NSCLC_adenocarcinoma	3.05805	0.728291		HCC-15	LUSC	lung	lung_NSCLC_squamous_cell_carcinoma	18.9612	0.910279		HCC1428	BRCA	breast	breast	480.393	0.963189		HDLM-2	UNCLASSIFIED	blood	Hodgkin_lymphoma	3.08693	0.917686		HDLM-2	UNCLASSIFIED	blood	Hodgkin_lymphoma	32.0493	0.987537		HCC-827	LUAD	lung	lung_NSCLC_adenocarcinoma	179.006	0.978701		C-33-A	CESC	urogenital_system	cervix	1.45616	0.854115		GP5d
HCT-116	COREAD	digestive_system	large_intestine	12.8139	0.92369		HCC1500	BRCA	breast	breast	2.95391	0.81815		HCC-15	LUSC	lung	lung_NSCLC_squamous_cell_carcinoma	379.647	0.982592		HD-MY-Z	UNCLASSIFIED	blood	Hodgkin_lymphoma	430.603	0.965646		HD-MY-Z	UNCLASSIFIED	blood	Hodgkin_lymphoma	329.396	0.961878		HCT-116	COREAD	digestive_system	large_intestine	8.55191	0.974527		OVCAR-3	OV	urogenital_system	ovary	1.45659	0.850944		GRANTA-519
HCT-15	COREAD	digestive_system	large_intestine	7.18596	0.851457		HCC1569	BRCA	breast	breast	5.942	0.873384		HCC1500	BRCA	breast	breast	181.444	0.988967		HDQ-P1	BRCA	breast	breast	1.38529	0.832352		HDQ-P1	BRCA	breast	breast	2.16273	0.865722		HCT-15	COREAD	digestive_system	large_intestine	14.4466	0.967312		OAW-42	OV	urogenital_system	ovary	1.46107	0.840934		GR-ST
HDLM-2	UNCLASSIFIED	blood	Hodgkin_lymphoma	55.4231	0.969274		HCC1599	BRCA	breast	breast	10.9094	0.84657		HCC1569	BRCA	breast	breast	17.9879	0.953868		HEC-1	UCEC	urogenital_system	endometrium	41.6588	0.974277		HEC-1	UCEC	urogenital_system	endometrium	90.8042	0.984421		HDLM-2	UNCLASSIFIED	blood	Hodgkin_lymphoma	12.2361	0.971683		IST-MEL1	SKCM	skin	melanoma	1.49189	0.835766		H3255
HD-MY-Z	UNCLASSIFIED	blood	Hodgkin_lymphoma	415.502	0.935671		HCC1806	UNCLASSIFIED	breast	breast	1.65637	0.770997		HCC1599	BRCA	breast	breast	19.0051	0.9158		HeLa	CESC	urogenital_system	cervix	17.1503	0.988073		HeLa	CESC	urogenital_system	cervix	11.0575	0.981202		HD-MY-Z	UNCLASSIFIED	blood	Hodgkin_lymphoma	605.578	0.969933		SCC-4	HNSC	aero_digestive_tract	head_and_neck	1.50344	0.870703		H4
HDQ-P1	BRCA	breast	breast	2.08213	0.72044		HCC1937	BRCA	breast	breast	10.2431	0.881295		HCC1806	UNCLASSIFIED	breast	breast	4.1871	0.840039		H-EMC-SS	UNCLASSIFIED	bone	chondrosarcoma	117.433	0.975483		H-EMC-SS	UNCLASSIFIED	bone	chondrosarcoma	140.11	0.977693		HDQ-P1	BRCA	breast	breast	9.8171	0.884722		NCI-H1650	LUAD	lung	lung_NSCLC_adenocarcinoma	1.53648	0.782406		H9
HEC-1	UCEC	urogenital_system	endometrium	257.171	0.977513		HCC1954	BRCA	breast	breast	7.07531	0.885897		HCC1937	BRCA	breast	breast	20.8841	0.908272		Hey	OV	urogenital_system	ovary	9.84367	0.909825		Hey	OV	urogenital_system	ovary	28.7424	0.945851		HEC-1	UCEC	urogenital_system	endometrium	100.636	0.98543		EFM-19	BRCA	breast	breast	1.56906	0.853543		HA7-RCC
HeLa	CESC	urogenital_system	cervix	13.6525	0.929203		HCC2157	BRCA	breast	breast	2.0585	0.774012		HCC1954	BRCA	breast	breast	12.1969	0.909453		HGC-27	STAD	digestive_system	stomach	4.23122	0.945303		HGC-27	STAD	digestive_system	stomach	20.2277	0.986975		HeLa	CESC	urogenital_system	cervix	6.78905	0.969351		MONO-MAC-6	LAML	blood	acute_myeloid_leukaemia	1.57784	0.899625		HAL-01
H-EMC-SS	UNCLASSIFIED	bone	chondrosarcoma	73.033	0.92851		HCC2218	BRCA	breast	breast	0.023835	0.180922		HCC2157	BRCA	breast	breast	4.13773	0.813273		HH	UNCLASSIFIED	blood	T_cell_leukemia	40.0941	0.983889		HH	UNCLASSIFIED	blood	T_cell_leukemia	53.6816	0.987103		H-EMC-SS	UNCLASSIFIED	bone	chondrosarcoma	212.817	0.98219		LCLC-103H	UNCLASSIFIED	lung	lung_NSCLC_large_cell	1.5813	0.864531		HARA
Hey	OV	urogenital_system	ovary	99.9987	0.9354		HCC2998	COREAD	digestive_system	large_intestine	3.45196	0.840098		HCC2218	BRCA	breast	breast	2.20337	0.826358		HL-60	LAML	blood	acute_myeloid_leukaemia	20.5344	0.98879		HL-60	LAML	blood	acute_myeloid_leukaemia	23.0047	0.990013		Hey	OV	urogenital_system	ovary	11.6423	0.916546		NCI-H929	MM	blood	myeloma	1.60481	0.90418		HC-1
HGC-27	STAD	digestive_system	stomach	4.73392	0.837181		HCC-366	UNCLASSIFIED	lung	lung_NSCLC_not_specified	5.40289	0.930276		HCC2998	COREAD	digestive_system	large_intestine	191.732	0.993233		HLE	LIHC	digestive_system	liver	11.1137	0.968024		HLE	LIHC	digestive_system	liver	34.3674	0.987539		HGC-27	STAD	digestive_system	stomach	6.87975	0.964179		NUGC-3	STAD	digestive_system	stomach	1.62401	0.848879		HCC1143
HH	UNCLASSIFIED	blood	T_cell_leukemia	33.0658	0.940556		HCC38	BRCA	breast	breast	42.3502	0.942796		HCC-366	UNCLASSIFIED	lung	lung_NSCLC_not_specified	7.77294	0.901373		HMV-II	SKCM	skin	melanoma	27.9327	0.965219		HMV-II	SKCM	skin	melanoma	38.4937	0.971449		HH	UNCLASSIFIED	blood	T_cell_leukemia	54.1694	0.987192		NCI-H1693	LUAD	lung	lung_NSCLC_adenocarcinoma	1.63551	0.797467		HCC1187
HL-60	LAML	blood	acute_myeloid_leukaemia	6.27755	0.867385		HCC-44	LUAD	lung	lung_NSCLC_adenocarcinoma	6.15308	0.865933		HCC38	BRCA	breast	breast	53.0318	0.943999		HO-1-N-1	HNSC	aero_digestive_tract	head_and_neck	2.96726	0.91737		HO-1-N-1	HNSC	aero_digestive_tract	head_and_neck	7.5057	0.959476		HL-60	LAML	blood	acute_myeloid_leukaemia	7.12486	0.968236		G-292-Clone-A141B1	UNCLASSIFIED	bone	osteosarcoma	1.65173	0.836128		HCC1395
HLE	LIHC	digestive_system	liver	26.143	0.942436		HCC70	BRCA	breast	breast	9.40953	0.916363		HCC-44	LUAD	lung	lung_NSCLC_adenocarcinoma	53.0446	0.960547		HO-1-u-1	HNSC	aero_digestive_tract	head_and_neck	1.47228	0.850394		HO-1-u-1	HNSC	aero_digestive_tract	head_and_neck	1.46815	0.850168		HLE	LIHC	digestive_system	liver	57.3188	0.991983		SU-DHL-10	DLBC	blood	B_cell_lymphoma	1.66268	0.928909		HCC1419
HMV-II	SKCM	skin	melanoma	8.66432	0.840277		HCC-78	LUAD	lung	lung_NSCLC_adenocarcinoma	2.37235	0.764586		HCC70	BRCA	breast	breast	59.5711	0.98055		HOP-62	LUAD	lung	lung_NSCLC_adenocarcinoma	12.3879	0.944529		HOP-62	LUAD	lung	lung_NSCLC_adenocarcinoma	80.0951	0.982526		HMV-II	SKCM	skin	melanoma	1.59855	0.834217		NCI-H2818	MESO	lung	mesothelioma	1.67133	0.837136		HCC1428
HO-1-N-1	HNSC	aero_digestive_tract	head_and_neck	3.51704	0.798707		HCC-827	LUAD	lung	lung_NSCLC_adenocarcinoma	0.089644	0.456042		HCC-78	LUAD	lung	lung_NSCLC_adenocarcinoma	16.5852	0.879924		HOP-92	UNCLASSIFIED	lung	lung_NSCLC_large_cell	11.0919	0.924703		HOP-92	UNCLASSIFIED	lung	lung_NSCLC_large_cell	90.5296	0.975477		HO-1-N-1	HNSC	aero_digestive_tract	head_and_neck	49.0966	0.992026		HSC-39	STAD	digestive_system	stomach	1.6894	0.92115		HCC-15
HO-1-u-1	HNSC	aero_digestive_tract	head_and_neck	1.71555	0.707204		HCT-116	COREAD	digestive_system	large_intestine	3.51057	0.84657		HCT-116	COREAD	digestive_system	large_intestine	60.1855	0.983573		HOS	UNCLASSIFIED	bone	osteosarcoma	4.63495	0.954151		HOS	UNCLASSIFIED	bone	osteosarcoma	18.7722	0.988358		HO-1-u-1	HNSC	aero_digestive_tract	head_and_neck	4.42131	0.921904		A204	UNCLASSIFIED	soft_tissue	rhabdomyosarcoma	1.70666	0.839541		HCC1500
HOP-62	LUAD	lung	lung_NSCLC_adenocarcinoma	94.8575	0.956984		HCT-15	COREAD	digestive_system	large_intestine	2.28147	0.788702		HCT-15	COREAD	digestive_system	large_intestine	33.1783	0.948146		HPAC	PAAD	pancreas	pancreas	25.0766	0.911725		HPAC	PAAD	pancreas	pancreas	326.45	0.968498		HOP-62	LUAD	lung	lung_NSCLC_adenocarcinoma	134.733	0.987509		AMO-1	MM	blood	haematopoietic_neoplasm_other	1.71284	0.906032		HCC1569
HOP-92	UNCLASSIFIED	lung	lung_NSCLC_large_cell	167.008	0.957625		HDLM-2	UNCLASSIFIED	blood	Hodgkin_lymphoma	3.93381	0.844205		HDLM-2	UNCLASSIFIED	blood	Hodgkin_lymphoma	203.364	0.990794		HPAF-II	PAAD	pancreas	pancreas	15.615	0.929096		HPAF-II	PAAD	pancreas	pancreas	102.504	0.972613		HOP-92	UNCLASSIFIED	lung	lung_NSCLC_large_cell	188.284	0.983762		PA-TU-8988T	PAAD	pancreas	pancreas	1.71845	0.850539		HCC1599
HOS	UNCLASSIFIED	bone	osteosarcoma	12.6929	0.922788		HD-MY-Z	UNCLASSIFIED	blood	Hodgkin_lymphoma	83.6381	0.904055		HD-MY-Z	UNCLASSIFIED	blood	Hodgkin_lymphoma	1047.22	0.958078		Hs-445	UNCLASSIFIED	blood	Hodgkin_lymphoma	3.18507	0.925701		Hs-445	UNCLASSIFIED	blood	Hodgkin_lymphoma	12.516	0.9762		HOS	UNCLASSIFIED	bone	osteosarcoma	7.94501	0.97241		TE-9	ESCA	aero_digestive_tract	oesophagus	1.75677	0.890806		HCC1806
HPAC	PAAD	pancreas	pancreas	786.184	0.957372		HDQ-P1	BRCA	breast	breast	1.38616	0.733237		HDQ-P1	BRCA	breast	breast	0.975152	0.666608		Hs-578-T	BRCA	breast	breast	29.0382	0.976074		Hs-578-T	BRCA	breast	breast	47.2196	0.983095		HPAC	PAAD	pancreas	pancreas	142.477	0.955616		MOLP-8	MM	blood	myeloma	1.77416	0.906217		HCC1937
HPAF-II	PAAD	pancreas	pancreas	69.0428	0.92479		HEC-1	UCEC	urogenital_system	endometrium	18.8799	0.913128		HEC-1	UCEC	urogenital_system	endometrium	175.046	0.973803		Hs-633T	UNCLASSIFIED	soft_tissue	fibrosarcoma	14.675	0.988239		Hs-633T	UNCLASSIFIED	soft_tissue	fibrosarcoma	13.9263	0.987538		HPAF-II	PAAD	pancreas	pancreas	96.4393	0.971725		GR-ST	ALL	blood	lymphoblastic_leukemia	1.78863	0.864967		HCC1954
Hs-445	UNCLASSIFIED	blood	Hodgkin_lymphoma	153.98	0.989523		HEL	LAML	blood	acute_myeloid_leukaemia	3.82119	0.960719		HEL	LAML	blood	acute_myeloid_leukaemia	42.2979	0.993497		Hs-746T	STAD	digestive_system	stomach	28.5368	0.956216		Hs-746T	STAD	digestive_system	stomach	41.9307	0.964596		Hs-445	UNCLASSIFIED	blood	Hodgkin_lymphoma	10.7904	0.972864		KU-19-19	BLCA	urogenital_system	bladder	1.79029	0.89746		HCC2157
Hs-578-T	BRCA	breast	breast	8.24533	0.853487		HeLa	CESC	urogenital_system	cervix	33.2672	0.974636		HeLa	CESC	urogenital_system	cervix	74.4575	0.987433		Hs-766T	PAAD	pancreas	pancreas	147.553	0.954568		Hs-766T	PAAD	pancreas	pancreas	87.4534	0.944019		Hs-578-T	BRCA	breast	breast	3.0705	0.808297		UM-UC-3	BLCA	urogenital_system	bladder	1.7977	0.886978		HCC2218
Hs-633T	UNCLASSIFIED	soft_tissue	fibrosarcoma	6.68959	0.881147		H-EMC-SS	UNCLASSIFIED	bone	chondrosarcoma	39.236	0.920899		H-EMC-SS	UNCLASSIFIED	bone	chondrosarcoma	200.753	0.960573		HSC-2	HNSC	aero_digestive_tract	head_and_neck	1.87495	0.903658		HSC-2	HNSC	aero_digestive_tract	head_and_neck	3.44248	0.941929		Hs-633T	UNCLASSIFIED	soft_tissue	fibrosarcoma	24.2171	0.993288		MV-4-11	UNCLASSIFIED	blood	leukemia	1.80614	0.96932		HCC2998
Hs-746T	STAD	digestive_system	stomach	14.6434	0.861842		Hep3B2-1-7	LIHC	digestive_system	liver	20.8444	0.991067		Hep3B2-1-7	LIHC	digestive_system	liver	33.85	0.985794		HSC-3	HNSC	aero_digestive_tract	head_and_neck	1.5358	0.855933		HSC-3	HNSC	aero_digestive_tract	head_and_neck	2.57129	0.893044		Hs-746T	STAD	digestive_system	stomach	6.232	0.90322		PL18	PAAD	pancreas	pancreas	1.81732	0.849989		HCC-33
Hs-766T	PAAD	pancreas	pancreas	12.8051	0.800777		Hey	OV	urogenital_system	ovary	18.5349	0.885641		Hey	OV	urogenital_system	ovary	172.963	0.954724		HSC-39	STAD	digestive_system	stomach	3.83052	0.96313		HSC-39	STAD	digestive_system	stomach	11.0032	0.989983		Hs-766T	PAAD	pancreas	pancreas	72.9876	0.939882		GI-1	LGG	nervous_system	glioma	1.85065	0.903398		HCC38
HSC-2	HNSC	aero_digestive_tract	head_and_neck	3.96448	0.825274		HGC-27	STAD	digestive_system	stomach	5.49317	0.879367		HGC-27	STAD	digestive_system	stomach	65.8329	0.982123		HSC-4	HNSC	aero_digestive_tract	head_and_neck	1.59554	0.866962		HSC-4	HNSC	aero_digestive_tract	head_and_neck	2.18567	0.89029		HSC-2	HNSC	aero_digestive_tract	head_and_neck	18.8464	0.989122		CAL-72	UNCLASSIFIED	bone	osteosarcoma	1.86126	0.869401		HCC-44
HSC-3	HNSC	aero_digestive_tract	head_and_neck	3.18398	0.775678		HH	UNCLASSIFIED	blood	T_cell_leukemia	12.4449	0.909832		HH	UNCLASSIFIED	blood	T_cell_leukemia	109.173	0.976858		HT-1080	UNCLASSIFIED	soft_tissue	fibrosarcoma	16.1572	0.954583		HT-1080	UNCLASSIFIED	soft_tissue	fibrosarcoma	60.4154	0.980296		HSC-3	HNSC	aero_digestive_tract	head_and_neck	15.0322	0.967686		Saos-2	UNCLASSIFIED	bone	osteosarcoma	1.86145	0.869818		HCC70
HSC-39	STAD	digestive_system	stomach	3.33754	0.819537		HL-60	LAML	blood	acute_myeloid_leukaemia	6.21422	0.891605		HL-60	LAML	blood	acute_myeloid_leukaemia	19.1378	0.94924		HT-1197	BLCA	urogenital_system	bladder	17.5968	0.945845		HT-1197	BLCA	urogenital_system	bladder	59.3201	0.972721		HSC-39	STAD	digestive_system	stomach	2.97117	0.950999		DoTc2-4510	CESC	urogenital_system	cervix	1.8641	0.867152		HCC-78
HSC-4	HNSC	aero_digestive_tract	head_and_neck	8.59321	0.872746		HLE	LIHC	digestive_system	liver	11.8304	0.918037		HLE	LIHC	digestive_system	liver	48.5643	0.967586		HT-1376	BLCA	urogenital_system	bladder	5.74158	0.885826		HT-1376	BLCA	urogenital_system	bladder	7.59818	0.899221		HSC-4	HNSC	aero_digestive_tract	head_and_neck	43.5365	0.988624		T-T	ESCA	aero_digestive_tract	oesophagus	1.86653	0.899116		HCC-827
HT-1080	UNCLASSIFIED	soft_tissue	fibrosarcoma	188.136	0.97326		HMV-II	SKCM	skin	melanoma	3.95928	0.815628		HMV-II	SKCM	skin	melanoma	76.9392	0.954567		HT-144	SKCM	skin	melanoma	9.85636	0.959272		HT-144	SKCM	skin	melanoma	19.5056	0.975764		HT-1080	UNCLASSIFIED	soft_tissue	fibrosarcoma	133.987	0.988322		RCC10RGB	KIRC	kidney	kidney	1.88047	0.802052		HCE-4
HT-1197	BLCA	urogenital_system	bladder	434.284	0.978153		HO-1-N-1	HNSC	aero_digestive_tract	head_and_neck	1.3627	0.747496		HO-1-N-1	HNSC	aero_digestive_tract	head_and_neck	3.82638	0.82468		HT-29	COREAD	digestive_system	large_intestine	64.8094	0.976323		HT-29	COREAD	digestive_system	large_intestine	174.415	0.987035		HT-1197	BLCA	urogenital_system	bladder	204.359	0.986832		RO82-W-1	THCA	thyroid	thyroid	1.88476	0.788259		HCT-116
HT-1376	BLCA	urogenital_system	bladder	29.1946	0.886667		HO-1-u-1	HNSC	aero_digestive_tract	head_and_neck	0.952077	0.637884		HO-1-u-1	HNSC	aero_digestive_tract	head_and_neck	1.93911	0.720982		HT-3	CESC	urogenital_system	cervix	11.5433	0.942601		HT-3	CESC	urogenital_system	cervix	27.96	0.966384		HT-1376	BLCA	urogenital_system	bladder	55.4524	0.961415		SLVL	DLBC	blood	B_cell_lymphoma	1.88756	0.913351		HCT-15
HT-144	SKCM	skin	melanoma	7.29191	0.855834		HOP-62	LUAD	lung	lung_NSCLC_adenocarcinoma	34.1051	0.936139		HOP-62	LUAD	lung	lung_NSCLC_adenocarcinoma	111.348	0.964391		HT55	COREAD	digestive_system	large_intestine	4.4757	0.903307		HT55	COREAD	digestive_system	large_intestine	9.26564	0.935802		HT-144	SKCM	skin	melanoma	7.90159	0.952092		NCI-H2052	MESO	lung	mesothelioma	1.89508	0.852126		HDLM-2
HT-29	COREAD	digestive_system	large_intestine	10.6678	0.848848		HOP-92	UNCLASSIFIED	lung	lung_NSCLC_large_cell	40.1096	0.927346		HOP-92	UNCLASSIFIED	lung	lung_NSCLC_large_cell	68.6521	0.938168		HTC-C3	THCA	thyroid	thyroid	14.6923	0.947516		HTC-C3	THCA	thyroid	thyroid	26.7664	0.963191		HT-29	COREAD	digestive_system	large_intestine	28.1346	0.961218		TGBC24TKB	UNCLASSIFIED	digestive_system	biliary_tract	1.92054	0.853249		HD-MY-Z
HT-3	CESC	urogenital_system	cervix	100.15	0.958732		HOS	UNCLASSIFIED	bone	osteosarcoma	7.01864	0.901492		HOS	UNCLASSIFIED	bone	osteosarcoma	124.311	0.992086		HuCCT1	UNCLASSIFIED	digestive_system	biliary_tract	3.92591	0.898811		HuCCT1	UNCLASSIFIED	digestive_system	biliary_tract	6.23965	0.921912		HT-3	CESC	urogenital_system	cervix	146.25	0.988319		A172	GBM	nervous_system	glioma	1.94814	0.885433		HDQ-P1
HT55	COREAD	digestive_system	large_intestine	9.59241	0.850702		HPAC	PAAD	pancreas	pancreas	17.8641	0.851851		HPAC	PAAD	pancreas	pancreas	78.3003	0.902792		huH-1	LIHC	digestive_system	liver	45.0053	0.959912		huH-1	LIHC	digestive_system	liver	87.4041	0.971734		HT55	COREAD	digestive_system	large_intestine	60.2316	0.979833		ASH-3	THCA	thyroid	thyroid	1.95381	0.892546		HEC-1
HTC-C3	THCA	thyroid	thyroid	187.545	0.97		HPAF-II	PAAD	pancreas	pancreas	11.4974	0.862758		HPAF-II	PAAD	pancreas	pancreas	65.3845	0.929271		HuH-7	LIHC	digestive_system	liver	36.9906	0.969174		HuH-7	LIHC	digestive_system	liver	89.8091	0.982141		HTC-C3	THCA	thyroid	thyroid	11.8224	0.940515		HCC1143	BRCA	breast	breast	1.95708	0.855795		HEL
HuCCT1	UNCLASSIFIED	digestive_system	biliary_tract	10.5742	0.860213		Hs-445	UNCLASSIFIED	blood	Hodgkin_lymphoma	5.77475	0.878967		Hs-445	UNCLASSIFIED	blood	Hodgkin_lymphoma	148.431	0.990142		HuO-3N1	UNCLASSIFIED	bone	osteosarcoma	80.5208	0.978243		HuO-3N1	UNCLASSIFIED	bone	osteosarcoma	109.901	0.981931		HuCCT1	UNCLASSIFIED	digestive_system	biliary_tract	8.70433	0.93569		SNU-387	LIHC	digestive_system	liver	1.98722	0.854016		HeLa
huH-1	LIHC	digestive_system	liver	54.5391	0.918425		Hs-578-T	BRCA	breast	breast	4.21941	0.833663		Hs-578-T	BRCA	breast	breast	49.3808	0.954417		HuO9	UNCLASSIFIED	bone	osteosarcoma	19.1932	0.979535		HuO9	UNCLASSIFIED	bone	osteosarcoma	33.8963	0.987347		huH-1	LIHC	digestive_system	liver	96.7912	0.97323		NCI-H596	UNCLASSIFIED	lung	lung_NSCLC_adenocarcinoma	1.99117	0.866921		H-EMC-SS
HuH-7	LIHC	digestive_system	liver	186.173	0.969297		Hs-633T	UNCLASSIFIED	soft_tissue	fibrosarcoma	4.47838	0.84241		Hs-633T	UNCLASSIFIED	soft_tissue	fibrosarcoma	32.0835	0.971343		HuP-T3	PAAD	pancreas	pancreas	35.1993	0.958674		HuP-T3	PAAD	pancreas	pancreas	81.2775	0.97386		HuH-7	LIHC	digestive_system	liver	155.579	0.98735		KS-1	GBM	nervous_system	glioma	2.00356	0.882066		Hep3B2-1-7
HuO-3N1	UNCLASSIFIED	bone	osteosarcoma	110.729	0.953943		Hs-746T	STAD	digestive_system	stomach	13.2189	0.881081		Hs-746T	STAD	digestive_system	stomach	461.732	0.979283		HuP-T4	PAAD	pancreas	pancreas	3.43563	0.899283		HuP-T4	PAAD	pancreas	pancreas	11.764	0.95272		HuO-3N1	UNCLASSIFIED	bone	osteosarcoma	69.6559	0.976289		HCT-15	COREAD	digestive_system	large_intestine	2.04506	0.889204		HGC-27
HuO9	UNCLASSIFIED	bone	osteosarcoma	12.7179	0.9038		Hs-766T	PAAD	pancreas	pancreas	59.2166	0.880834		Hs-766T	PAAD	pancreas	pancreas	132.117	0.911164		IA-LM	UNCLASSIFIED	lung	lung_NSCLC_large_cell	78.6491	0.988247		IA-LM	UNCLASSIFIED	lung	lung_NSCLC_large_cell	59.2937	0.98557		HuO9	UNCLASSIFIED	bone	osteosarcoma	5.3296	0.943156		NY	UNCLASSIFIED	bone	osteosarcoma	2.04734	0.894773		HH
HuP-T3	PAAD	pancreas	pancreas	53.7269	0.923323		HSC-2	HNSC	aero_digestive_tract	head_and_neck	2.24475	0.805539		HSC-2	HNSC	aero_digestive_tract	head_and_neck	2.98657	0.812734		IGR-1	SKCM	skin	melanoma	12.496	0.971648		IGR-1	SKCM	skin	melanoma	35.6128	0.988331		HuP-T3	PAAD	pancreas	pancreas	104.746	0.977307		MG-63	UNCLASSIFIED	bone	osteosarcoma	2.11684	0.87493		HL-60
HuP-T4	PAAD	pancreas	pancreas	69.7166	0.957701		HSC-3	HNSC	aero_digestive_tract	head_and_neck	1.49785	0.749082		HSC-3	HNSC	aero_digestive_tract	head_and_neck	4.36591	0.823849		IGR-37	SKCM	skin	melanoma	13.5187	0.97972		IGR-37	SKCM	skin	melanoma	9.90485	0.973018		HuP-T4	PAAD	pancreas	pancreas	27.1262	0.972964		BL-41	UNCLASSIFIED	blood	Burkitt_lymphoma	2.13091	0.974639		HLE
IA-LM	UNCLASSIFIED	lung	lung_NSCLC_large_cell	132.695	0.974373		HSC-39	STAD	digestive_system	stomach	2.34683	0.776294		HSC-39	STAD	digestive_system	stomach	9.14332	0.919479		IGROV-1	OV	urogenital_system	ovary	0.961226	0.789597		IGROV-1	OV	urogenital_system	ovary	1.98415	0.846756		IA-LM	UNCLASSIFIED	lung	lung_NSCLC_large_cell	169.878	0.993323		NCI-H226	LUSC	lung	lung_NSCLC_squamous_cell_carcinoma	2.15801	0.801045		HMV-II
IGR-1	SKCM	skin	melanoma	7.61018	0.867732		HSC-4	HNSC	aero_digestive_tract	head_and_neck	8.41991	0.895214		HSC-4	HNSC	aero_digestive_tract	head_and_neck	12.8362	0.90992		IHH-4	THCA	thyroid	thyroid	18.3727	0.978473		IHH-4	THCA	thyroid	thyroid	34.5479	0.987336		IGR-1	SKCM	skin	melanoma	43.5296	0.990199		SK-OV-3	OV	urogenital_system	ovary	2.17392	0.822684		HN
IGR-37	SKCM	skin	melanoma	145.465	0.990181		HT-1080	UNCLASSIFIED	soft_tissue	fibrosarcoma	40.0976	0.943653		HT-1080	UNCLASSIFIED	soft_tissue	fibrosarcoma	216.498	0.97771		IM-9	MM	blood	myeloma	5.37394	0.979942		IM-9	MM	blood	myeloma	12.6949	0.994		IGR-37	SKCM	skin	melanoma	16.9015	0.983539		SBC-3	SCLC	lung	lung_small_cell_carcinoma	2.1866	0.906573		HO-1-N-1
IGROV-1	OV	urogenital_system	ovary	3.04628	0.748064		HT-115	COREAD	digestive_system	large_intestine	0.933192	0.70676		HT-115	COREAD	digestive_system	large_intestine	15.5445	0.949245		IM-95	STAD	digestive_system	stomach	13.7485	0.959976		IM-95	STAD	digestive_system	stomach	43.3081	0.982121		IGROV-1	OV	urogenital_system	ovary	77.5171	0.980115		LB831-BLC	BLCA	urogenital_system	bladder	2.20979	0.902828		HO-1-u-1
IHH-4	THCA	thyroid	thyroid	39.686	0.957678		HT-1197	BLCA	urogenital_system	bladder	24.4745	0.913485		HT-1197	BLCA	urogenital_system	bladder	245.128	0.972177		IMR-5	NB	nervous_system	neuroblastoma	6.51187	0.979466		IMR-5	NB	nervous_system	neuroblastoma	11.6283	0.990025		IHH-4	THCA	thyroid	thyroid	52.5634	0.991157		KYSE-410	ESCA	aero_digestive_tract	oesophagus	2.2176	0.833005		HOP-62
IM-9	MM	blood	myeloma	3.11733	0.815507		HT-1376	BLCA	urogenital_system	bladder	47.1954	0.908698		HT-1376	BLCA	urogenital_system	bladder	75.5147	0.932831		IST-MEL1	SKCM	skin	melanoma	49.9511	0.971119		IST-MEL1	SKCM	skin	melanoma	83.0881	0.978612		IM-9	MM	blood	myeloma	2.01264	0.933109		Ramos-2G6-4C10	UNCLASSIFIED	blood	Burkitt_lymphoma	2.23798	0.96791		HOP-92
IM-95	STAD	digestive_system	stomach	43.5652	0.945707		HT-144	SKCM	skin	melanoma	4.15509	0.841712		HT-144	SKCM	skin	melanoma	61.9919	0.968779		IST-MES1	MESO	lung	mesothelioma	45.7388	0.970442		IST-MES1	MESO	lung	mesothelioma	87.0088	0.979859		IM-95	STAD	digestive_system	stomach	74.5478	0.987946		COLO-680N	ESCA	aero_digestive_tract	oesophagus	2.24714	0.843523		HOS
IMR-5	NB	nervous_system	neuroblastoma	10.7763	0.92989		HT-29	COREAD	digestive_system	large_intestine	6.95347	0.849928		HT-29	COREAD	digestive_system	large_intestine	160.315	0.967278		IST-SL2	SCLC	lung	lung_small_cell_carcinoma	7.02552	0.948826		IST-SL2	SCLC	lung	lung_small_cell_carcinoma	38.5544	0.986313		IMR-5	NB	nervous_system	neuroblastoma	5.04876	0.972172		ST486	UNCLASSIFIED	blood	Burkitt_lymphoma	2.3163	0.930732		HPAC
IST-MEL1	SKCM	skin	melanoma	48.2108	0.927215		HT-3	CESC	urogenital_system	cervix	9.91733	0.878757		HT-3	CESC	urogenital_system	cervix	20.0189	0.905182		J82	BLCA	urogenital_system	bladder	26.2903	0.947456		J82	BLCA	urogenital_system	bladder	113.635	0.975622		IST-MEL1	SKCM	skin	melanoma	142.275	0.984502		BALL-1	UNCLASSIFIED	blood	B_cell_leukemia	2.32253	0.933019		HPAF-II
IST-MES1	MESO	lung	mesothelioma	55.9368	0.934054		HT55	COREAD	digestive_system	large_intestine	2.40166	0.777932		HT55	COREAD	digestive_system	large_intestine	7.55008	0.847684		JHH-1	LIHC	digestive_system	liver	4.32787	0.908569		JHH-1	LIHC	digestive_system	liver	15.3446	0.957801		IST-MES1	MESO	lung	mesothelioma	139.616	0.984876		KARPAS-422	DLBC	blood	B_cell_lymphoma	2.32334	0.912749		Hs-445
IST-SL2	SCLC	lung	lung_small_cell_carcinoma	8.92309	0.872805		HTC-C3	THCA	thyroid	thyroid	32.8613	0.932472		HTC-C3	THCA	thyroid	thyroid	161.797	0.970042		JHH-2	LIHC	digestive_system	liver	19.0289	0.957262		JHH-2	LIHC	digestive_system	liver	56.7584	0.978363		IST-SL2	SCLC	lung	lung_small_cell_carcinoma	23.138	0.9794		DU-145	PRAD	urogenital_system	prostate	2.36314	0.887057		Hs-578-T
J82	BLCA	urogenital_system	bladder	260.199	0.963079		HuCCT1	UNCLASSIFIED	digestive_system	biliary_tract	3.14776	0.802008		HuCCT1	UNCLASSIFIED	digestive_system	biliary_tract	14.8834	0.892902		JHH-4	LIHC	digestive_system	liver	24.3085	0.951484		JHH-4	LIHC	digestive_system	liver	97.0779	0.977503		J82	BLCA	urogenital_system	bladder	290.978	0.985376		647-V	BLCA	urogenital_system	bladder	2.36856	0.89639		Hs-633T
JHH-1	LIHC	digestive_system	liver	12.1727	0.874454		huH-1	LIHC	digestive_system	liver	19.8964	0.893228		huH-1	LIHC	digestive_system	liver	221.553	0.963004		JHH-6	LIHC	digestive_system	liver	31.0405	0.953076		JHH-6	LIHC	digestive_system	liver	48.9809	0.963074		JHH-1	LIHC	digestive_system	liver	66.6874	0.984184		OVCAR-8	OV	urogenital_system	ovary	2.36956	0.913009		Hs-683
JHH-2	LIHC	digestive_system	liver	10.6785	0.856863		HuH-7	LIHC	digestive_system	liver	251.414	0.979103		HuH-7	LIHC	digestive_system	liver	320.696	0.979911		JHH-7	LIHC	digestive_system	liver	48.6936	0.967864		JHH-7	LIHC	digestive_system	liver	100.194	0.978702		JHH-2	LIHC	digestive_system	liver	129.295	0.987265		NCI-H1838	LUAD	lung	lung_NSCLC_adenocarcinoma	2.38338	0.826056		Hs-746T
JHH-4	LIHC	digestive_system	liver	56.6205	0.92749		HuO-3N1	UNCLASSIFIED	bone	osteosarcoma	19.0328	0.904162		HuO-3N1	UNCLASSIFIED	bone	osteosarcoma	168.528	0.966889		JHU-022	HNSC	aero_digestive_tract	head_and_neck	1.83851	0.811959		JHU-022	HNSC	aero_digestive_tract	head_and_neck	0.66146	0.731507		JHH-4	LIHC	digestive_system	liver	26.2935	0.953496		CAL-120	BRCA	breast	breast	2.39847	0.807682		Hs-766T
JHH-6	LIHC	digestive_system	liver	78.8777	0.933712		HuO9	UNCLASSIFIED	bone	osteosarcoma	2.32539	0.797002		HuO9	UNCLASSIFIED	bone	osteosarcoma	85.0621	0.979417		JIMT-1	BRCA	breast	breast	20.5291	0.976128		JIMT-1	BRCA	breast	breast	50.8019	0.98829		JHH-6	LIHC	digestive_system	liver	18.2395	0.938374		A498	KIRC	kidney	kidney	2.40409	0.868339		Hs-939-T
JHH-7	LIHC	digestive_system	liver	179.134	0.961842		HuP-T3	PAAD	pancreas	pancreas	14.2566	0.882051		HuP-T3	PAAD	pancreas	pancreas	24.1899	0.896694		JiyoyeP-2003	UNCLASSIFIED	blood	Burkitt_lymphoma	1.35422	0.863803		JiyoyeP-2003	UNCLASSIFIED	blood	Burkitt_lymphoma	20.6362	0.984244		JHH-7	LIHC	digestive_system	liver	211.177	0.986192		EB-3	UNCLASSIFIED	blood	Burkitt_lymphoma	2.41482	0.903552		Hs-940-T
JHU-022	HNSC	aero_digestive_tract	head_and_neck	2.41812	0.703679		HuP-T4	PAAD	pancreas	pancreas	24.7575	0.933698		HuP-T4	PAAD	pancreas	pancreas	65.3759	0.959785		JJN-3	MM	blood	haematopoietic_neoplasm_other	3.54684	0.966159		JJN-3	MM	blood	haematopoietic_neoplasm_other	13.4402	0.994694		JHU-022	HNSC	aero_digestive_tract	head_and_neck	117.238	0.971048		8505C	THCA	thyroid	thyroid	2.42903	0.862059		HSC-2
JIMT-1	BRCA	breast	breast	5.16871	0.825806		HuTu-80	UNCLASSIFIED	digestive_system	digestive_system_other	2.23607	0.897757		HuTu-80	UNCLASSIFIED	digestive_system	digestive_system_other	5.42234	0.895655		JSC-1	DLBC	blood	B_cell_lymphoma	3.57238	0.935479		JSC-1	DLBC	blood	B_cell_lymphoma	14.4687	0.981141		JIMT-1	BRCA	breast	breast	36.2094	0.957791		NCI-H2170	LUSC	lung	lung_NSCLC_squamous_cell_carcinoma	2.45768	0.891453		HSC-3
JiyoyeP-2003	UNCLASSIFIED	blood	Burkitt_lymphoma	6.73013	0.863284		IA-LM	UNCLASSIFIED	lung	lung_NSCLC_large_cell	118.881	0.977455		IA-LM	UNCLASSIFIED	lung	lung_NSCLC_large_cell	214.45	0.9834		Jurkat	ALL	blood	T_cell_leukemia	3.38322	0.950904		Jurkat	ALL	blood	T_cell_leukemia	15.7537	0.991246		JiyoyeP-2003	UNCLASSIFIED	blood	Burkitt_lymphoma	6.99805	0.959541		HCC1395	BRCA	breast	breast	2.4845	0.893118		HSC-39
JJN-3	MM	blood	haematopoietic_neoplasm_other	5.42165	0.879188		IGR-1	SKCM	skin	melanoma	10.6123	0.912906		IGR-1	SKCM	skin	melanoma	88.8251	0.980759		JVM-2	CLL	blood	lymphoid_neoplasm_other	4.33688	0.91416		JVM-2	CLL	blood	lymphoid_neoplasm_other	23.7721	0.971746		JJN-3	MM	blood	haematopoietic_neoplasm_other	4.58741	0.975788		NCI-N87	STAD	digestive_system	stomach	2.52725	0.844321		HSC-4
JSC-1	DLBC	blood	B_cell_lymphoma	16.1684	0.930141		IGR-37	SKCM	skin	melanoma	18.2732	0.948316		IGR-37	SKCM	skin	melanoma	155.844	0.991645		JVM-3	CLL	blood	lymphoid_neoplasm_other	4.59859	0.945743		JVM-3	CLL	blood	lymphoid_neoplasm_other	6.20305	0.957734		JSC-1	DLBC	blood	B_cell_lymphoma	4.61046	0.947674		GB-1	GBM	nervous_system	glioma	2.53337	0.857397		HT
Jurkat	ALL	blood	T_cell_leukemia	4.92412	0.856795		IGROV-1	OV	urogenital_system	ovary	0.387202	0.603225		IGROV-1	OV	urogenital_system	ovary	1.22516	0.682874		K5	THCA	thyroid	thyroid	20.5391	0.975876		K5	THCA	thyroid	thyroid	26.5227	0.980201		Jurkat	ALL	blood	T_cell_leukemia	6.12446	0.973878		KG-1	LAML	blood	acute_myeloid_leukaemia	2.57592	0.930195		HT-1080
JVM-2	CLL	blood	lymphoid_neoplasm_other	10.1993	0.868006		IHH-4	THCA	thyroid	thyroid	7.99725	0.894244		IHH-4	THCA	thyroid	thyroid	63.3508	0.973446		K-562	LCML	blood	chronic_myeloid_leukaemia	32.0346	0.983151		K-562	LCML	blood	chronic_myeloid_leukaemia	22.598	0.977868		JVM-2	CLL	blood	lymphoid_neoplasm_other	4.52302	0.916306		KMS-12-BM	MM	blood	myeloma	2.61338	0.947081		HT-115
JVM-3	CLL	blood	lymphoid_neoplasm_other	4.30873	0.824581		IM-9	MM	blood	myeloma	1.25806	0.753088		IM-9	MM	blood	myeloma	42.0008	0.990162		KALS-1	LGG	nervous_system	glioma	52.493	0.976388		KALS-1	LGG	nervous_system	glioma	65.9891	0.979551		JVM-3	CLL	blood	lymphoid_neoplasm_other	2.11817	0.901595		C-4-I	CESC	urogenital_system	cervix	2.61919	0.906311		HT-1197
K5	THCA	thyroid	thyroid	16.9615	0.912443		IM-95	STAD	digestive_system	stomach	8.45131	0.882227		IM-95	STAD	digestive_system	stomach	39.2322	0.947028		KARPAS-1106P	DLBC	blood	B_cell_lymphoma	12.8948	0.983692		KARPAS-1106P	DLBC	blood	B_cell_lymphoma	22.4685	0.990855		K5	THCA	thyroid	thyroid	14.7917	0.969032		BICR78	HNSC	aero_digestive_tract	head_and_neck	2.64943	0.869222		HT-1376
K-562	LCML	blood	chronic_myeloid_leukaemia	5.7339	0.834547		IMR-5	NB	nervous_system	neuroblastoma	3.06695	0.844603		IMR-5	NB	nervous_system	neuroblastoma	74.5507	0.993405		KARPAS-231	UNCLASSIFIED	blood	B_cell_leukemia	2.35055	0.964268		KARPAS-231	UNCLASSIFIED	blood	B_cell_leukemia	8.10698	0.99683		K-562	LCML	blood	chronic_myeloid_leukaemia	0.03441	0.421809		PCI-30	HNSC	aero_digestive_tract	head_and_neck	2.65469	0.861961		HT-144
KALS-1	LGG	nervous_system	glioma	53.2689	0.938189		IST-MEL1	SKCM	skin	melanoma	19.316	0.883911		IST-MEL1	SKCM	skin	melanoma	69.6477	0.940333		KARPAS-299	UNCLASSIFIED	blood	anaplastic_large_cell_lymphoma	18.0145	0.98851		KARPAS-299	UNCLASSIFIED	blood	anaplastic_large_cell_lymphoma	21.1043	0.990269		KALS-1	LGG	nervous_system	glioma	18.9428	0.955892		BICR22	HNSC	aero_digestive_tract	head_and_neck	2.66253	0.914005		HT-29
KARPAS-1106P	DLBC	blood	B_cell_lymphoma	6.69961	0.876007		IST-MES1	MESO	lung	mesothelioma	91.9283	0.959026		IST-MES1	MESO	lung	mesothelioma	99.9897	0.956399		KARPAS-422	DLBC	blood	B_cell_lymphoma	13.1749	0.975968		KARPAS-422	DLBC	blood	B_cell_lymphoma	30.6094	0.988665		KARPAS-1106P	DLBC	blood	B_cell_lymphoma	3.10394	0.936116		BT-549	BRCA	breast	breast	2.66314	0.871665		HT-3
KARPAS-231	UNCLASSIFIED	blood	B_cell_leukemia	43.8523	0.997316		IST-SL2	SCLC	lung	lung_small_cell_carcinoma	1.50901	0.752582		IST-SL2	SCLC	lung	lung_small_cell_carcinoma	53.9738	0.966133		KARPAS-45	ALL	blood	lymphoblastic_leukemia	4.51724	0.966209		KARPAS-45	ALL	blood	lymphoblastic_leukemia	5.82062	0.974643		KARPAS-231	UNCLASSIFIED	blood	B_cell_leukemia	13.6484	0.998956		DU-4475	BRCA	breast	breast	2.66895	0.952288		HT55
KARPAS-299	UNCLASSIFIED	blood	anaplastic_large_cell_lymphoma	21.8646	0.953047		J82	BLCA	urogenital_system	bladder	83.2686	0.945659		J82	BLCA	urogenital_system	bladder	952.155	0.983129		KARPAS-620	MM	blood	haematopoietic_neoplasm_other	11.02	0.976779		KARPAS-620	MM	blood	haematopoietic_neoplasm_other	26.2719	0.989921		KARPAS-299	UNCLASSIFIED	blood	anaplastic_large_cell_lymphoma	31.2395	0.99358		NCI-H520	LUSC	lung	lung_NSCLC_squamous_cell_carcinoma	2.70845	0.882487		HTC-C3
KARPAS-422	DLBC	blood	B_cell_lymphoma	6.05573	0.853237		JHH-1	LIHC	digestive_system	liver	10.0037	0.886411		JHH-1	LIHC	digestive_system	liver	13.1295	0.88998		KATOIII	STAD	digestive_system	stomach	42.8215	0.954463		KATOIII	STAD	digestive_system	stomach	142.145	0.975183		KARPAS-422	DLBC	blood	B_cell_lymphoma	28.2971	0.987829		RKN	UNCLASSIFIED	urogenital_system	ovary	2.77599	0.86942		HuCCT1
KARPAS-45	ALL	blood	lymphoblastic_leukemia	4.3193	0.84563		JHH-2	LIHC	digestive_system	liver	6.23258	0.84932		JHH-2	LIHC	digestive_system	liver	33.773	0.928532		KCL-22	LCML	blood	chronic_myeloid_leukaemia	7.29235	0.969089		KCL-22	LCML	blood	chronic_myeloid_leukaemia	22.5269	0.989881		KARPAS-45	ALL	blood	lymphoblastic_leukemia	6.86078	0.979058		DG-75	UNCLASSIFIED	blood	Burkitt_lymphoma	2.79686	0.911892		huH-1
KARPAS-620	MM	blood	haematopoietic_neoplasm_other	54.742	0.976637		JHH-4	LIHC	digestive_system	liver	10.7392	0.868791		JHH-4	LIHC	digestive_system	liver	71.6916	0.941296		KE-37	ALL	blood	lymphoblastic_leukemia	2.11585	0.93245		KE-37	ALL	blood	lymphoblastic_leukemia	9.08929	0.988336		KARPAS-620	MM	blood	haematopoietic_neoplasm_other	12.9677	0.980079		WM793B	SKCM	skin	melanoma	2.83313	0.910917		HuH-7
KATOIII	STAD	digestive_system	stomach	109.849	0.936969		JHH-6	LIHC	digestive_system	liver	34.764	0.91883		JHH-6	LIHC	digestive_system	liver	229.052	0.96499		KELLY	NB	nervous_system	neuroblastoma	4.55466	0.961678		KELLY	NB	nervous_system	neuroblastoma	11.5953	0.986105		KATOIII	STAD	digestive_system	stomach	136.28	0.974639		OACM5-1	ESCA	aero_digestive_tract	oesophagus	2.83554	0.878483		HuO-3N1
KCL-22	LCML	blood	chronic_myeloid_leukaemia	26.2301	0.958004		JHH-7	LIHC	digestive_system	liver	65.5267	0.946046		JHH-7	LIHC	digestive_system	liver	512.986	0.9808		KG-1	LAML	blood	acute_myeloid_leukaemia	8.68089	0.97437		KG-1	LAML	blood	acute_myeloid_leukaemia	25.0219	0.991188		KCL-22	LCML	blood	chronic_myeloid_leukaemia	0.019822	0.342502		CCK-81	COREAD	digestive_system	large_intestine	2.87657	0.915041		HuO9
KE-37	ALL	blood	lymphoblastic_leukemia	3.33707	0.821075		JHU-022	HNSC	aero_digestive_tract	head_and_neck	0.109071	0.475254		JHU-022	HNSC	aero_digestive_tract	head_and_neck	0.424265	0.564192		KGN	UNCLASSIFIED	urogenital_system	ovary	24.2589	0.973475		KGN	UNCLASSIFIED	urogenital_system	ovary	21.9267	0.97151		KE-37	ALL	blood	lymphoblastic_leukemia	4.64031	0.972352		HAL-01	ALL	blood	lymphoblastic_leukemia	2.89178	0.948936		HuP-T3
KELLY	NB	nervous_system	neuroblastoma	5.28214	0.861455		JIMT-1	BRCA	breast	breast	8.02069	0.887998		JIMT-1	BRCA	breast	breast	10.4426	0.892944		KINGS-1	LGG	nervous_system	glioma	127.832	0.971645		KINGS-1	LGG	nervous_system	glioma	167.89	0.975263		KELLY	NB	nervous_system	neuroblastoma	20.3277	0.992707		MFH-ino	UNCLASSIFIED	soft_tissue	soft_tissue_other	2.93909	0.87324		HuP-T4
KG-1	LAML	blood	acute_myeloid_leukaemia	116.585	0.990521		JiyoyeP-2003	UNCLASSIFIED	blood	Burkitt_lymphoma	1.21551	0.737154		JiyoyeP-2003	UNCLASSIFIED	blood	Burkitt_lymphoma	8.99081	0.896889		KLE	UCEC	urogenital_system	endometrium	17.9167	0.920993		KLE	UCEC	urogenital_system	endometrium	34.3987	0.940906		KG-1	LAML	blood	acute_myeloid_leukaemia	10.764	0.979251		KYSE-220	ESCA	aero_digestive_tract	oesophagus	2.96569	0.910464		HuTu-80
KGN	UNCLASSIFIED	urogenital_system	ovary	34.1936	0.937213		JJN-3	MM	blood	haematopoietic_neoplasm_other	5.93891	0.909516		JJN-3	MM	blood	haematopoietic_neoplasm_other	68.9121	0.995352		KM12	COREAD	digestive_system	large_intestine	8.77314	0.946749		KM12	COREAD	digestive_system	large_intestine	19.2335	0.96884		KGN	UNCLASSIFIED	urogenital_system	ovary	64.9033	0.986973		NCI-H716	COREAD	digestive_system	large_intestine	2.97449	0.888713		IA-LM
KINGS-1	LGG	nervous_system	glioma	247.866	0.954824		JSC-1	DLBC	blood	B_cell_lymphoma	4.46454	0.861844		JSC-1	DLBC	blood	B_cell_lymphoma	74.9708	0.983415		KM-H2	UNCLASSIFIED	blood	Hodgkin_lymphoma	11.5313	0.975511		KM-H2	UNCLASSIFIED	blood	Hodgkin_lymphoma	30.0239	0.989907		KINGS-1	LGG	nervous_system	glioma	436.25	0.984761		GI-ME-N	NB	nervous_system	neuroblastoma	2.981	0.875155		IGR-1
KLE	UCEC	urogenital_system	endometrium	98.2605	0.924129		Jurkat	ALL	blood	T_cell_leukemia	2.43162	0.818786		Jurkat	ALL	blood	T_cell_leukemia	84.848	0.99272		KMOE-2	LAML	blood	acute_myeloid_leukaemia	7.55806	0.969696		KMOE-2	LAML	blood	acute_myeloid_leukaemia	18.8216	0.9876		KLE	UCEC	urogenital_system	endometrium	266.055	0.97744		BC-1	DLBC	blood	B_cell_lymphoma	2.99719	0.945558		IGR-37
KM12	COREAD	digestive_system	large_intestine	13.2046	0.88788		JURL-MK1	LCML	blood	chronic_myeloid_leukaemia	1.90692	0.794761		JURL-MK1	LCML	blood	chronic_myeloid_leukaemia	9.86324	0.959769		KMRC-1	KIRC	kidney	kidney	45.4785	0.97772		KMRC-1	KIRC	kidney	kidney	57.4106	0.980901		KM12	COREAD	digestive_system	large_intestine	21.5286	0.971214		LU-99A	UNCLASSIFIED	lung	lung_NSCLC_large_cell	3.01089	0.842452		IHH-4
KM-H2	UNCLASSIFIED	blood	Hodgkin_lymphoma	11.4887	0.907269		JVM-2	CLL	blood	lymphoid_neoplasm_other	1.74616	0.758222		JVM-2	CLL	blood	lymphoid_neoplasm_other	9.53	0.875182		KMRC-20	KIRC	kidney	kidney	7.18222	0.936513		KMRC-20	KIRC	kidney	kidney	37.7408	0.979192		KM-H2	UNCLASSIFIED	blood	Hodgkin_lymphoma	11.4873	0.975426		TE-5	ESCA	aero_digestive_tract	oesophagus	3.03193	0.890052		IM-9
KMOE-2	LAML	blood	acute_myeloid_leukaemia	10.7088	0.909627		JVM-3	CLL	blood	lymphoid_neoplasm_other	1.34014	0.748458		JVM-3	CLL	blood	lymphoid_neoplasm_other	3.77318	0.828058		KMS-12-BM	MM	blood	myeloma	2.79286	0.945639		KMS-12-BM	MM	blood	myeloma	12.2208	0.990432		KMOE-2	LAML	blood	acute_myeloid_leukaemia	2.11734	0.908826		SK-CO-1	COREAD	digestive_system	large_intestine	3.05125	0.911326		IM-95
KMRC-1	KIRC	kidney	kidney	8.74364	0.847577		K5	THCA	thyroid	thyroid	16.447	0.927327		K5	THCA	thyroid	thyroid	61.4032	0.967597		KNS-62	LUSC	lung	lung_NSCLC_squamous_cell_carcinoma	23.0602	0.972794		KNS-62	LUSC	lung	lung_NSCLC_squamous_cell_carcinoma	22.0485	0.971914		KMRC-1	KIRC	kidney	kidney	92.0456	0.986067		NCI-H2595	MESO	lung	mesothelioma	3.14389	0.869579		IMR-5
KMRC-20	KIRC	kidney	kidney	10.7001	0.870617		K-562	LCML	blood	chronic_myeloid_leukaemia	8.02577	0.888088		K-562	LCML	blood	chronic_myeloid_leukaemia	136.183	0.982582		KOPN-8	UNCLASSIFIED	blood	B_cell_leukemia	2.11364	0.926219		KOPN-8	UNCLASSIFIED	blood	B_cell_leukemia	15.838	0.992505		KMRC-20	KIRC	kidney	kidney	31.8088	0.976543		RPMI-8402	ALL	blood	lymphoblastic_T_cell_leukaemia	3.14813	0.951443		IPC-298
KMS-12-BM	MM	blood	myeloma	5.03795	0.863626		KALS-1	LGG	nervous_system	glioma	15.8973	0.902539		KALS-1	LGG	nervous_system	glioma	110.814	0.963366		KP-1N	PAAD	pancreas	pancreas	23.7158	0.961356		KP-1N	PAAD	pancreas	pancreas	30.9428	0.967131		KMS-12-BM	MM	blood	myeloma	5.83312	0.9762		MOG-G-UVW	LGG	nervous_system	glioma	3.15078	0.931951		IST-MEL1
KNS-62	LUSC	lung	lung_NSCLC_squamous_cell_carcinoma	53.8878	0.953873		KARPAS-1106P	DLBC	blood	B_cell_lymphoma	4.01095	0.85896		KARPAS-1106P	DLBC	blood	B_cell_lymphoma	9.98279	0.916338		KP-2	PAAD	pancreas	pancreas	41.0602	0.970783		KP-2	PAAD	pancreas	pancreas	105.607	0.983666		KNS-62	LUSC	lung	lung_NSCLC_squamous_cell_carcinoma	30.6502	0.9778		CAL-78	UNCLASSIFIED	bone	chondrosarcoma	3.17713	0.927186		IST-MES1
KOPN-8	UNCLASSIFIED	blood	B_cell_leukemia	5.89891	0.877711		KARPAS-231	UNCLASSIFIED	blood	B_cell_leukemia	4.99034	0.907479		KARPAS-231	UNCLASSIFIED	blood	B_cell_leukemia	44.3288	0.997616		KP-3	UNCLASSIFIED	pancreas	pancreas	76.5927	0.96038		KP-3	UNCLASSIFIED	pancreas	pancreas	93.6097	0.96399		KOPN-8	UNCLASSIFIED	blood	B_cell_leukemia	4.10142	0.962627		NCI-H661	UNCLASSIFIED	lung	lung_NSCLC_large_cell	3.20779	0.887355		IST-SL1
KP-1N	PAAD	pancreas	pancreas	14.1533	0.873594		KARPAS-299	UNCLASSIFIED	blood	anaplastic_large_cell_lymphoma	3.67782	0.851499		KARPAS-299	UNCLASSIFIED	blood	anaplastic_large_cell_lymphoma	89.9529	0.988494		KP-4	PAAD	pancreas	pancreas	38.6782	0.98288		KP-4	PAAD	pancreas	pancreas	49.7946	0.985844		KP-1N	PAAD	pancreas	pancreas	9.61157	0.934297		KYSE-140	ESCA	aero_digestive_tract	oesophagus	3.22504	0.91688		IST-SL2
KP-2	PAAD	pancreas	pancreas	532.389	0.98375		KARPAS-422	DLBC	blood	B_cell_lymphoma	4.8833	0.864596		KARPAS-422	DLBC	blood	B_cell_lymphoma	41.3458	0.967428		KP-N-YN	NB	nervous_system	neuroblastoma	19.5719	0.962583		KP-N-YN	NB	nervous_system	neuroblastoma	54.2868	0.980873		KP-2	PAAD	pancreas	pancreas	145.864	0.986656		TYK-nu	UNCLASSIFIED	urogenital_system	ovary	3.24437	0.871225		J82
KP-3	UNCLASSIFIED	pancreas	pancreas	91.8565	0.923546		KARPAS-45	ALL	blood	lymphoblastic_leukemia	1.96142	0.798175		KARPAS-45	ALL	blood	lymphoblastic_leukemia	27.3282	0.975227		KS-1	GBM	nervous_system	glioma	18.9419	0.96944		KS-1	GBM	nervous_system	glioma	43.4865	0.983253		KP-3	UNCLASSIFIED	pancreas	pancreas	250.036	0.977625		COR-L23	UNCLASSIFIED	lung	lung_NSCLC_large_cell	3.25082	0.880268		JAR
KP-4	PAAD	pancreas	pancreas	101.277	0.972376		KARPAS-620	MM	blood	haematopoietic_neoplasm_other	4.23236	0.858692		KARPAS-620	MM	blood	haematopoietic_neoplasm_other	102.304	0.988306		KU-19-19	BLCA	urogenital_system	bladder	4.93912	0.94706		KU-19-19	BLCA	urogenital_system	bladder	13.2223	0.977137		KP-4	PAAD	pancreas	pancreas	83.1793	0.990417		23132-87	STAD	digestive_system	stomach	3.3234	0.902413		JEG-3
KP-N-YN	NB	nervous_system	neuroblastoma	13.6386	0.879796		KASUMI-1	LAML	blood	acute_myeloid_leukaemia	2.58948	0.925674		KASUMI-1	LAML	blood	acute_myeloid_leukaemia	13.6063	0.961813		KU812	LCML	blood	chronic_myeloid_leukaemia	2.10252	0.914		KU812	LCML	blood	chronic_myeloid_leukaemia	15.8031	0.987822		KP-N-YN	NB	nervous_system	neuroblastoma	120.407	0.988856		A3-KAW	DLBC	blood	B_cell_lymphoma	3.36181	0.960932		JHH-1
KS-1	GBM	nervous_system	glioma	158.415	0.978887		KATOIII	STAD	digestive_system	stomach	434.143	0.973707		KATOIII	STAD	digestive_system	stomach	75.0465	0.930795		KURAMOCHI	UNCLASSIFIED	urogenital_system	ovary	41.7396	0.946881		KURAMOCHI	UNCLASSIFIED	urogenital_system	ovary	188.049	0.973991		KS-1	GBM	nervous_system	glioma	64.2223	0.987451		SR	UNCLASSIFIED	blood	lymphoid_neoplasm_other	3.38281	0.960235		JHH-2
KU-19-19	BLCA	urogenital_system	bladder	9.45985	0.891425		KCL-22	LCML	blood	chronic_myeloid_leukaemia	5.57705	0.883694		KCL-22	LCML	blood	chronic_myeloid_leukaemia	63.6513	0.983647		KY821	LAML	blood	leukemia	10.4012	0.985617		KY821	LAML	blood	leukemia	12.4261	0.988317		KU-19-19	BLCA	urogenital_system	bladder	7.10944	0.960822		Hs-445	UNCLASSIFIED	blood	Hodgkin_lymphoma	3.40457	0.935771		JHH-4
KU812	LCML	blood	chronic_myeloid_leukaemia	20.6607	0.952543		KE-37	ALL	blood	lymphoblastic_leukemia	1.31975	0.757471		KE-37	ALL	blood	lymphoblastic_leukemia	51.6091	0.991051		KYAE-1	ESCA	aero_digestive_tract	oesophagus	3.24081	0.907613		KYAE-1	ESCA	aero_digestive_tract	oesophagus	1.28232	0.841522		KU812	LCML	blood	chronic_myeloid_leukaemia	0.001805	0.082306		OPM-2	MM	blood	myeloma	3.41408	0.967802		JHH-6
KURAMOCHI	UNCLASSIFIED	urogenital_system	ovary	136.301	0.93547		KELLY	NB	nervous_system	neuroblastoma	3.12976	0.841842		KELLY	NB	nervous_system	neuroblastoma	59.426	0.987718		KYM-1	UNCLASSIFIED	soft_tissue	rhabdomyosarcoma	18.6896	0.989592		KYM-1	UNCLASSIFIED	soft_tissue	rhabdomyosarcoma	18.8558	0.98969		KURAMOCHI	UNCLASSIFIED	urogenital_system	ovary	415.49	0.982349		NCI-H2369	MESO	lung	mesothelioma	3.42472	0.897992		JHH-7
KY821	LAML	blood	leukemia	6.22242	0.879473		KG-1	LAML	blood	acute_myeloid_leukaemia	6.71072	0.89795		KG-1	LAML	blood	acute_myeloid_leukaemia	51.1648	0.980169		KYSE-140	ESCA	aero_digestive_tract	oesophagus	1.63701	0.862713		KYSE-140	ESCA	aero_digestive_tract	oesophagus	1.87757	0.873092		KY821	LAML	blood	leukemia	3.2575	0.948819		EC-GI-10	ESCA	aero_digestive_tract	oesophagus	3.48984	0.918374		JHU-011
KYAE-1	ESCA	aero_digestive_tract	oesophagus	0.3282	0.504721		KGN	UNCLASSIFIED	urogenital_system	ovary	6.36335	0.833778		KGN	UNCLASSIFIED	urogenital_system	ovary	53.2188	0.953101		KYSE-150	ESCA	aero_digestive_tract	oesophagus	2.01755	0.875456		KYSE-150	ESCA	aero_digestive_tract	oesophagus	3.71761	0.913931		KYAE-1	ESCA	aero_digestive_tract	oesophagus	117.111	0.993415		RF-48	STAD	digestive_system	stomach	3.49254	0.933154		JHU-022
KYM-1	UNCLASSIFIED	soft_tissue	rhabdomyosarcoma	5.65108	0.86212		KINGS-1	LGG	nervous_system	glioma	29.6844	0.901741		KINGS-1	LGG	nervous_system	glioma	204.006	0.954501		KYSE-180	ESCA	aero_digestive_tract	oesophagus	2.6059	0.914437		KYSE-180	ESCA	aero_digestive_tract	oesophagus	6.25689	0.957261		KYM-1	UNCLASSIFIED	soft_tissue	rhabdomyosarcoma	29.1891	0.993562		Daudi	UNCLASSIFIED	blood	Burkitt_lymphoma	3.50119	0.963339		JHU-029
KYSE-140	ESCA	aero_digestive_tract	oesophagus	3.27108	0.779894		KLE	UCEC	urogenital_system	endometrium	6.62678	0.817246		KLE	UCEC	urogenital_system	endometrium	26.1707	0.87848		KYSE-220	ESCA	aero_digestive_tract	oesophagus	2.67915	0.895393		KYSE-220	ESCA	aero_digestive_tract	oesophagus	3.77251	0.915486		KYSE-140	ESCA	aero_digestive_tract	oesophagus	65.5372	0.990047		YT	ALL	blood	lymphoid_neoplasm_other	3.50302	0.960622		JIMT-1
KYSE-150	ESCA	aero_digestive_tract	oesophagus	3.6246	0.787815		KM12	COREAD	digestive_system	large_intestine	3.44696	0.818632		KM12	COREAD	digestive_system	large_intestine	233.42	0.984999		KYSE-270	ESCA	aero_digestive_tract	oesophagus	3.95904	0.925493		KYSE-270	ESCA	aero_digestive_tract	oesophagus	3.01201	0.910314		KYSE-150	ESCA	aero_digestive_tract	oesophagus	4.01002	0.917981		LN-405	GBM	nervous_system	glioma	3.51858	0.894121		JiyoyeP-2003
KYSE-180	ESCA	aero_digestive_tract	oesophagus	8.2695	0.882198		KM-H2	UNCLASSIFIED	blood	Hodgkin_lymphoma	5.67303	0.879015		KM-H2	UNCLASSIFIED	blood	Hodgkin_lymphoma	148.418	0.990722		KYSE-410	ESCA	aero_digestive_tract	oesophagus	7.12386	0.885		KYSE-410	ESCA	aero_digestive_tract	oesophagus	19.7764	0.925853		KYSE-180	ESCA	aero_digestive_tract	oesophagus	15.1593	0.980344		D-392MG	GBM	nervous_system	glioma	3.52271	0.916944		JJN-3
KYSE-220	ESCA	aero_digestive_tract	oesophagus	4.29886	0.805029		KMOE-2	LAML	blood	acute_myeloid_leukaemia	3.73289	0.8505		KMOE-2	LAML	blood	acute_myeloid_leukaemia	33.486	0.969136		KYSE-450	ESCA	aero_digestive_tract	oesophagus	0.843466	0.782748		KYSE-450	ESCA	aero_digestive_tract	oesophagus	0.532136	0.739036		KYSE-220	ESCA	aero_digestive_tract	oesophagus	8.53084	0.951167		SW626	OV	urogenital_system	ovary	3.54027	0.860228		JM1
KYSE-270	ESCA	aero_digestive_tract	oesophagus	6.74659	0.852697		KMRC-1	KIRC	kidney	kidney	16.7152	0.890731		KMRC-1	KIRC	kidney	kidney	50.2004	0.941837		KYSE-50	ESCA	aero_digestive_tract	oesophagus	4.77217	0.930942		KYSE-50	ESCA	aero_digestive_tract	oesophagus	13.0518	0.966565		KYSE-270	ESCA	aero_digestive_tract	oesophagus	64.4997	0.991638		CAL-51	BRCA	breast	breast	3.55695	0.907738		JSC-1
KYSE-410	ESCA	aero_digestive_tract	oesophagus	6.84911	0.7846		KMRC-20	KIRC	kidney	kidney	5.80597	0.855561		KMRC-20	KIRC	kidney	kidney	57.1936	0.957153		KYSE-520	ESCA	aero_digestive_tract	oesophagus	0.882521	0.740923		KYSE-520	ESCA	aero_digestive_tract	oesophagus	2.9013	0.824731		KYSE-410	ESCA	aero_digestive_tract	oesophagus	230.241	0.976619		SN12C	KIRC	kidney	kidney	3.57248	0.891696		JURL-MK1
KYSE-450	ESCA	aero_digestive_tract	oesophagus	1.86445	0.702664		KMS-12-BM	MM	blood	myeloma	4.62369	0.882085		KMS-12-BM	MM	blood	myeloma	80.1953	0.993851		KYSE-70	ESCA	aero_digestive_tract	oesophagus	30.5635	0.960532		KYSE-70	ESCA	aero_digestive_tract	oesophagus	67.9321	0.975078		KYSE-450	ESCA	aero_digestive_tract	oesophagus	118.582	0.986635		NCI-H211	SCLC	lung	lung_small_cell_carcinoma	3.5891	0.92735		JVM-2
KYSE-50	ESCA	aero_digestive_tract	oesophagus	6.49453	0.845603		KNS-62	LUSC	lung	lung_NSCLC_squamous_cell_carcinoma	9.43122	0.890035		KNS-62	LUSC	lung	lung_NSCLC_squamous_cell_carcinoma	70.1949	0.964921		L-1236	UNCLASSIFIED	blood	Hodgkin_lymphoma	10.3494	0.978139		L-1236	UNCLASSIFIED	blood	Hodgkin_lymphoma	22.8979	0.990168		KYSE-50	ESCA	aero_digestive_tract	oesophagus	66.2882	0.990655		NCI-H2023	LUAD	lung	lung_NSCLC_adenocarcinoma	3.65912	0.902442		JVM-3
KYSE-520	ESCA	aero_digestive_tract	oesophagus	3.97878	0.732694		KOPN-8	UNCLASSIFIED	blood	B_cell_leukemia	2.85761	0.836469		KOPN-8	UNCLASSIFIED	blood	B_cell_leukemia	8.45213	0.917709		L-363	MM	blood	myeloma	11.9163	0.987125		L-363	MM	blood	myeloma	16.1258	0.990941		KYSE-520	ESCA	aero_digestive_tract	oesophagus	310.85	0.974877		KP-1N	PAAD	pancreas	pancreas	3.66962	0.898765		K2
KYSE-70	ESCA	aero_digestive_tract	oesophagus	13.8238	0.862219		KP-1N	PAAD	pancreas	pancreas	8.5765	0.868251		KP-1N	PAAD	pancreas	pancreas	64.7394	0.949476		L-428	UNCLASSIFIED	blood	Hodgkin_lymphoma	2.06161	0.907703		L-428	UNCLASSIFIED	blood	Hodgkin_lymphoma	14.1617	0.983909		KYSE-70	ESCA	aero_digestive_tract	oesophagus	289.765	0.989479		HOS	UNCLASSIFIED	bone	osteosarcoma	3.68362	0.94881		K5
L-1236	UNCLASSIFIED	blood	Hodgkin_lymphoma	3.79268	0.818327		KP-2	PAAD	pancreas	pancreas	13.3648	0.891109		KP-2	PAAD	pancreas	pancreas	99.1825	0.958848		L-540	UNCLASSIFIED	blood	Hodgkin_lymphoma	18.7986	0.991667		L-540	UNCLASSIFIED	blood	Hodgkin_lymphoma	17.7328	0.991092		L-1236	UNCLASSIFIED	blood	Hodgkin_lymphoma	9.62706	0.976534		KARPAS-231	UNCLASSIFIED	blood	B_cell_leukemia	3.72723	0.985926		K-562
L-363	MM	blood	myeloma	20.4211	0.958271		KP-3	UNCLASSIFIED	pancreas	pancreas	26.8946	0.893297		KP-3	UNCLASSIFIED	pancreas	pancreas	173.003	0.947278		LAMA-84	LCML	blood	chronic_myeloid_leukaemia	3.6811	0.961017		LAMA-84	LCML	blood	chronic_myeloid_leukaemia	14.8086	0.993056		L-363	MM	blood	myeloma	4.86232	0.965192		JHH-6	LIHC	digestive_system	liver	3.74483	0.880169		KALS-1
L-428	UNCLASSIFIED	blood	Hodgkin_lymphoma	11.9011	0.91753		KP-4	PAAD	pancreas	pancreas	9.23082	0.891752		KP-4	PAAD	pancreas	pancreas	168.76	0.98274		LB771-HNC	HNSC	aero_digestive_tract	head_and_neck	7.66026	0.91129		LB771-HNC	HNSC	aero_digestive_tract	head_and_neck	93.6053	0.97683		L-428	UNCLASSIFIED	blood	Hodgkin_lymphoma	6.57469	0.966047		Jurkat	ALL	blood	T_cell_leukemia	3.77127	0.960059		KARPAS-231
L-540	UNCLASSIFIED	blood	Hodgkin_lymphoma	9.36163	0.91038		KP-N-YN	NB	nervous_system	neuroblastoma	9.71183	0.882946		KP-N-YN	NB	nervous_system	neuroblastoma	220.981	0.979992		LB831-BLC	BLCA	urogenital_system	bladder	27.6817	0.984441		LB831-BLC	BLCA	urogenital_system	bladder	27.2408	0.98423		L-540	UNCLASSIFIED	blood	Hodgkin_lymphoma	16.5723	0.990377		OS-RC-2	KIRC	kidney	kidney	3.77236	0.888041		KARPAS-299
LAMA-84	LCML	blood	chronic_myeloid_leukaemia	10.8791	0.931637		KS-1	GBM	nervous_system	glioma	10.0089	0.89448		KS-1	GBM	nervous_system	glioma	48.8732	0.95593		LB996-RCC	KIRC	kidney	kidney	1.83414	0.823536		LB996-RCC	KIRC	kidney	kidney	6.70545	0.899952		LAMA-84	LCML	blood	chronic_myeloid_leukaemia	0.003147	0.111989		OCI-AML2	LAML	blood	acute_myeloid_leukaemia	3.83125	0.976757		KARPAS-422
LB771-HNC	HNSC	aero_digestive_tract	head_and_neck	157.125	0.957497		KU-19-19	BLCA	urogenital_system	bladder	7.89481	0.900456		KU-19-19	BLCA	urogenital_system	bladder	90.6255	0.984335		LC-1-sq	LUSC	lung	lung_NSCLC_squamous_cell_carcinoma	2.34957	0.876385		LC-1-sq	LUSC	lung	lung_NSCLC_squamous_cell_carcinoma	2.65647	0.884452		LB771-HNC	HNSC	aero_digestive_tract	head_and_neck	77.1737	0.974163		PANC-04-03	PAAD	pancreas	pancreas	3.85945	0.815649		KARPAS-45
LB831-BLC	BLCA	urogenital_system	bladder	64.6403	0.970878		KU812	LCML	blood	chronic_myeloid_leukaemia	2.83854	0.829263		KU812	LCML	blood	chronic_myeloid_leukaemia	22.0131	0.95936		LC4-1	ALL	blood	lymphoblastic_leukemia	5.67351	0.966397		LC4-1	ALL	blood	lymphoblastic_leukemia	17.9691	0.990089		LB831-BLC	BLCA	urogenital_system	bladder	70.1887	0.992949		MKN28	STAD	digestive_system	stomach	3.86262	0.899171		KARPAS-620
LB996-RCC	KIRC	kidney	kidney	9.3703	0.825068		KURAMOCHI	UNCLASSIFIED	urogenital_system	ovary	33.7946	0.902318		KURAMOCHI	UNCLASSIFIED	urogenital_system	ovary	127.596	0.938963		LCLC-103H	UNCLASSIFIED	lung	lung_NSCLC_large_cell	32.1943	0.978376		LCLC-103H	UNCLASSIFIED	lung	lung_NSCLC_large_cell	54.6	0.985257		LB996-RCC	KIRC	kidney	kidney	72.681	0.970265		LOUCY	ALL	blood	lymphoblastic_T_cell_leukaemia	3.87159	0.959105		KASUMI-1
LC-1-sq	LUSC	lung	lung_NSCLC_squamous_cell_carcinoma	12.7494	0.881805		KY821	LAML	blood	leukemia	1.4918	0.767963		KY821	LAML	blood	leukemia	37.8057	0.981149		LCLC-97TM1	UNCLASSIFIED	lung	lung_NSCLC_large_cell	32.2597	0.984609		LCLC-97TM1	UNCLASSIFIED	lung	lung_NSCLC_large_cell	43.7484	0.987992		LC-1-sq	LUSC	lung	lung_NSCLC_squamous_cell_carcinoma	71.4184	0.986541		AN3-CA	UCEC	urogenital_system	endometrium	3.87243	0.925714		KCL-22
LC4-1	ALL	blood	lymphoblastic_leukemia	2.13001	0.7564		KYAE-1	ESCA	aero_digestive_tract	oesophagus	0.235717	0.556115		KYAE-1	ESCA	aero_digestive_tract	oesophagus	0.885187	0.661903		LK-2	LUSC	lung	lung_NSCLC_squamous_cell_carcinoma	44.6956	0.976183		LK-2	LUSC	lung	lung_NSCLC_squamous_cell_carcinoma	74.2294	0.982874		LC4-1	ALL	blood	lymphoblastic_leukemia	1.27951	0.875834		OV-56	OV	urogenital_system	ovary	3.92247	0.883442		KE-37
LCLC-103H	UNCLASSIFIED	lung	lung_NSCLC_large_cell	47.7823	0.949677		KYM-1	UNCLASSIFIED	soft_tissue	rhabdomyosarcoma	5.19586	0.881553		KYM-1	UNCLASSIFIED	soft_tissue	rhabdomyosarcoma	52.6556	0.982688		LN-18	GBM	nervous_system	glioma	8.31518	0.949583		LN-18	GBM	nervous_system	glioma	44.6149	0.98535		LCLC-103H	UNCLASSIFIED	lung	lung_NSCLC_large_cell	45.0532	0.983039		U-118-MG	GBM	nervous_system	glioma	3.98154	0.892613		KELLY
LCLC-97TM1	UNCLASSIFIED	lung	lung_NSCLC_large_cell	33.9026	0.948285		KYSE-140	ESCA	aero_digestive_tract	oesophagus	0.682817	0.670819		KYSE-140	ESCA	aero_digestive_tract	oesophagus	0.932558	0.668386		LN-229	GBM	nervous_system	glioma	5.79373	0.909123		LN-229	GBM	nervous_system	glioma	25.3234	0.960158		LCLC-97TM1	UNCLASSIFIED	lung	lung_NSCLC_large_cell	44.4881	0.988156		RD	UNCLASSIFIED	soft_tissue	rhabdomyosarcoma	3.99344	0.914263		KG-1
LK-2	LUSC	lung	lung_NSCLC_squamous_cell_carcinoma	42.5606	0.933584		KYSE-150	ESCA	aero_digestive_tract	oesophagus	2.38604	0.744529		KYSE-150	ESCA	aero_digestive_tract	oesophagus	21.0001	0.920382		LN-405	GBM	nervous_system	glioma	42.7156	0.971593		LN-405	GBM	nervous_system	glioma	47.7255	0.973448		LK-2	LUSC	lung	lung_NSCLC_squamous_cell_carcinoma	100.951	0.98601		ML-2	LAML	blood	acute_myeloid_leukaemia	4.11641	0.967539		KGN
LN-18	GBM	nervous_system	glioma	8.54905	0.863153		KYSE-180	ESCA	aero_digestive_tract	oesophagus	2.74894	0.817943		KYSE-180	ESCA	aero_digestive_tract	oesophagus	6.85901	0.878883		LNCaP-Clone-FGC	PRAD	urogenital_system	prostate	61.66	0.97617		LNCaP-Clone-FGC	PRAD	urogenital_system	prostate	68.7911	0.977699		LN-18	GBM	nervous_system	glioma	84.8495	0.991078		RPMI-8226	MM	blood	myeloma	4.12412	0.960956		KINGS-1
LN-229	GBM	nervous_system	glioma	185.608	0.968237		KYSE-220	ESCA	aero_digestive_tract	oesophagus	1.42652	0.744239		KYSE-220	ESCA	aero_digestive_tract	oesophagus	3.82304	0.811949		LOUCY	ALL	blood	lymphoblastic_T_cell_leukaemia	2.6118	0.934224		LOUCY	ALL	blood	lymphoblastic_T_cell_leukaemia	11.9513	0.986674		LN-229	GBM	nervous_system	glioma	181.443	0.987994		HCC38	BRCA	breast	breast	4.12967	0.905402		KLE
LN-405	GBM	nervous_system	glioma	485.608	0.982876		KYSE-270	ESCA	aero_digestive_tract	oesophagus	2.13459	0.786705		KYSE-270	ESCA	aero_digestive_tract	oesophagus	4.55401	0.833755		LOU-NH91	LUSC	lung	lung_NSCLC_squamous_cell_carcinoma	1.48777	0.833183		LOU-NH91	LUSC	lung	lung_NSCLC_squamous_cell_carcinoma	3.98554	0.898646		LN-405	GBM	nervous_system	glioma	183.324	0.988508		TCCSUP	BLCA	urogenital_system	bladder	4.16033	0.893955		KM12
LNCaP-Clone-FGC	PRAD	urogenital_system	prostate	9.39075	0.840963		KYSE-410	ESCA	aero_digestive_tract	oesophagus	1.28411	0.698152		KYSE-410	ESCA	aero_digestive_tract	oesophagus	4.49021	0.771174		LoVo	COREAD	digestive_system	large_intestine	2.33312	0.859989		LoVo	COREAD	digestive_system	large_intestine	4.4505	0.898775		LNCaP-Clone-FGC	PRAD	urogenital_system	prostate	5.1125	0.902129		D-283MED	MB	nervous_system	medulloblastoma	4.16061	0.953043		KMH-2
LOUCY	ALL	blood	lymphoblastic_T_cell_leukaemia	7.91553	0.898359		KYSE-450	ESCA	aero_digestive_tract	oesophagus	0.400565	0.608031		KYSE-450	ESCA	aero_digestive_tract	oesophagus	0.559108	0.602215		LOXIMVI	SKCM	skin	melanoma	24.3921	0.982846		LOXIMVI	SKCM	skin	melanoma	33.4942	0.986866		LOUCY	ALL	blood	lymphoblastic_T_cell_leukaemia	3.71005	0.953053		Daoy	MB	nervous_system	medulloblastoma	4.1753	0.944001		KM-H2
LOU-NH91	LUSC	lung	lung_NSCLC_squamous_cell_carcinoma	13.2233	0.874204		KYSE-50	ESCA	aero_digestive_tract	oesophagus	7.37098	0.882831		KYSE-50	ESCA	aero_digestive_tract	oesophagus	17.6373	0.923027		LS-1034	COREAD	digestive_system	large_intestine	17.8814	0.976941		LS-1034	COREAD	digestive_system	large_intestine	25.3957	0.982698		LOU-NH91	LUSC	lung	lung_NSCLC_squamous_cell_carcinoma	130.114	0.988309		LC4-1	ALL	blood	lymphoblastic_leukemia	4.20831	0.959027		KMOE-2
LoVo	COREAD	digestive_system	large_intestine	25.2135	0.905217		KYSE-510	ESCA	aero_digestive_tract	oesophagus	1.9923	0.883483		KYSE-520	ESCA	aero_digestive_tract	oesophagus	1.5847	0.679014		LS-123	COREAD	digestive_system	large_intestine	55.8831	0.950721		LS-123	COREAD	digestive_system	large_intestine	48.4071	0.947411		LoVo	COREAD	digestive_system	large_intestine	49.7307	0.974963		ATN-1	ALL	blood	lymphoblastic_T_cell_leukaemia	4.21077	0.970833		KMRC-1
LOXIMVI	SKCM	skin	melanoma	7.52271	0.864714		KYSE-520	ESCA	aero_digestive_tract	oesophagus	1.01155	0.672188		KYSE-70	ESCA	aero_digestive_tract	oesophagus	337.798	0.977158		LS-180	COREAD	digestive_system	large_intestine	9.83696	0.935957		LS-180	COREAD	digestive_system	large_intestine	27.9505	0.965617		LOXIMVI	SKCM	skin	melanoma	42.7519	0.989326		KE-37	ALL	blood	lymphoblastic_leukemia	4.21688	0.971759		KMRC-20
LS-1034	COREAD	digestive_system	large_intestine	13.285	0.90418		KYSE-70	ESCA	aero_digestive_tract	oesophagus	21.5832	0.90848		L-1236	UNCLASSIFIED	blood	Hodgkin_lymphoma	33.6123	0.969877		LS-411N	COREAD	digestive_system	large_intestine	58.6805	0.982251		LS-411N	COREAD	digestive_system	large_intestine	56.981	0.981894		LS-1034	COREAD	digestive_system	large_intestine	39.4807	0.988017		OCI-M1	LAML	blood	acute_myeloid_leukaemia	4.22037	0.96059		KMS-12-BM
LS-123	COREAD	digestive_system	large_intestine	22.1171	0.855997		L-1236	UNCLASSIFIED	blood	Hodgkin_lymphoma	1.84351	0.784598		L-363	MM	blood	myeloma	41.5875	0.982382		LU-135	SCLC	lung	lung_small_cell_carcinoma	40.6655	0.988356		LU-135	SCLC	lung	lung_small_cell_carcinoma	23.8972	0.98187		LS-123	COREAD	digestive_system	large_intestine	392.683	0.980214		KYSE-150	ESCA	aero_digestive_tract	oesophagus	4.251	0.928048		KNS-42
LS-180	COREAD	digestive_system	large_intestine	41.1013	0.929059		L-363	MM	blood	myeloma	5.34799	0.889491		L-428	UNCLASSIFIED	blood	Hodgkin_lymphoma	43.7484	0.976494		LU-165	SCLC	lung	lung_small_cell_carcinoma	91.8714	0.981078		LU-165	SCLC	lung	lung_small_cell_carcinoma	104.986	0.982558		LS-180	COREAD	digestive_system	large_intestine	38.3958	0.971747		SK-MEL-2	SKCM	skin	melanoma	4.26891	0.959262		KNS-81-FD
LS-411N	COREAD	digestive_system	large_intestine	18.2889	0.898326		L-428	UNCLASSIFIED	blood	Hodgkin_lymphoma	4.25199	0.862113		L-540	UNCLASSIFIED	blood	Hodgkin_lymphoma	48.713	0.984126		LU-65	UNCLASSIFIED	lung	lung_NSCLC_large_cell	12.5073	0.941005		LU-65	UNCLASSIFIED	lung	lung_NSCLC_large_cell	4.20064	0.893646		LS-411N	COREAD	digestive_system	large_intestine	40.0905	0.977059		RS4-11	ALL	blood	leukemia	4.3455	0.963521		KON
LU-135	SCLC	lung	lung_small_cell_carcinoma	18.9662	0.924887		L-540	UNCLASSIFIED	blood	Hodgkin_lymphoma	5.09296	0.883924		LAMA-84	LCML	blood	chronic_myeloid_leukaemia	18.1819	0.964077		LU-99A	UNCLASSIFIED	lung	lung_NSCLC_large_cell	22.1971	0.921807		LU-99A	UNCLASSIFIED	lung	lung_NSCLC_large_cell	463.707	0.979937		LU-135	SCLC	lung	lung_small_cell_carcinoma	9.21583	0.961057		SNU-C5	COREAD	digestive_system	large_intestine	4.3462	0.907141		KOPN-8
LU-165	SCLC	lung	lung_small_cell_carcinoma	46.7659	0.928499		LAMA-84	LCML	blood	chronic_myeloid_leukaemia	2.74393	0.83419		LB771-HNC	HNSC	aero_digestive_tract	head_and_neck	226.655	0.968211		LXF-289	LUAD	lung	lung_NSCLC_adenocarcinoma	13.2154	0.982938		LXF-289	LUAD	lung	lung_NSCLC_adenocarcinoma	24.3922	0.99085		LU-165	SCLC	lung	lung_small_cell_carcinoma	180.127	0.987484		G-401	UNCLASSIFIED	kidney	kidney	4.36462	0.909342		KOSC-2
LU-65	UNCLASSIFIED	lung	lung_NSCLC_large_cell	12.9728	0.864935		LB771-HNC	HNSC	aero_digestive_tract	head_and_neck	95.6325	0.954479		LB831-BLC	BLCA	urogenital_system	bladder	77.618	0.977154		M059J	GBM	nervous_system	glioma	12.1417	0.953234		M059J	GBM	nervous_system	glioma	53.4362	0.982861		LU-65	UNCLASSIFIED	lung	lung_NSCLC_large_cell	31.4707	0.965554		SJSA-1	UNCLASSIFIED	bone	bone_other	4.40663	0.932407		KP-1N
LU-99A	UNCLASSIFIED	lung	lung_NSCLC_large_cell	761.943	0.966487		LB831-BLC	BLCA	urogenital_system	bladder	9.91235	0.906958		LB996-RCC	KIRC	kidney	kidney	1.96824	0.717219		M14	SKCM	skin	melanoma	5.6687	0.921369		M14	SKCM	skin	melanoma	40.9536	0.97769		LU-99A	UNCLASSIFIED	lung	lung_NSCLC_large_cell	539.27	0.981302		DEL	UNCLASSIFIED	blood	lymphoid_neoplasm_other	4.43436	0.969822		KP-2
LXF-289	LUAD	lung	lung_NSCLC_adenocarcinoma	7.42182	0.88261		LB996-RCC	KIRC	kidney	kidney	1.42017	0.717583		LC-1-sq	LUSC	lung	lung_NSCLC_squamous_cell_carcinoma	9.19808	0.871521		MC-CAR	MM	blood	haematopoietic_neoplasm_other	15.8198	0.98948		MC-CAR	MM	blood	haematopoietic_neoplasm_other	10.892	0.984074		LXF-289	LUAD	lung	lung_NSCLC_adenocarcinoma	16.0148	0.985938		EFO-21	OV	urogenital_system	ovary	4.43881	0.835183		KP-3
M059J	GBM	nervous_system	glioma	18.0764	0.90161		LC-1-sq	LUSC	lung	lung_NSCLC_squamous_cell_carcinoma	5.22951	0.847618		LC4-1	ALL	blood	lymphoblastic_leukemia	27.015	0.967925		MCF7	BRCA	breast	breast	58.5496	0.972391		MCF7	BRCA	breast	breast	99.7602	0.979758		M059J	GBM	nervous_system	glioma	83.1963	0.987445		SW872	UNCLASSIFIED	soft_tissue	soft_tissue_other	4.55211	0.89551		KP-4
M14	SKCM	skin	melanoma	17.1998	0.895414		LC4-1	ALL	blood	lymphoblastic_leukemia	2.90443	0.832461		LCLC-103H	UNCLASSIFIED	lung	lung_NSCLC_large_cell	195.056	0.98285		MDA-MB-157	BRCA	breast	breast	29.4837	0.977579		MDA-MB-157	BRCA	breast	breast	56.4054	0.986052		M14	SKCM	skin	melanoma	8.74899	0.939424		MOLT-16	ALL	blood	lymphoblastic_T_cell_leukaemia	4.55757	0.986637		KP-N-YN
MC-CAR	MM	blood	haematopoietic_neoplasm_other	14.6738	0.938975		LCLC-103H	UNCLASSIFIED	lung	lung_NSCLC_large_cell	8.56707	0.883862		LCLC-97TM1	UNCLASSIFIED	lung	lung_NSCLC_large_cell	160.634	0.985947		MDA-MB-175-VII	BRCA	breast	breast	1.16671	0.750282		MDA-MB-175-VII	BRCA	breast	breast	0.648342	0.705525		MC-CAR	MM	blood	haematopoietic_neoplasm_other	14.8801	0.988733		A253	UNCLASSIFIED	aero_digestive_tract	head_and_neck	4.60122	0.94965		KP-N-YS
MCF7	BRCA	breast	breast	11.6266	0.850583		LCLC-97TM1	UNCLASSIFIED	lung	lung_NSCLC_large_cell	5.47939	0.864411		LK-2	LUSC	lung	lung_NSCLC_squamous_cell_carcinoma	254.648	0.980035		MDA-MB-231	BRCA	breast	breast	19.9258	0.979219		MDA-MB-231	BRCA	breast	breast	34.82	0.986935		MCF7	BRCA	breast	breast	11.5718	0.876598		OVCAR-4	OV	urogenital_system	ovary	4.69411	0.905893		KS-1
MDA-MB-157	BRCA	breast	breast	38.2836	0.942927		LK-2	LUSC	lung	lung_NSCLC_squamous_cell_carcinoma	13.4959	0.89786		LN-18	GBM	nervous_system	glioma	54.9569	0.962272		MDA-MB-361	BRCA	breast	breast	9.32326	0.962728		MDA-MB-361	BRCA	breast	breast	18.6338	0.978746		MDA-MB-157	BRCA	breast	breast	182.636	0.984377		KP-2	PAAD	pancreas	pancreas	4.78384	0.909339		KU-19-19
MDA-MB-175-VII	BRCA	breast	breast	0.143001	0.427858		LN-18	GBM	nervous_system	glioma	9.04849	0.892018		LN-229	GBM	nervous_system	glioma	21.9043	0.904032		MDA-MB-415	BRCA	breast	breast	15.1434	0.982961		MDA-MB-415	BRCA	breast	breast	13.4583	0.980927		MDA-MB-175-VII	BRCA	breast	breast	21.2682	0.906253		U-266	MM	blood	myeloma	4.79159	0.945279		KU812
MDA-MB-231	BRCA	breast	breast	10.552	0.8898		LN-229	GBM	nervous_system	glioma	18.073	0.90521		LN-405	GBM	nervous_system	glioma	324.885	0.979945		MDA-MB-436	BRCA	breast	breast	41.6026	0.974394		MDA-MB-436	BRCA	breast	breast	83.2937	0.983625		MDA-MB-231	BRCA	breast	breast	8.55517	0.897511		DND-41	ALL	blood	T_cell_leukemia	4.79317	0.973836		KURAMOCHI
MDA-MB-330	BRCA	breast	breast	3.39497	0.760122		LN-405	GBM	nervous_system	glioma	110.081	0.965451		LNCaP-Clone-FGC	PRAD	urogenital_system	prostate	122.674	0.962373		MDA-MB-453	BRCA	breast	breast	18.0387	0.966737		MDA-MB-453	BRCA	breast	breast	5.89179	0.930092		MDA-MB-330	BRCA	breast	breast	12.6381	0.864986		SK-LMS-1	UNCLASSIFIED	soft_tissue	soft_tissue_other	4.86233	0.935012		KY821
MDA-MB-361	BRCA	breast	breast	11.8944	0.899249		LNCaP-Clone-FGC	PRAD	urogenital_system	prostate	2.8002	0.784724		LOUCY	ALL	blood	lymphoblastic_T_cell_leukaemia	55.8741	0.986928		MDA-MB-468	BRCA	breast	breast	4.91313	0.940889		MDA-MB-468	BRCA	breast	breast	4.94855	0.941207		MDA-MB-361	BRCA	breast	breast	68.3695	0.97773		ALL-PO	ALL	blood	lymphoblastic_leukemia	4.88506	0.964057		KYM-1
MDA-MB-415	BRCA	breast	breast	7.90948	0.883983		LNZTA3WT4	GBM	nervous_system	glioma	14.7715	0.904621		LOU-NH91	LUSC	lung	lung_NSCLC_squamous_cell_carcinoma	8.00829	0.852836		MDST8	COREAD	digestive_system	large_intestine	12.943	0.962946		MDST8	COREAD	digestive_system	large_intestine	36.6778	0.982865		MDA-MB-415	BRCA	breast	breast	15.7751	0.943736		C2BBe1	COREAD	digestive_system	large_intestine	4.93468	0.876809		KYSE-140
MDA-MB-436	BRCA	breast	breast	108.864	0.961679		LOUCY	ALL	blood	lymphoblastic_T_cell_leukaemia	1.41874	0.761791		LoVo	COREAD	digestive_system	large_intestine	2.9499	0.768682		ME-1	LAML	blood	acute_myeloid_leukaemia	10.1223	0.9779		ME-1	LAML	blood	acute_myeloid_leukaemia	27.5572	0.991999		MDA-MB-436	BRCA	breast	breast	38.4909	0.941562		HC-1	UNCLASSIFIED	blood	hairy_cell_leukaemia	4.93659	0.97348		KYSE-150
MDA-MB-453	BRCA	breast	breast	2.02866	0.723012		LOU-NH91	LUSC	lung	lung_NSCLC_squamous_cell_carcinoma	1.55088	0.740724		LOXIMVI	SKCM	skin	melanoma	59.7522	0.971958		ME-180	CESC	urogenital_system	cervix	3.82164	0.902458		ME-180	CESC	urogenital_system	cervix	4.34729	0.909377		MDA-MB-453	BRCA	breast	breast	12.1699	0.903395		SU8686	PAAD	pancreas	pancreas	5.00144	0.855566		KYSE-180
MDA-MB-468	BRCA	breast	breast	3.20132	0.787401		LoVo	COREAD	digestive_system	large_intestine	2.96272	0.792082		LP-1	MM	blood	myeloma	154.452	0.976564		MEG-01	LCML	blood	chronic_myeloid_leukaemia	4.87033	0.952194		MEG-01	LCML	blood	chronic_myeloid_leukaemia	24.0963	0.989329		MDA-MB-468	BRCA	breast	breast	5.32405	0.867491		MDA-MB-415	BRCA	breast	breast	5.00566	0.957169		KYSE-220
MDST8	COREAD	digestive_system	large_intestine	16.6027	0.907258		LOXIMVI	SKCM	skin	melanoma	3.55414	0.833711		LS-1034	COREAD	digestive_system	large_intestine	263.519	0.991478		MEL-JUSO	SKCM	skin	melanoma	78.2413	0.98507		MEL-JUSO	SKCM	skin	melanoma	74.4661	0.984561		MDST8	COREAD	digestive_system	large_intestine	44.7902	0.985281		DB	DLBC	blood	B_cell_lymphoma	5.09518	0.951108		KYSE-270
ME-1	LAML	blood	acute_myeloid_leukaemia	44.8395	0.975115		LP-1	MM	blood	myeloma	58.743	0.975835		LS-123	COREAD	digestive_system	large_intestine	54.7194	0.908055		MES-SA	UNCLASSIFIED	urogenital_system	uterus	9.95709	0.957498		MES-SA	UNCLASSIFIED	urogenital_system	uterus	32.8705	0.982688		ME-1	LAML	blood	acute_myeloid_leukaemia	11.8783	0.981139		HT-1197	BLCA	urogenital_system	bladder	5.1216	0.905682		KYSE-410
ME-180	CESC	urogenital_system	cervix	10.0583	0.86192		LS-1034	COREAD	digestive_system	large_intestine	16.3595	0.932261		LS-180	COREAD	digestive_system	large_intestine	17.3868	0.897099		Mewo	SKCM	skin	melanoma	97.541	0.984433		Mewo	SKCM	skin	melanoma	118.043	0.986232		ME-180	CESC	urogenital_system	cervix	64.8851	0.984126		KOPN-8	UNCLASSIFIED	blood	B_cell_leukemia	5.17354	0.973804		KYSE-450
MEG-01	LCML	blood	chronic_myeloid_leukaemia	27.3038	0.956746		LS-123	COREAD	digestive_system	large_intestine	5.10593	0.798083		LS-411N	COREAD	digestive_system	large_intestine	418.624	0.987338		MFE-280	UCEC	urogenital_system	endometrium	98.4603	0.979151		MFE-280	UCEC	urogenital_system	endometrium	108.457	0.980294		MEG-01	LCML	blood	chronic_myeloid_leukaemia	0.00278	0.123718		HT-29	COREAD	digestive_system	large_intestine	5.21191	0.910444		KYSE-50
MEL-JUSO	SKCM	skin	melanoma	138.182	0.970106		LS-180	COREAD	digestive_system	large_intestine	7.80652	0.863193		LS-513	COREAD	digestive_system	large_intestine	4.47536	0.859895		MFE-296	UCEC	urogenital_system	endometrium	18.9439	0.957995		MFE-296	UCEC	urogenital_system	endometrium	82.8491	0.983502		MEL-JUSO	SKCM	skin	melanoma	80.4591	0.98535		VA-ES-BJ	UNCLASSIFIED	soft_tissue	soft_tissue_other	5.21436	0.90474		KYSE-510
MES-SA	UNCLASSIFIED	urogenital_system	uterus	20.1482	0.920582		LS-411N	COREAD	digestive_system	large_intestine	4.74267	0.836207		LU-135	SCLC	lung	lung_small_cell_carcinoma	127.156	0.98433		MFE-319	UCEC	urogenital_system	endometrium	5.64119	0.935702		MFE-319	UCEC	urogenital_system	endometrium	18.1868	0.972169		MES-SA	UNCLASSIFIED	urogenital_system	uterus	64.2385	0.989756		JHH-1	LIHC	digestive_system	liver	5.25076	0.925446		KYSE-520
Mewo	SKCM	skin	melanoma	49.5094	0.936408		LS-513	COREAD	digestive_system	large_intestine	1.03891	0.709356		LU-139	SCLC	lung	lung_small_cell_carcinoma	118.008	0.990406		MFH-ino	UNCLASSIFIED	soft_tissue	soft_tissue_other	42.0406	0.964333		MFH-ino	UNCLASSIFIED	soft_tissue	soft_tissue_other	61.5007	0.971164		Mewo	SKCM	skin	melanoma	30.2273	0.967386		L-363	MM	blood	myeloma	5.25487	0.970862		KYSE-70
MFE-280	UCEC	urogenital_system	endometrium	39.8731	0.916385		LU-135	SCLC	lung	lung_small_cell_carcinoma	2.82024	0.812909		LU-165	SCLC	lung	lung_small_cell_carcinoma	460.603	0.982752		MFM-223	BRCA	breast	breast	71.632	0.962124		MFM-223	BRCA	breast	breast	181.395	0.976123		MFE-280	UCEC	urogenital_system	endometrium	187.283	0.985702		SK-MEL-24	SKCM	skin	melanoma	5.26762	0.918096		L-1236
MFE-296	UCEC	urogenital_system	endometrium	450.077	0.984368		LU-139	SCLC	lung	lung_small_cell_carcinoma	5.02062	0.861789		LU-65	UNCLASSIFIED	lung	lung_NSCLC_large_cell	26.0374	0.913055		MG-63	UNCLASSIFIED	bone	osteosarcoma	25.9135	0.968852		MG-63	UNCLASSIFIED	bone	osteosarcoma	57.1698	0.981568		MFE-296	UCEC	urogenital_system	endometrium	166.759	0.989563		A101D	SKCM	skin	melanoma	5.28068	0.932684		L-363
MFE-319	UCEC	urogenital_system	endometrium	47.155	0.955026		LU-165	SCLC	lung	lung_small_cell_carcinoma	9.00112	0.866551		LU-99A	UNCLASSIFIED	lung	lung_NSCLC_large_cell	361.327	0.956906		MHH-CALL-2	UNCLASSIFIED	blood	B_cell_leukemia	3.51352	0.943344		MHH-CALL-2	UNCLASSIFIED	blood	B_cell_leukemia	16.8223	0.987918		MFE-319	UCEC	urogenital_system	endometrium	66.6603	0.989737		Hs-766T	PAAD	pancreas	pancreas	5.28661	0.854327		L-428
MFH-ino	UNCLASSIFIED	soft_tissue	soft_tissue_other	67.5519	0.934221		LU-65	UNCLASSIFIED	lung	lung_NSCLC_large_cell	10.4183	0.877169		LXF-289	LUAD	lung	lung_NSCLC_adenocarcinoma	117.343	0.991345		MHH-ES-1	UNCLASSIFIED	bone	ewings_sarcoma	34.582	0.981715		MHH-ES-1	UNCLASSIFIED	bone	ewings_sarcoma	56.6503	0.987417		MFH-ino	UNCLASSIFIED	soft_tissue	soft_tissue_other	31.0246	0.957832		ONS-76	MB	nervous_system	medulloblastoma	5.29814	0.928824		L-540
MFM-223	BRCA	breast	breast	41.7833	0.897469		LU-99A	UNCLASSIFIED	lung	lung_NSCLC_large_cell	14.6986	0.856387		M059J	GBM	nervous_system	glioma	52.7489	0.953325		MHH-PREB-1	UNCLASSIFIED	blood	B_cell_leukemia	12.9774	0.983855		MHH-PREB-1	UNCLASSIFIED	blood	B_cell_leukemia	21.7627	0.990582		MFM-223	BRCA	breast	breast	26.0546	0.896044		SNU-16	STAD	digestive_system	stomach	5.31104	0.977331		LAMA-84
MG-63	UNCLASSIFIED	bone	osteosarcoma	38.8831	0.933647		LXF-289	LUAD	lung	lung_NSCLC_adenocarcinoma	6.39912	0.894311		M14	SKCM	skin	melanoma	230.789	0.98124		MIA-PaCa-2	PAAD	pancreas	pancreas	20.067	0.97831		MIA-PaCa-2	PAAD	pancreas	pancreas	37.2416	0.986914		MG-63	UNCLASSIFIED	bone	osteosarcoma	100.765	0.987446		SK-UT-1	UNCLASSIFIED	soft_tissue	soft_tissue_other	5.51709	0.944353		LAN-6
MHH-CALL-2	UNCLASSIFIED	blood	B_cell_leukemia	14.526	0.933055		M059J	GBM	nervous_system	glioma	8.29584	0.877524		MC-CAR	MM	blood	haematopoietic_neoplasm_other	56.0457	0.985974		MKN1	UNCLASSIFIED	digestive_system	stomach	8.42333	0.917633		MKN1	UNCLASSIFIED	digestive_system	stomach	21.3526	0.949525		MHH-CALL-2	UNCLASSIFIED	blood	B_cell_leukemia	6.3102	0.967243		IA-LM	UNCLASSIFIED	lung	lung_NSCLC_large_cell	5.59186	0.93382		LB1047-RCC
MHH-ES-1	UNCLASSIFIED	bone	ewings_sarcoma	60.0303	0.960317		M14	SKCM	skin	melanoma	9.34126	0.881924		MCF7	BRCA	breast	breast	283.952	0.974403		MKN28	STAD	digestive_system	stomach	28.9627	0.964216		MKN28	STAD	digestive_system	stomach	32.273	0.966466		MHH-ES-1	UNCLASSIFIED	bone	ewings_sarcoma	33.8444	0.981416		KARPAS-299	UNCLASSIFIED	blood	anaplastic_large_cell_lymphoma	5.61165	0.966206		LB2241-RCC
MHH-PREB-1	UNCLASSIFIED	blood	B_cell_leukemia	8.04601	0.891562		MC-CAR	MM	blood	haematopoietic_neoplasm_other	7.28226	0.91015		MDA-MB-157	BRCA	breast	breast	22.5577	0.926933		MKN45	STAD	digestive_system	stomach	74.029	0.981172		MKN45	STAD	digestive_system	stomach	75.088	0.981341		MHH-PREB-1	UNCLASSIFIED	blood	B_cell_leukemia	5.0654	0.959051		RERF-LC-Sq1	LUSC	lung	lung_NSCLC_squamous_cell_carcinoma	5.63	0.920075		LB2518-MEL
MIA-PaCa-2	PAAD	pancreas	pancreas	16.5513	0.916078		MCF7	BRCA	breast	breast	37.5513	0.930071		MDA-MB-175-VII	BRCA	breast	breast	0.118577	0.444184		MKN7	STAD	digestive_system	stomach	15.179	0.903767		MKN7	STAD	digestive_system	stomach	16.0327	0.905838		MIA-PaCa-2	PAAD	pancreas	pancreas	22.5135	0.980236		REH	UNCLASSIFIED	blood	B_cell_leukemia	5.64095	0.978721		LB373-MEL-D
MKN1	UNCLASSIFIED	digestive_system	stomach	10.1281	0.838491		MDA-MB-157	BRCA	breast	breast	44.3026	0.957681		MDA-MB-231	BRCA	breast	breast	50.4529	0.967411		ML-2	LAML	blood	acute_myeloid_leukaemia	14.9825	0.992594		ML-2	LAML	blood	acute_myeloid_leukaemia	8.73899	0.985399		MKN1	UNCLASSIFIED	digestive_system	stomach	137.795	0.982408		CAL-85-1	BRCA	breast	breast	5.65663	0.934511		LB647-SCLC
MKN28	STAD	digestive_system	stomach	14.0892	0.870858		MDA-MB-175-VII	BRCA	breast	breast	0.014714	0.239785		MDA-MB-330	BRCA	breast	breast	4.09943	0.834619		MLMA	UNCLASSIFIED	blood	hairy_cell_leukaemia	13.1867	0.983075		MLMA	UNCLASSIFIED	blood	hairy_cell_leukaemia	19.2626	0.98848		MKN28	STAD	digestive_system	stomach	58.4984	0.976655		EW-16	UNCLASSIFIED	bone	ewings_sarcoma	5.68053	0.932127		LB771-HNC
MKN45	STAD	digestive_system	stomach	31.4431	0.917304		MDA-MB-231	BRCA	breast	breast	5.35573	0.86543		MDA-MB-361	BRCA	breast	breast	5.63301	0.855119		MM1S	MM	blood	myeloma	10.2969	0.988833		MM1S	MM	blood	myeloma	14.9129	0.993086		MKN45	STAD	digestive_system	stomach	9.43905	0.934133		SW780	BLCA	urogenital_system	bladder	5.69583	0.920515		LB831-BLC
MKN7	STAD	digestive_system	stomach	3.43433	0.718426		MDA-MB-330	BRCA	breast	breast	0.171931	0.615782		MDA-MB-415	BRCA	breast	breast	39.504	0.971568		MN-60	UNCLASSIFIED	blood	B_cell_leukemia	22.4113	0.970116		MN-60	UNCLASSIFIED	blood	B_cell_leukemia	41.0058	0.980382		MKN7	STAD	digestive_system	stomach	99.0459	0.956024		SCC-3	DLBC	blood	B_cell_lymphoma	5.70288	0.976506		LB996-RCC
ML-2	LAML	blood	acute_myeloid_leukaemia	6.83706	0.893115		MDA-MB-361	BRCA	breast	breast	2.85549	0.815171		MDA-MB-436	BRCA	breast	breast	145.656	0.970829		MOG-G-CCM	LGG	nervous_system	glioma	64.5985	0.976548		MOG-G-CCM	LGG	nervous_system	glioma	109.383	0.982969		ML-2	LAML	blood	acute_myeloid_leukaemia	2.18532	0.930277		PEO1	OV	urogenital_system	ovary	5.73574	0.896637		LC-1-sq
MLMA	UNCLASSIFIED	blood	hairy_cell_leukaemia	7.01487	0.878154		MDA-MB-415	BRCA	breast	breast	10.3415	0.922012		MDA-MB-453	BRCA	breast	breast	11.9602	0.891273		MOG-G-UVW	LGG	nervous_system	glioma	30.3116	0.989403		MOG-G-UVW	LGG	nervous_system	glioma	21.5564	0.985482		MLMA	UNCLASSIFIED	blood	hairy_cell_leukaemia	13.3703	0.983308		NCI-H2228	LUAD	lung	lung_NSCLC_adenocarcinoma	5.78054	0.889642		LC-2-ad
MM1S	MM	blood	myeloma	75.9604	0.993252		MDA-MB-436	BRCA	breast	breast	85.7712	0.963653		MDA-MB-468	BRCA	breast	breast	4.18837	0.831353		MOLM-13	LAML	blood	acute_myeloid_leukaemia	1.17332	0.879541		MOLM-13	LAML	blood	acute_myeloid_leukaemia	2.8944	0.948352		MM1S	MM	blood	myeloma	12.1739	0.990999		TUR	DLBC	blood	B_cell_lymphoma	5.78109	0.985988		LC4-1
MN-60	UNCLASSIFIED	blood	B_cell_leukemia	6.66874	0.834739		MDA-MB-453	BRCA	breast	breast	4.14608	0.832451		MDST8	COREAD	digestive_system	large_intestine	163.588	0.983043		MOLP-8	MM	blood	myeloma	22.0816	0.989838		MOLP-8	MM	blood	myeloma	22.0816	0.989838		MN-60	UNCLASSIFIED	blood	B_cell_leukemia	77.3142	0.987511		Raji	UNCLASSIFIED	blood	Burkitt_lymphoma	6.01265	0.973389		LCLC-103H
MOG-G-CCM	LGG	nervous_system	glioma	31.1632	0.911169		MDA-MB-468	BRCA	breast	breast	1.97056	0.782348		ME-1	LAML	blood	acute_myeloid_leukaemia	148.194	0.993256		MOLT-13	ALL	blood	lymphoblastic_T_cell_leukaemia	13.8954	0.987203		MOLT-13	ALL	blood	lymphoblastic_T_cell_leukaemia	19.1798	0.991034		MOG-G-CCM	LGG	nervous_system	glioma	28.303	0.961715		RKO	COREAD	digestive_system	large_intestine	6.11802	0.951204		LCLC-97TM1
MOG-G-UVW	LGG	nervous_system	glioma	14.9752	0.922268		MDST8	COREAD	digestive_system	large_intestine	6.63546	0.871792		ME-180	CESC	urogenital_system	cervix	3.40191	0.790225		MOLT-16	ALL	blood	lymphoblastic_T_cell_leukaemia	5.10172	0.987905		MOLT-16	ALL	blood	lymphoblastic_T_cell_leukaemia	6.52477	0.992179		MOG-G-UVW	LGG	nervous_system	glioma	24.9022	0.987287		HeLa	CESC	urogenital_system	cervix	6.12144	0.969185		LK-2
MOLM-13	LAML	blood	acute_myeloid_leukaemia	6.0999	0.883295		ME-1	LAML	blood	acute_myeloid_leukaemia	3.42894	0.843908		MEG-01	LCML	blood	chronic_myeloid_leukaemia	17.7528	0.943173		MOLT-4	ALL	blood	lymphoblastic_leukemia	7.30065	0.977029		MOLT-4	ALL	blood	lymphoblastic_leukemia	21.1668	0.993168		MOLM-13	LAML	blood	acute_myeloid_leukaemia	2.73515	0.945174		HuP-T4	PAAD	pancreas	pancreas	6.12967	0.934881		LN-18
MOLP-8	MM	blood	myeloma	10.697	0.91058		ME-180	CESC	urogenital_system	cervix	1.47442	0.73969		MEL-JUSO	SKCM	skin	melanoma	417.693	0.986981		MONO-MAC-6	LAML	blood	acute_myeloid_leukaemia	5.54134	0.962087		MONO-MAC-6	LAML	blood	acute_myeloid_leukaemia	5.28521	0.960355		MOLP-8	MM	blood	myeloma	12.2747	0.981592		SUP-M2	UNCLASSIFIED	blood	anaplastic_large_cell_lymphoma	6.1372	0.993232		LN-229
MOLT-13	ALL	blood	lymphoblastic_T_cell_leukaemia	5.32205	0.8592		MEG-01	LCML	blood	chronic_myeloid_leukaemia	4.75067	0.86866		MES-SA	UNCLASSIFIED	urogenital_system	uterus	113.799	0.979092		Mo-T	UNCLASSIFIED	blood	hairy_cell_leukaemia	32.2219	0.987034		Mo-T	UNCLASSIFIED	blood	hairy_cell_leukaemia	16.326	0.976946		MOLT-13	ALL	blood	lymphoblastic_T_cell_leukaemia	5.56762	0.966317		NCI-H1915	UNCLASSIFIED	lung	lung_NSCLC_large_cell	6.14369	0.906948		LN-405
MOLT-16	ALL	blood	lymphoblastic_T_cell_leukaemia	5.45893	0.891123		MEL-JUSO	SKCM	skin	melanoma	44.3383	0.949943		Mewo	SKCM	skin	melanoma	122.458	0.962884		MPP-89	MESO	lung	mesothelioma	20.328	0.971471		MPP-89	MESO	lung	mesothelioma	55.9829	0.986438		MOLT-16	ALL	blood	lymphoblastic_T_cell_leukaemia	5.44429	0.989208		OE33	ESCA	aero_digestive_tract	oesophagus	6.20536	0.925971		LNCaP-Clone-FGC
MOLT-4	ALL	blood	lymphoblastic_leukemia	20.6051	0.957925		MES-SA	UNCLASSIFIED	urogenital_system	uterus	8.86411	0.892852		MFE-280	UCEC	urogenital_system	endometrium	47.9663	0.930475		MRK-nu-1	BRCA	breast	breast	10.4778	0.987437		MRK-nu-1	BRCA	breast	breast	16.3271	0.992735		MOLT-4	ALL	blood	lymphoblastic_leukemia	18.6304	0.992071		IM-9	MM	blood	myeloma	6.25632	0.985174		LNZTA3WT4
MONO-MAC-6	LAML	blood	acute_myeloid_leukaemia	7.12137	0.881048		Mewo	SKCM	skin	melanoma	11.1965	0.859397		MFE-296	UCEC	urogenital_system	endometrium	498.905	0.986667		MS-1	SCLC	lung	lung_small_cell_carcinoma	19.2958	0.993099		MS-1	SCLC	lung	lung_small_cell_carcinoma	19.2923	0.993097		MONO-MAC-6	LAML	blood	acute_myeloid_leukaemia	5.34851	0.960797		VM-CUB-1	BLCA	urogenital_system	bladder	6.26511	0.947454		LOUCY
Mo-T	UNCLASSIFIED	blood	hairy_cell_leukaemia	117.907	0.983076		MFE-280	UCEC	urogenital_system	endometrium	6.42209	0.84003		MFE-319	UCEC	urogenital_system	endometrium	35.2805	0.949779		MS751	CESC	urogenital_system	cervix	10.8293	0.970989		MS751	CESC	urogenital_system	cervix	20.3051	0.983209		Mo-T	UNCLASSIFIED	blood	hairy_cell_leukaemia	70.98	0.993467		MDA-MB-361	BRCA	breast	breast	6.27222	0.953879		LOU-NH91
MPP-89	MESO	lung	mesothelioma	21.2254	0.91762		MFE-296	UCEC	urogenital_system	endometrium	50.7938	0.950138		MFH-ino	UNCLASSIFIED	soft_tissue	soft_tissue_other	319.315	0.971769		MSTO-211H	MESO	lung	mesothelioma	12.0063	0.940383		MSTO-211H	MESO	lung	mesothelioma	4.60299	0.899417		MPP-89	MESO	lung	mesothelioma	26.4009	0.976383		NCI-H2066	SCLC	lung	lung_small_cell_carcinoma	6.39583	0.900899		LoVo
MRK-nu-1	BRCA	breast	breast	34.6153	0.979418		MFE-319	UCEC	urogenital_system	endometrium	6.90309	0.875937		MFM-223	BRCA	breast	breast	427.446	0.968256		MV-4-11	UNCLASSIFIED	blood	leukemia	1.76093	0.92645		MV-4-11	UNCLASSIFIED	blood	leukemia	7.75056	0.989634		MRK-nu-1	BRCA	breast	breast	17.4861	0.963869		P31-FUJ	LAML	blood	acute_myeloid_leukaemia	6.45358	0.959624		LOXIMVI
MS-1	SCLC	lung	lung_small_cell_carcinoma	7.09547	0.891395		MFH-ino	UNCLASSIFIED	soft_tissue	soft_tissue_other	36.1026	0.909532		MG-63	UNCLASSIFIED	bone	osteosarcoma	68.3335	0.957207		NALM-6	UNCLASSIFIED	blood	B_cell_leukemia	11.6321	0.987109		NALM-6	UNCLASSIFIED	blood	B_cell_leukemia	11.3975	0.9868		MS-1	SCLC	lung	lung_small_cell_carcinoma	4.47424	0.963167		P12-ICHIKAWA	ALL	blood	lymphoblastic_T_cell_leukaemia	6.49689	0.973047		LP-1
MS751	CESC	urogenital_system	cervix	14.3879	0.916888		MFM-223	BRCA	breast	breast	22.596	0.889715		MHH-CALL-2	UNCLASSIFIED	blood	B_cell_leukemia	92.9743	0.990116		NAMALWA	UNCLASSIFIED	blood	Burkitt_lymphoma	7.88274	0.975116		NAMALWA	UNCLASSIFIED	blood	Burkitt_lymphoma	17.2104	0.989077		MS751	CESC	urogenital_system	cervix	6.9399	0.957922		NCI-H209	SCLC	lung	lung_small_cell_carcinoma	6.53633	0.962013		LS-1034
MSTO-211H	MESO	lung	mesothelioma	16.0392	0.87912		MG-63	UNCLASSIFIED	bone	osteosarcoma	8.82462	0.877277		MHH-ES-1	UNCLASSIFIED	bone	ewings_sarcoma	290.804	0.988771		NB(TU)1-10	NB	nervous_system	neuroblastoma	2.58008	0.901426		NB(TU)1-10	NB	nervous_system	neuroblastoma	6.99773	0.951083		MSTO-211H	MESO	lung	mesothelioma	108.704	0.984218		COLO-829	SKCM	skin	melanoma	6.64972	0.875726		LS-123
MV-4-11	UNCLASSIFIED	blood	leukemia	5.16728	0.87646		MHH-CALL-2	UNCLASSIFIED	blood	B_cell_leukemia	4.82297	0.874835		MHH-PREB-1	UNCLASSIFIED	blood	B_cell_leukemia	28.3165	0.966505		NB1	NB	nervous_system	neuroblastoma	41.3429	0.957448		NB1	NB	nervous_system	neuroblastoma	85.9146	0.970947		MV-4-11	UNCLASSIFIED	blood	leukemia	10.4973	0.993428		SW1116	COREAD	digestive_system	large_intestine	6.71545	0.926069		LS-180
NALM-6	UNCLASSIFIED	blood	B_cell_leukemia	7.85807	0.899474		MHH-ES-1	UNCLASSIFIED	bone	ewings_sarcoma	9.50695	0.894107		MIA-PaCa-2	PAAD	pancreas	pancreas	29.521	0.949186		NB10	NB	nervous_system	neuroblastoma	25.0539	0.983809		NB10	NB	nervous_system	neuroblastoma	19.7745	0.980231		NALM-6	UNCLASSIFIED	blood	B_cell_leukemia	6.55464	0.975259		ES7	UNCLASSIFIED	bone	ewings_sarcoma	6.82279	0.96411		LS-411N
NAMALWA	UNCLASSIFIED	blood	Burkitt_lymphoma	14.21	0.933821		MHH-PREB-1	UNCLASSIFIED	blood	B_cell_leukemia	7.84832	0.910352		MKN1	UNCLASSIFIED	digestive_system	stomach	9.14143	0.845414		NB12	NB	nervous_system	neuroblastoma	17.5068	0.963606		NB12	NB	nervous_system	neuroblastoma	26.4629	0.972479		NAMALWA	UNCLASSIFIED	blood	Burkitt_lymphoma	13.5253	0.985855		OE19	ESCA	aero_digestive_tract	oesophagus	6.96373	0.921961		LS-513
NB(TU)1-10	NB	nervous_system	neuroblastoma	6.19501	0.846091		MIA-PaCa-2	PAAD	pancreas	pancreas	9.98408	0.905296		MKN28	STAD	digestive_system	stomach	39.4688	0.930938		NB13	NB	nervous_system	neuroblastoma	18.9982	0.987333		NB13	NB	nervous_system	neuroblastoma	22.4348	0.989274		NB(TU)1-10	NB	nervous_system	neuroblastoma	5.62588	0.942526		NCI-H358	LUAD	lung	lung_NSCLC_adenocarcinoma	6.99916	0.914162		LU-134-A
NB1	NB	nervous_system	neuroblastoma	133.396	0.946817		MKN1	UNCLASSIFIED	digestive_system	stomach	3.33047	0.792428		MKN45	STAD	digestive_system	stomach	444.385	0.984708		NB14	NB	nervous_system	neuroblastoma	6.09352	0.965394		NB14	NB	nervous_system	neuroblastoma	9.49193	0.977598		NB1	NB	nervous_system	neuroblastoma	33.7082	0.952759		HCC2157	BRCA	breast	breast	7.02086	0.943097		LU-135
NB10	NB	nervous_system	neuroblastoma	28.0608	0.945641		MKN28	STAD	digestive_system	stomach	7.6329	0.858928		MKN7	STAD	digestive_system	stomach	24.8422	0.852729		NB69	NB	nervous_system	neuroblastoma	3.49021	0.91126		NB69	NB	nervous_system	neuroblastoma	3.40621	0.909884		NB10	NB	nervous_system	neuroblastoma	44.1824	0.990042		MRK-nu-1	BRCA	breast	breast	7.09499	0.981763		LU-139
NB12	NB	nervous_system	neuroblastoma	7.26186	0.840155		MKN45	STAD	digestive_system	stomach	9.78084	0.876637		ML-2	LAML	blood	acute_myeloid_leukaemia	38.2981	0.984394		NB7	NB	nervous_system	neuroblastoma	26.1135	0.979339		NB7	NB	nervous_system	neuroblastoma	40.2534	0.985223		NB12	NB	nervous_system	neuroblastoma	13.5163	0.956796		NCI-H522	LUAD	lung	lung_NSCLC_adenocarcinoma	7.16755	0.948069		LU-165
NB13	NB	nervous_system	neuroblastoma	3.70249	0.814283		MKN7	STAD	digestive_system	stomach	7.96746	0.782324		MLMA	UNCLASSIFIED	blood	hairy_cell_leukaemia	10.1977	0.915993		NCCIT	-	urogenital_system	testis	5.45604	0.953995		NCCIT	-	urogenital_system	testis	9.51115	0.971727		NB13	NB	nervous_system	neuroblastoma	3.67781	0.94103		T47D	BRCA	breast	breast	7.26538	0.946314		LU-65
NB14	NB	nervous_system	neuroblastoma	5.52057	0.858108		ML-2	LAML	blood	acute_myeloid_leukaemia	3.19087	0.848126		MM1S	MM	blood	myeloma	57.9633	0.991285		NCI-H1048	SCLC	lung	lung_small_cell_carcinoma	37.4793	0.984259		NCI-H1048	SCLC	lung	lung_small_cell_carcinoma	44.8778	0.98632		NB14	NB	nervous_system	neuroblastoma	6.12174	0.965547		NCI-H524	SCLC	lung	lung_small_cell_carcinoma	7.36296	0.981799		LU-99A
NB69	NB	nervous_system	neuroblastoma	8.57977	0.864336		MLMA	UNCLASSIFIED	blood	hairy_cell_leukaemia	3.09414	0.834723		MN-60	UNCLASSIFIED	blood	B_cell_leukemia	257.769	0.9848		NCI-H1092	SCLC	lung	lung_small_cell_carcinoma	13.1092	0.948915		NCI-H1092	SCLC	lung	lung_small_cell_carcinoma	33.5231	0.971572		NB69	NB	nervous_system	neuroblastoma	46.5295	0.986174		HCC1937	BRCA	breast	breast	7.36483	0.93276		LXF-289
NB7	NB	nervous_system	neuroblastoma	78.8539	0.969716		MM1S	MM	blood	myeloma	4.90779	0.888212		MOG-G-CCM	LGG	nervous_system	glioma	208.815	0.969552		NCI-H1155	UNCLASSIFIED	lung	lung_NSCLC_large_cell	3.05783	0.906438		NCI-H1155	UNCLASSIFIED	lung	lung_NSCLC_large_cell	29.9722	0.98201		NB7	NB	nervous_system	neuroblastoma	88.6204	0.992071		L-540	UNCLASSIFIED	blood	Hodgkin_lymphoma	7.44954	0.978729		M059J
NCCIT	-	urogenital_system	testis	65.1495	0.978777		MN-60	UNCLASSIFIED	blood	B_cell_leukemia	7.05999	0.868882		MOG-G-UVW	LGG	nervous_system	glioma	124.018	0.987241		NCI-H1299	UNCLASSIFIED	lung	lung_NSCLC_large_cell	46.1858	0.980998		NCI-H1299	UNCLASSIFIED	lung	lung_NSCLC_large_cell	24.0235	0.970235		NCCIT	-	urogenital_system	testis	25.4582	0.98868		SJRH30	UNCLASSIFIED	soft_tissue	rhabdomyosarcoma	7.524	0.966703		M14
NCI-H1048	SCLC	lung	lung_small_cell_carcinoma	161.112	0.982305		MOG-G-CCM	LGG	nervous_system	glioma	12.7537	0.861402		MOLM-13	LAML	blood	acute_myeloid_leukaemia	11.7238	0.941622		NCI-H1341	SCLC	lung	lung_small_cell_carcinoma	2.30693	0.852735		NCI-H1341	SCLC	lung	lung_small_cell_carcinoma	55.6703	0.973295		NCI-H1048	SCLC	lung	lung_small_cell_carcinoma	71.8653	0.990552		NCI-H1651	LUAD	lung	lung_NSCLC_adenocarcinoma	7.59703	0.953569		MC116
NCI-H1092	SCLC	lung	lung_small_cell_carcinoma	87.4528	0.957185		MOG-G-UVW	LGG	nervous_system	glioma	5.08728	0.839359		MOLP-8	MM	blood	myeloma	79.1351	0.987032		NCI-H1355	LUAD	lung	lung_NSCLC_adenocarcinoma	20.5779	0.939829		NCI-H1355	LUAD	lung	lung_NSCLC_adenocarcinoma	115.332	0.975385		NCI-H1092	SCLC	lung	lung_small_cell_carcinoma	112.249	0.987085		ES-2	UNCLASSIFIED	urogenital_system	ovary	7.71545	0.933771		MC-CAR
NCI-H1155	UNCLASSIFIED	lung	lung_NSCLC_large_cell	77.7449	0.97019		MOLM-13	LAML	blood	acute_myeloid_leukaemia	1.62663	0.779322		MOLT-13	ALL	blood	lymphoblastic_T_cell_leukaemia	26.3923	0.967693		NCI-H1417	SCLC	lung	lung_small_cell_carcinoma	3.77611	0.929063		NCI-H1417	SCLC	lung	lung_small_cell_carcinoma	20.2644	0.98164		NCI-H1155	UNCLASSIFIED	lung	lung_NSCLC_large_cell	54.3418	0.988753		PFSK-1	MB	nervous_system	medulloblastoma	7.7679	0.964866		MCF7
NCI-H1299	UNCLASSIFIED	lung	lung_NSCLC_large_cell	66.6132	0.955931		MOLP-8	MM	blood	myeloma	3.94856	0.856036		MOLT-16	ALL	blood	lymphoblastic_T_cell_leukaemia	46.713	0.996299		NCI-H1435	LUAD	lung	lung_NSCLC_adenocarcinoma	22.7575	0.990067		NCI-H1435	LUAD	lung	lung_NSCLC_adenocarcinoma	26.0158	0.991341		NCI-H1299	UNCLASSIFIED	lung	lung_NSCLC_large_cell	100.853	0.989026		639-V	BLCA	urogenital_system	bladder	7.84872	0.960011		MC-IXC
NCI-H1341	SCLC	lung	lung_small_cell_carcinoma	476.005	0.980602		MOLT-13	ALL	blood	lymphoblastic_T_cell_leukaemia	2.18955	0.805351		MOLT-4	ALL	blood	lymphoblastic_leukemia	47.1797	0.98429		NCI-H1563	LUAD	lung	lung_NSCLC_adenocarcinoma	10.1759	0.934271		NCI-H1563	LUAD	lung	lung_NSCLC_adenocarcinoma	23.6514	0.959598		NCI-H1341	SCLC	lung	lung_small_cell_carcinoma	160.038	0.985825		SK-N-AS	NB	nervous_system	neuroblastoma	7.98651	0.935684		MDA-MB-157
NCI-H1355	LUAD	lung	lung_NSCLC_adenocarcinoma	182.784	0.955012		MOLT-16	ALL	blood	lymphoblastic_T_cell_leukaemia	2.11208	0.814206		MONO-MAC-6	LAML	blood	acute_myeloid_leukaemia	29.7943	0.964617		NCI-H1568	LUAD	lung	lung_NSCLC_adenocarcinoma	1.19088	0.763558		NCI-H1568	LUAD	lung	lung_NSCLC_adenocarcinoma	2.71121	0.820099		NCI-H1355	LUAD	lung	lung_NSCLC_adenocarcinoma	297.758	0.985255		LS-513	COREAD	digestive_system	large_intestine	8.06888	0.942471		MDA-MB-175-VII
NCI-H1417	SCLC	lung	lung_small_cell_carcinoma	1.74249	0.718789		MOLT-4	ALL	blood	lymphoblastic_leukemia	5.73601	0.894395		Mo-T	UNCLASSIFIED	blood	hairy_cell_leukaemia	59.5312	0.972793		NCI-H1573	LUAD	lung	lung_NSCLC_adenocarcinoma	4.08236	0.890147		NCI-H1573	LUAD	lung	lung_NSCLC_adenocarcinoma	27.2613	0.961172		NCI-H1417	SCLC	lung	lung_small_cell_carcinoma	1.51052	0.868212		KARPAS-620	MM	blood	haematopoietic_neoplasm_other	8.09725	0.971923		MDA-MB-231
NCI-H1435	LUAD	lung	lung_NSCLC_adenocarcinoma	35.9748	0.968853		MONO-MAC-6	LAML	blood	acute_myeloid_leukaemia	1.29579	0.69115		MPP-89	MESO	lung	mesothelioma	56.291	0.960585		NCI-H1581	UNCLASSIFIED	lung	lung_NSCLC_large_cell	33.4301	0.987006		NCI-H1581	UNCLASSIFIED	lung	lung_NSCLC_large_cell	22.3381	0.981741		NCI-H1435	LUAD	lung	lung_NSCLC_adenocarcinoma	56.0585	0.9961		HPAF-II	PAAD	pancreas	pancreas	8.10224	0.911516		MDA-MB-330
NCI-H1563	LUAD	lung	lung_NSCLC_adenocarcinoma	165.979	0.967004		Mo-T	UNCLASSIFIED	blood	hairy_cell_leukaemia	4.54971	0.854826		MRK-nu-1	BRCA	breast	breast	48.0322	0.987351		NCI-H1623	LUAD	lung	lung_NSCLC_adenocarcinoma	1.94373	0.830198		NCI-H1623	LUAD	lung	lung_NSCLC_adenocarcinoma	5.58862	0.893639		NCI-H1563	LUAD	lung	lung_NSCLC_adenocarcinoma	144.823	0.986717		RL95-2	UNCLASSIFIED	urogenital_system	endometrium	8.11285	0.955106		MDA-MB-361
NCI-H1568	LUAD	lung	lung_NSCLC_adenocarcinoma	13.174	0.818302		MPP-89	MESO	lung	mesothelioma	8.02486	0.881731		MS-1	SCLC	lung	lung_small_cell_carcinoma	102.719	0.994183		NCI-H1648	LUAD	lung	lung_NSCLC_adenocarcinoma	0.869632	0.795559		NCI-H1648	LUAD	lung	lung_NSCLC_adenocarcinoma	1.25825	0.827951		NCI-H1568	LUAD	lung	lung_NSCLC_adenocarcinoma	711.261	0.982676		HCC-78	LUAD	lung	lung_NSCLC_adenocarcinoma	8.13394	0.921919		MDA-MB-415
NCI-H1573	LUAD	lung	lung_NSCLC_adenocarcinoma	214.616	0.970304		MRK-nu-1	BRCA	breast	breast	4.97923	0.887007		MS751	CESC	urogenital_system	cervix	54.9243	0.973932		NCI-H1650	LUAD	lung	lung_NSCLC_adenocarcinoma	4.17939	0.827623		NCI-H1650	LUAD	lung	lung_NSCLC_adenocarcinoma	26.2426	0.909051		NCI-H1573	LUAD	lung	lung_NSCLC_adenocarcinoma	75.6964	0.978902		SU-DHL-8	DLBC	blood	B_cell_lymphoma	8.23863	0.998065		MDA-MB-436
NCI-H1581	UNCLASSIFIED	lung	lung_NSCLC_large_cell	12.0179	0.899621		MS-1	SCLC	lung	lung_small_cell_carcinoma	3.18784	0.845081		MSTO-211H	MESO	lung	mesothelioma	24.8308	0.911691		NCI-H1651	LUAD	lung	lung_NSCLC_adenocarcinoma	12.2867	0.964017		NCI-H1651	LUAD	lung	lung_NSCLC_adenocarcinoma	19.5338	0.974599		NCI-H1581	UNCLASSIFIED	lung	lung_NSCLC_large_cell	18.1956	0.978341		LNZTA3WT4	GBM	nervous_system	glioma	8.26613	0.952658		MDA-MB-453
NCI-H1623	LUAD	lung	lung_NSCLC_adenocarcinoma	5.07859	0.780444		MS751	CESC	urogenital_system	cervix	12.1646	0.923916		MV-4-11	UNCLASSIFIED	blood	leukemia	6.4335	0.908005		NCI-H1666	LUAD	lung	lung_NSCLC_adenocarcinoma	1.28569	0.773579		NCI-H1666	LUAD	lung	lung_NSCLC_adenocarcinoma	1.76436	0.796355		NCI-H1623	LUAD	lung	lung_NSCLC_adenocarcinoma	160.276	0.981751		NCI-H1435	LUAD	lung	lung_NSCLC_adenocarcinoma	8.26954	0.975211		MDA-MB-468
NCI-H1648	LUAD	lung	lung_NSCLC_adenocarcinoma	0.523672	0.561935		MSTO-211H	MESO	lung	mesothelioma	88.7477	0.961089		NALM-6	UNCLASSIFIED	blood	B_cell_leukemia	26.1614	0.971242		NCI-H1688	SCLC	lung	lung_small_cell_carcinoma	5.3557	0.946678		NCI-H1688	SCLC	lung	lung_small_cell_carcinoma	10.707	0.969568		NCI-H1648	LUAD	lung	lung_NSCLC_adenocarcinoma	22.9749	0.969369		U-2-OS	UNCLASSIFIED	bone	osteosarcoma	8.27063	0.937109		MDST8
NCI-H1650	LUAD	lung	lung_NSCLC_adenocarcinoma	27.1252	0.841734		MV-4-11	UNCLASSIFIED	blood	leukemia	0.905916	0.650319		NAMALWA	UNCLASSIFIED	blood	Burkitt_lymphoma	20.6248	0.957168		NCI-H1693	LUAD	lung	lung_NSCLC_adenocarcinoma	6.00577	0.859201		NCI-H1693	LUAD	lung	lung_NSCLC_adenocarcinoma	16.0999	0.902817		NCI-H1650	LUAD	lung	lung_NSCLC_adenocarcinoma	720.741	0.975378		L-1236	UNCLASSIFIED	blood	Hodgkin_lymphoma	8.29994	0.975364		ME-1
NCI-H1651	LUAD	lung	lung_NSCLC_adenocarcinoma	42.2918	0.952763		NALM-6	UNCLASSIFIED	blood	B_cell_leukemia	2.83725	0.833584		NB(TU)1-10	NB	nervous_system	neuroblastoma	11.0468	0.900872		NCI-H1694	SCLC	lung	lung_small_cell_carcinoma	9.53897	0.956612		NCI-H1694	SCLC	lung	lung_small_cell_carcinoma	26.3233	0.979748		NCI-H1651	LUAD	lung	lung_NSCLC_adenocarcinoma	51.1938	0.987995		SNU-182	LIHC	digestive_system	liver	8.30783	0.919229		ME-180
NCI-H1666	LUAD	lung	lung_NSCLC_adenocarcinoma	1.89027	0.672423		NAMALWA	UNCLASSIFIED	blood	Burkitt_lymphoma	2.15658	0.80284		NB1	NB	nervous_system	neuroblastoma	40.836	0.905522		NCI-H1703	UNCLASSIFIED	lung	lung_NSCLC_adenocarcinoma	32.6517	0.974985		NCI-H1703	UNCLASSIFIED	lung	lung_NSCLC_adenocarcinoma	37.2841	0.977139		NCI-H1666	LUAD	lung	lung_NSCLC_adenocarcinoma	413.016	0.979766		NCI-H1417	SCLC	lung	lung_small_cell_carcinoma	8.41459	0.965227		MEG-01
NCI-H1688	SCLC	lung	lung_small_cell_carcinoma	19.9094	0.933118		NB(TU)1-10	NB	nervous_system	neuroblastoma	3.09674	0.820359		NB10	NB	nervous_system	neuroblastoma	30.3117	0.95336		NCI-H1755	LUAD	lung	lung_NSCLC_adenocarcinoma	16.1621	0.952304		NCI-H1755	LUAD	lung	lung_NSCLC_adenocarcinoma	58.4936	0.978435		NCI-H1688	SCLC	lung	lung_small_cell_carcinoma	7.02564	0.956995		FADU	HNSC	aero_digestive_tract	head_and_neck	8.4304	0.953351		MEL-JUSO
NCI-H1693	LUAD	lung	lung_NSCLC_adenocarcinoma	41.0329	0.874419		NB1	NB	nervous_system	neuroblastoma	5.99513	0.788208		NB12	NB	nervous_system	neuroblastoma	139.231	0.973422		NCI-H1781	LUAD	lung	lung_NSCLC_adenocarcinoma	8.24037	0.911383		NCI-H1781	LUAD	lung	lung_NSCLC_adenocarcinoma	7.58565	0.907761		NCI-H1693	LUAD	lung	lung_NSCLC_adenocarcinoma	384.497	0.974284		ES8	UNCLASSIFIED	bone	ewings_sarcoma	8.5215	0.979495		MES-SA
NCI-H1694	SCLC	lung	lung_small_cell_carcinoma	58.3073	0.962533		NB10	NB	nervous_system	neuroblastoma	9.62272	0.906482		NB13	NB	nervous_system	neuroblastoma	83.2155	0.986866		NCI-H1792	LUAD	lung	lung_NSCLC_adenocarcinoma	8.56417	0.974615		NCI-H1792	LUAD	lung	lung_NSCLC_adenocarcinoma	15.94	0.986412		NCI-H1694	SCLC	lung	lung_small_cell_carcinoma	74.3265	0.991044		MHH-PREB-1	UNCLASSIFIED	blood	B_cell_leukemia	8.53684	0.977561		Mewo
NCI-H1703	UNCLASSIFIED	lung	lung_NSCLC_adenocarcinoma	23.3622	0.913674		NB12	NB	nervous_system	neuroblastoma	4.83493	0.805684		NB14	NB	nervous_system	neuroblastoma	76.5247	0.987484		NCI-H1793	LUAD	lung	lung_NSCLC_adenocarcinoma	62.5768	0.93849		NCI-H1793	LUAD	lung	lung_NSCLC_adenocarcinoma	98.7925	0.948802		NCI-H1703	UNCLASSIFIED	lung	lung_NSCLC_adenocarcinoma	1.08573	0.813837		CFPAC-1	PAAD	pancreas	pancreas	8.5983	0.918243		MFE-280
NCI-H1755	LUAD	lung	lung_NSCLC_adenocarcinoma	7.79024	0.833109		NB13	NB	nervous_system	neuroblastoma	2.80906	0.824408		NB69	NB	nervous_system	neuroblastoma	2.42751	0.769233		NCI-H1838	LUAD	lung	lung_NSCLC_adenocarcinoma	65.8343	0.949061		NCI-H1838	LUAD	lung	lung_NSCLC_adenocarcinoma	28.4876	0.92719		NCI-H1755	LUAD	lung	lung_NSCLC_adenocarcinoma	58.8832	0.978526		SNU-C2B	COREAD	digestive_system	large_intestine	8.66084	0.901944		MFE-296
NCI-H1781	LUAD	lung	lung_NSCLC_adenocarcinoma	9.46582	0.828038		NB14	NB	nervous_system	neuroblastoma	4.42698	0.86714		NB7	NB	nervous_system	neuroblastoma	76.8047	0.971883		NCI-H1869	LUSC	lung	lung_NSCLC_squamous_cell_carcinoma	1.51139	0.822714		NCI-H1869	LUSC	lung	lung_NSCLC_squamous_cell_carcinoma	2.73785	0.864393		NCI-H1781	LUAD	lung	lung_NSCLC_adenocarcinoma	158.182	0.981493		CHL-1	SKCM	skin	melanoma	8.94108	0.960597		MFE-319
NCI-H1792	LUAD	lung	lung_NSCLC_adenocarcinoma	12.5514	0.922462		NB69	NB	nervous_system	neuroblastoma	1.46643	0.746926		NCC010	KIRC	kidney	kidney	35.0524	0.965885		NCI-H1876	SCLC	lung	lung_small_cell_carcinoma	7.43373	0.951118		NCI-H1876	SCLC	lung	lung_small_cell_carcinoma	22.3575	0.978978		NCI-H1792	LUAD	lung	lung_NSCLC_adenocarcinoma	21.4851	0.990017		HDLM-2	UNCLASSIFIED	blood	Hodgkin_lymphoma	9.01953	0.966924		MFH-ino
NCI-H1793	LUAD	lung	lung_NSCLC_adenocarcinoma	654.346	0.95434		NB7	NB	nervous_system	neuroblastoma	12.6306	0.913149		NCCIT	-	urogenital_system	testis	141.594	0.989774		NCI-H1915	UNCLASSIFIED	lung	lung_NSCLC_large_cell	45.6444	0.96356		NCI-H1915	UNCLASSIFIED	lung	lung_NSCLC_large_cell	49.7178	0.965209		NCI-H1793	LUAD	lung	lung_NSCLC_adenocarcinoma	140.673	0.95567		CCRF-CEM	ALL	blood	lymphoblastic_leukemia	9.02577	0.99204		MFM-223
NCI-H1838	LUAD	lung	lung_NSCLC_adenocarcinoma	555.488	0.959501		NCC010	KIRC	kidney	kidney	9.7793	0.955757		NCI-H1048	SCLC	lung	lung_small_cell_carcinoma	237.388	0.988084		NCI-H1944	LUAD	lung	lung_NSCLC_adenocarcinoma	6.1381	0.892086		NCI-H1944	LUAD	lung	lung_NSCLC_adenocarcinoma	28.1677	0.948095		NCI-H1838	LUAD	lung	lung_NSCLC_adenocarcinoma	229.26	0.970699		SF268	GBM	nervous_system	glioma	9.07875	0.940376		MG-63
NCI-H1869	LUSC	lung	lung_NSCLC_squamous_cell_carcinoma	5.55542	0.798174		NCCIT	-	urogenital_system	testis	5.89753	0.855738		NCI-H1092	SCLC	lung	lung_small_cell_carcinoma	45.614	0.942105		NCI-H196	SCLC	lung	lung_small_cell_carcinoma	24.2715	0.958642		NCI-H196	SCLC	lung	lung_small_cell_carcinoma	93.1419	0.981525		NCI-H1869	LUSC	lung	lung_NSCLC_squamous_cell_carcinoma	170.819	0.986522		EW-7	UNCLASSIFIED	bone	ewings_sarcoma	9.08639	0.97288		MHH-ES-1
NCI-H1876	SCLC	lung	lung_small_cell_carcinoma	9.00951	0.873806		NCI-H1048	SCLC	lung	lung_small_cell_carcinoma	9.85267	0.899013		NCI-H1155	UNCLASSIFIED	lung	lung_NSCLC_large_cell	84.8809	0.974613		NCI-H1963	SCLC	lung	lung_small_cell_carcinoma	14.0965	0.956209		NCI-H1963	SCLC	lung	lung_small_cell_carcinoma	20.803	0.966046		NCI-H1876	SCLC	lung	lung_small_cell_carcinoma	33.9291	0.984945		CAPAN-1	PAAD	pancreas	pancreas	9.08643	0.928272		MHH-NB-11
NCI-H1915	UNCLASSIFIED	lung	lung_NSCLC_large_cell	139.324	0.95255		NCI-H1092	SCLC	lung	lung_small_cell_carcinoma	16.1357	0.907227		NCI-H1299	UNCLASSIFIED	lung	lung_NSCLC_large_cell	111.886	0.971541		NCI-H1975	LUAD	lung	lung_NSCLC_adenocarcinoma	6.09404	0.911766		NCI-H1975	LUAD	lung	lung_NSCLC_adenocarcinoma	13.4482	0.942836		NCI-H1915	UNCLASSIFIED	lung	lung_NSCLC_large_cell	36.1263	0.958673		OCI-AML5	LAML	blood	acute_myeloid_leukaemia	9.13918	0.989696		MHH-PREB-1
NCI-H1944	LUAD	lung	lung_NSCLC_adenocarcinoma	57.6066	0.919472		NCI-H1155	UNCLASSIFIED	lung	lung_NSCLC_large_cell	5.67115	0.864074		NCI-H1341	SCLC	lung	lung_small_cell_carcinoma	356.444	0.976939		NCI-H1993	LUAD	lung	lung_NSCLC_adenocarcinoma	23.4997	0.96913		NCI-H1993	LUAD	lung	lung_NSCLC_adenocarcinoma	41.1007	0.978874		NCI-H1944	LUAD	lung	lung_NSCLC_adenocarcinoma	140.245	0.977516		MS-1	SCLC	lung	lung_small_cell_carcinoma	9.24865	0.985064		MIA-PaCa-2
NCI-H196	SCLC	lung	lung_small_cell_carcinoma	603.96	0.984253		NCI-H1299	UNCLASSIFIED	lung	lung_NSCLC_large_cell	7.94304	0.87474		NCI-H1355	LUAD	lung	lung_NSCLC_adenocarcinoma	29.3774	0.899745		NCI-H2009	LUAD	lung	lung_NSCLC_adenocarcinoma	13.6848	0.962671		NCI-H2009	LUAD	lung	lung_NSCLC_adenocarcinoma	22.458	0.973816		NCI-H196	SCLC	lung	lung_small_cell_carcinoma	266.337	0.990362		KELLY	NB	nervous_system	neuroblastoma	9.33529	0.983888		MKN1
NCI-H1963	SCLC	lung	lung_small_cell_carcinoma	6.44882	0.828207		NCI-H1341	SCLC	lung	lung_small_cell_carcinoma	9.51465	0.839354		NCI-H1417	SCLC	lung	lung_small_cell_carcinoma	17.8092	0.932653		NCI-H2023	LUAD	lung	lung_NSCLC_adenocarcinoma	23.2172	0.963652		NCI-H2023	LUAD	lung	lung_NSCLC_adenocarcinoma	47.1855	0.976833		NCI-H1963	SCLC	lung	lung_small_cell_carcinoma	32.1082	0.974599		KYM-1	UNCLASSIFIED	soft_tissue	rhabdomyosarcoma	9.38294	0.980502		MKN28
NCI-H1975	LUAD	lung	lung_NSCLC_adenocarcinoma	37.0384	0.920502		NCI-H1355	LUAD	lung	lung_NSCLC_adenocarcinoma	21.2602	0.895872		NCI-H1435	LUAD	lung	lung_NSCLC_adenocarcinoma	128.263	0.992014		NCI-H2052	MESO	lung	mesothelioma	13.84	0.94019		NCI-H2052	MESO	lung	mesothelioma	100.545	0.980946		NCI-H1975	LUAD	lung	lung_NSCLC_adenocarcinoma	61.9793	0.976825		NCI-H727	UNCLASSIFIED	lung	lung_NSCLC_carcinoid	9.51996	0.930849		MKN45
NCI-H1993	LUAD	lung	lung_NSCLC_adenocarcinoma	28.7446	0.924121		NCI-H1417	SCLC	lung	lung_small_cell_carcinoma	1.55584	0.759911		NCI-H1563	LUAD	lung	lung_NSCLC_adenocarcinoma	34.1951	0.925288		NCI-H2066	SCLC	lung	lung_small_cell_carcinoma	8.98686	0.907369		NCI-H2066	SCLC	lung	lung_small_cell_carcinoma	115.863	0.974001		NCI-H1993	LUAD	lung	lung_NSCLC_adenocarcinoma	105.232	0.989018		SW48	COREAD	digestive_system	large_intestine	9.58011	0.954874		ML-1
NCI-H2009	LUAD	lung	lung_NSCLC_adenocarcinoma	20.9213	0.917485		NCI-H1435	LUAD	lung	lung_NSCLC_adenocarcinoma	7.01652	0.900621		NCI-H1568	LUAD	lung	lung_NSCLC_adenocarcinoma	1.94557	0.695976		NCI-H2085	LUAD	lung	lung_NSCLC_adenocarcinoma	60.1175	0.979549		NCI-H2085	LUAD	lung	lung_NSCLC_adenocarcinoma	23.8536	0.963344		NCI-H2009	LUAD	lung	lung_NSCLC_adenocarcinoma	13.1502	0.96161		GP5d	COREAD	digestive_system	large_intestine	9.64558	0.977118		ML-2
NCI-H2023	LUAD	lung	lung_NSCLC_adenocarcinoma	34.2084	0.924339		NCI-H1563	LUAD	lung	lung_NSCLC_adenocarcinoma	5.07395	0.831523		NCI-H1573	LUAD	lung	lung_NSCLC_adenocarcinoma	52.5369	0.933244		NCI-H2087	LUAD	lung	lung_NSCLC_adenocarcinoma	60.7548	0.977198		NCI-H2087	LUAD	lung	lung_NSCLC_adenocarcinoma	90.1769	0.98215		NCI-H2023	LUAD	lung	lung_NSCLC_adenocarcinoma	38.9838	0.973812		CPC-N	SCLC	lung	lung_small_cell_carcinoma	9.78479	0.974084		MLMA
NCI-H2052	MESO	lung	mesothelioma	332.795	0.975647		NCI-H1568	LUAD	lung	lung_NSCLC_adenocarcinoma	1.60774	0.709104		NCI-H1581	UNCLASSIFIED	lung	lung_NSCLC_large_cell	131.674	0.985533		NCI-H209	SCLC	lung	lung_small_cell_carcinoma	3.41384	0.929534		NCI-H209	SCLC	lung	lung_small_cell_carcinoma	26.3426	0.987894		NCI-H2052	MESO	lung	mesothelioma	149.031	0.984959		VMRC-RCZ	KIRC	kidney	kidney	9.80115	0.892037		MMAc-SF
NCI-H2066	SCLC	lung	lung_small_cell_carcinoma	94.6334	0.934879		NCI-H1573	LUAD	lung	lung_NSCLC_adenocarcinoma	10.1653	0.846481		NCI-H1623	LUAD	lung	lung_NSCLC_adenocarcinoma	0.418893	0.56604		NCI-H211	SCLC	lung	lung_small_cell_carcinoma	27.5122	0.983028		NCI-H211	SCLC	lung	lung_small_cell_carcinoma	32.9399	0.985351		NCI-H2066	SCLC	lung	lung_small_cell_carcinoma	139.84	0.976445		EVSA-T	BRCA	breast	breast	9.80133	0.982196		MN-60
NCI-H2085	LUAD	lung	lung_NSCLC_adenocarcinoma	35.412	0.924553		NCI-H1581	UNCLASSIFIED	lung	lung_NSCLC_large_cell	7.28981	0.888229		NCI-H1648	LUAD	lung	lung_NSCLC_adenocarcinoma	0.323899	0.502921		NCI-H2122	LUAD	lung	lung_NSCLC_adenocarcinoma	1.64609	0.885976		NCI-H2122	LUAD	lung	lung_NSCLC_adenocarcinoma	4.13955	0.943865		NCI-H2085	LUAD	lung	lung_NSCLC_adenocarcinoma	79.2633	0.982888		MFE-280	UCEC	urogenital_system	endometrium	9.84812	0.931415		MOG-G-CCM
NCI-H2087	LUAD	lung	lung_NSCLC_adenocarcinoma	229.428	0.972914		NCI-H1623	LUAD	lung	lung_NSCLC_adenocarcinoma	0.392447	0.60047		NCI-H1650	LUAD	lung	lung_NSCLC_adenocarcinoma	9.95077	0.798584		NCI-H2141	SCLC	lung	lung_small_cell_carcinoma	19.8512	0.965617		NCI-H2141	SCLC	lung	lung_small_cell_carcinoma	66.7323	0.984988		NCI-H2087	LUAD	lung	lung_NSCLC_adenocarcinoma	21.5674	0.957373		HL-60	LAML	blood	acute_myeloid_leukaemia	9.85046	0.978826		MOG-G-UVW
NCI-H209	SCLC	lung	lung_small_cell_carcinoma	19.1628	0.935574		NCI-H1648	LUAD	lung	lung_NSCLC_adenocarcinoma	0.191941	0.438627		NCI-H1651	LUAD	lung	lung_NSCLC_adenocarcinoma	32.3731	0.948035		NCI-H2170	LUSC	lung	lung_NSCLC_squamous_cell_carcinoma	1.744	0.856711		NCI-H2170	LUSC	lung	lung_NSCLC_squamous_cell_carcinoma	2.2618	0.875362		NCI-H209	SCLC	lung	lung_small_cell_carcinoma	30.2968	0.989364		T84	COREAD	digestive_system	large_intestine	10.003	0.954131		MOLM-13
NCI-H211	SCLC	lung	lung_small_cell_carcinoma	4.31733	0.812248		NCI-H1650	LUAD	lung	lung_NSCLC_adenocarcinoma	8.0653	0.804964		NCI-H1666	LUAD	lung	lung_NSCLC_adenocarcinoma	1.09946	0.649551		NCI-H2228	LUAD	lung	lung_NSCLC_adenocarcinoma	39.0091	0.949311		NCI-H2228	LUAD	lung	lung_NSCLC_adenocarcinoma	59.0288	0.958497		NCI-H211	SCLC	lung	lung_small_cell_carcinoma	9.07123	0.959195		Mo-T	UNCLASSIFIED	blood	hairy_cell_leukaemia	10.0959	0.968902		MOLP-8
NCI-H2122	LUAD	lung	lung_NSCLC_adenocarcinoma	12.1987	0.914377		NCI-H1651	LUAD	lung	lung_NSCLC_adenocarcinoma	18.1941	0.93148		NCI-H1688	SCLC	lung	lung_small_cell_carcinoma	105.658	0.982986		NCI-H226	LUSC	lung	lung_NSCLC_squamous_cell_carcinoma	194.203	0.956376		NCI-H226	LUSC	lung	lung_NSCLC_squamous_cell_carcinoma	140.041	0.950413		NCI-H2122	LUAD	lung	lung_NSCLC_adenocarcinoma	10.2528	0.974835		MKN7	STAD	digestive_system	stomach	10.1166	0.914233		MOLT-4
NCI-H2141	SCLC	lung	lung_small_cell_carcinoma	353.58	0.985584		NCI-H1666	LUAD	lung	lung_NSCLC_adenocarcinoma	0.594438	0.629186		NCI-H1693	LUAD	lung	lung_NSCLC_adenocarcinoma	13.2787	0.827207		NCI-H23	LUAD	lung	lung_NSCLC_adenocarcinoma	24.1359	0.979541		NCI-H23	LUAD	lung	lung_NSCLC_adenocarcinoma	31.5831	0.983459		NCI-H2141	SCLC	lung	lung_small_cell_carcinoma	136.215	0.990914		SNU-407	COREAD	digestive_system	large_intestine	10.1864	0.953746		MONO-MAC-6
NCI-H2170	LUSC	lung	lung_NSCLC_squamous_cell_carcinoma	0.42037	0.535338		NCI-H1688	SCLC	lung	lung_small_cell_carcinoma	7.87763	0.873017		NCI-H1694	SCLC	lung	lung_small_cell_carcinoma	252.768	0.988931		NCI-H2342	LUAD	lung	lung_NSCLC_adenocarcinoma	39.8825	0.970829		NCI-H2342	LUAD	lung	lung_NSCLC_adenocarcinoma	57.3876	0.976671		NCI-H2170	LUSC	lung	lung_NSCLC_squamous_cell_carcinoma	38.9242	0.980084		NCI-H2731	MESO	lung	mesothelioma	10.2239	0.951192		Mo-T
NCI-H2228	LUAD	lung	lung_NSCLC_adenocarcinoma	276.819	0.957183		NCI-H1693	LUAD	lung	lung_NSCLC_adenocarcinoma	2.04754	0.723596		NCI-H1703	UNCLASSIFIED	lung	lung_NSCLC_adenocarcinoma	16.0584	0.893104		NCI-H2347	LUAD	lung	lung_NSCLC_adenocarcinoma	217.409	0.954651		NCI-H2347	LUAD	lung	lung_NSCLC_adenocarcinoma	480.6	0.966579		NCI-H2228	LUAD	lung	lung_NSCLC_adenocarcinoma	219.462	0.97839		EJM	MM	blood	lymphoid_neoplasm_other	10.2886	0.973358		MPP-89
NCI-H226	LUSC	lung	lung_NSCLC_squamous_cell_carcinoma	911.613	0.955279		NCI-H1694	SCLC	lung	lung_small_cell_carcinoma	7.66443	0.884144		NCI-H1755	LUAD	lung	lung_NSCLC_adenocarcinoma	37.0111	0.931526		NCI-H2369	MESO	lung	mesothelioma	15.1029	0.951813		NCI-H2369	MESO	lung	mesothelioma	52.4087	0.97784		NCI-H226	LUSC	lung	lung_NSCLC_squamous_cell_carcinoma	703.151	0.973918		NB(TU)1-10	NB	nervous_system	neuroblastoma	10.3364	0.966929		MRK-nu-1
NCI-H23	LUAD	lung	lung_NSCLC_adenocarcinoma	137.77	0.981569		NCI-H1703	UNCLASSIFIED	lung	lung_NSCLC_adenocarcinoma	1.85508	0.708466		NCI-H1781	LUAD	lung	lung_NSCLC_adenocarcinoma	3.80885	0.775618		NCI-H2373	MESO	lung	mesothelioma	40.4175	0.952872		NCI-H2373	MESO	lung	mesothelioma	29.7577	0.945263		NCI-H23	LUAD	lung	lung_NSCLC_adenocarcinoma	56.6108	0.989644		RH-1	UNCLASSIFIED	soft_tissue	rhabdomyosarcoma	10.4025	0.986671		MS-1
NCI-H2342	LUAD	lung	lung_NSCLC_adenocarcinoma	133.211	0.962771		NCI-H1755	LUAD	lung	lung_NSCLC_adenocarcinoma	4.30677	0.822592		NCI-H1792	LUAD	lung	lung_NSCLC_adenocarcinoma	34.8553	0.971805		NCI-H2405	LUAD	lung	lung_NSCLC_adenocarcinoma	34.0471	0.898844		NCI-H2405	LUAD	lung	lung_NSCLC_adenocarcinoma	169.697	0.941386		NCI-H2342	LUAD	lung	lung_NSCLC_adenocarcinoma	97.6029	0.983241		MDA-MB-468	BRCA	breast	breast	10.5566	0.970516		MS751
NCI-H2347	LUAD	lung	lung_NSCLC_adenocarcinoma	1215.38	0.956542		NCI-H1781	LUAD	lung	lung_NSCLC_adenocarcinoma	0.166508	0.516172		NCI-H1793	LUAD	lung	lung_NSCLC_adenocarcinoma	122.82	0.918287		NCI-H2452	MESO	lung	mesothelioma	26.6963	0.942502		NCI-H2452	MESO	lung	mesothelioma	170.206	0.977324		NCI-H2347	LUAD	lung	lung_NSCLC_adenocarcinoma	850.423	0.973253		NCI-H1568	LUAD	lung	lung_NSCLC_adenocarcinoma	10.5993	0.900247		MSTO-211H
NCI-H2369	MESO	lung	mesothelioma	97.6826	0.9588		NCI-H1792	LUAD	lung	lung_NSCLC_adenocarcinoma	5.48281	0.883659		NCI-H1838	LUAD	lung	lung_NSCLC_adenocarcinoma	62.7533	0.898264		NCI-H2461	MESO	lung	mesothelioma	91.0351	0.971233		NCI-H2461	MESO	lung	mesothelioma	109.239	0.973865		NCI-H2369	MESO	lung	mesothelioma	178.101	0.990014		KNS-62	LUSC	lung	lung_NSCLC_squamous_cell_carcinoma	10.6182	0.957553		MV-4-11
NCI-H2373	MESO	lung	mesothelioma	67.4697	0.920339		NCI-H1793	LUAD	lung	lung_NSCLC_adenocarcinoma	47.7503	0.894949		NCI-H1869	LUSC	lung	lung_NSCLC_squamous_cell_carcinoma	11.6655	0.866377		NCI-H2591	MESO	lung	mesothelioma	76.5015	0.945279		NCI-H2591	MESO	lung	mesothelioma	191.018	0.962577		NCI-H2373	MESO	lung	mesothelioma	51.3947	0.958155		UACC-812	BRCA	breast	breast	10.6365	0.940761		MY-M12
NCI-H2405	LUAD	lung	lung_NSCLC_adenocarcinoma	572.652	0.932798		NCI-H1838	LUAD	lung	lung_NSCLC_adenocarcinoma	11.9349	0.811573		NCI-H1876	SCLC	lung	lung_small_cell_carcinoma	166.747	0.986108		NCI-H2595	MESO	lung	mesothelioma	91.7656	0.973051		NCI-H2595	MESO	lung	mesothelioma	164.986	0.980387		NCI-H2405	LUAD	lung	lung_NSCLC_adenocarcinoma	172.963	0.941776		PA-TU-8902	PAAD	pancreas	pancreas	10.8918	0.91664		MZ1-PC
NCI-H2452	MESO	lung	mesothelioma	11.5434	0.830304		NCI-H1869	LUSC	lung	lung_NSCLC_squamous_cell_carcinoma	3.22323	0.794246		NCI-H1915	UNCLASSIFIED	lung	lung_NSCLC_large_cell	86.2524	0.944238		NCI-H2722	MESO	lung	mesothelioma	22.5781	0.896041		NCI-H2722	MESO	lung	mesothelioma	375.061	0.963142		NCI-H2452	MESO	lung	mesothelioma	30.3368	0.945959		OAW-28	OV	urogenital_system	ovary	10.9862	0.937126		MZ2-MEL
NCI-H2461	MESO	lung	mesothelioma	81.9716	0.93133		NCI-H1876	SCLC	lung	lung_small_cell_carcinoma	5.27988	0.861161		NCI-H1944	LUAD	lung	lung_NSCLC_adenocarcinoma	25.1082	0.891761		NCI-H2731	MESO	lung	mesothelioma	34.8613	0.976112		NCI-H2731	MESO	lung	mesothelioma	46.1838	0.980287		NCI-H2461	MESO	lung	mesothelioma	262.535	0.983627		WM-115	SKCM	skin	melanoma	11.0544	0.948501		MZ7-mel
NCI-H2591	MESO	lung	mesothelioma	356.304	0.943671		NCI-H1915	UNCLASSIFIED	lung	lung_NSCLC_large_cell	8.22189	0.850169		NCI-H196	SCLC	lung	lung_small_cell_carcinoma	309.415	0.97836		NCI-H2795	MESO	lung	mesothelioma	5.87251	0.930198		NCI-H2795	MESO	lung	mesothelioma	39.5792	0.981022		NCI-H2591	MESO	lung	mesothelioma	533.258	0.975834		SK-N-DZ	NB	nervous_system	neuroblastoma	11.3501	0.961276		NALM-6
NCI-H2595	MESO	lung	mesothelioma	384.977	0.970393		NCI-H1944	LUAD	lung	lung_NSCLC_adenocarcinoma	12.2378	0.867575		NCI-H1963	SCLC	lung	lung_small_cell_carcinoma	107.814	0.969777		NCI-H28	MESO	lung	mesothelioma	24.6385	0.913459		NCI-H28	MESO	lung	mesothelioma	183.229	0.961549		NCI-H2595	MESO	lung	mesothelioma	297.505	0.985808		RT4	BLCA	urogenital_system	bladder	11.3575	0.967558		NAMALWA
NCI-H2722	MESO	lung	mesothelioma	582.776	0.942532		NCI-H196	SCLC	lung	lung_small_cell_carcinoma	24.8046	0.918708		NCI-H1975	LUAD	lung	lung_NSCLC_adenocarcinoma	3.52537	0.781317		NCI-H2818	MESO	lung	mesothelioma	14.1735	0.935082		NCI-H2818	MESO	lung	mesothelioma	62.9482	0.971038		NCI-H2722	MESO	lung	mesothelioma	1095.02	0.97573		FU97	STAD	digestive_system	stomach	11.3696	0.933849		NB(TU)1-10
NCI-H2731	MESO	lung	mesothelioma	6.89499	0.833915		NCI-H1963	SCLC	lung	lung_small_cell_carcinoma	4.72229	0.837591		NCI-H1993	LUAD	lung	lung_NSCLC_adenocarcinoma	295.136	0.985004		NCI-H3118	UNCLASSIFIED	aero_digestive_tract	head_and_neck	1.04243	0.814962		NCI-H3118	UNCLASSIFIED	aero_digestive_tract	head_and_neck	0.413306	0.72354		NCI-H2731	MESO	lung	mesothelioma	114.203	0.989493		SNU-175	COREAD	digestive_system	large_intestine	11.3847	0.971163		NB1
NCI-H2795	MESO	lung	mesothelioma	7.45338	0.846051		NCI-H1975	LUAD	lung	lung_NSCLC_adenocarcinoma	0.377256	0.600419		NCI-H2009	LUAD	lung	lung_NSCLC_adenocarcinoma	55.0996	0.956567		NCI-H3122	LUAD	lung	lung_NSCLC_adenocarcinoma	70.9882	0.978901		NCI-H3122	LUAD	lung	lung_NSCLC_adenocarcinoma	73.9565	0.979427		NCI-H2795	MESO	lung	mesothelioma	72.3667	0.987754		RERF-LC-KJ	LUAD	lung	lung_NSCLC_adenocarcinoma	11.4245	0.950173		NB10
NCI-H28	MESO	lung	mesothelioma	165.669	0.92289		NCI-H1993	LUAD	lung	lung_NSCLC_adenocarcinoma	3.68897	0.819341		NCI-H2023	LUAD	lung	lung_NSCLC_adenocarcinoma	64.1418	0.952269		NCI-H322M	LUAD	lung	lung_NSCLC_adenocarcinoma	0.296994	0.669067		NCI-H322M	LUAD	lung	lung_NSCLC_adenocarcinoma	0.427375	0.705716		NCI-H28	MESO	lung	mesothelioma	135.307	0.956367		MS751	CESC	urogenital_system	cervix	11.482	0.974899		NB12
NCI-H2818	MESO	lung	mesothelioma	73.759	0.936418		NCI-H2009	LUAD	lung	lung_NSCLC_adenocarcinoma	4.77464	0.81155		NCI-H2029	SCLC	lung	lung_small_cell_carcinoma	60.1352	0.98486		NCI-H358	LUAD	lung	lung_NSCLC_adenocarcinoma	6.00449	0.899004		NCI-H358	LUAD	lung	lung_NSCLC_adenocarcinoma	14.73	0.935441		NCI-H2818	MESO	lung	mesothelioma	109.592	0.978817		FTC-133	THCA	thyroid	thyroid	11.504	0.958757		NB13
NCI-H3118	UNCLASSIFIED	aero_digestive_tract	head_and_neck	2.23776	0.732093		NCI-H2023	LUAD	lung	lung_NSCLC_adenocarcinoma	6.32035	0.852131		NCI-H2052	MESO	lung	mesothelioma	361.701	0.978827		NCI-H441	LUAD	lung	lung_NSCLC_adenocarcinoma	34.5577	0.889948		NCI-H441	LUAD	lung	lung_NSCLC_adenocarcinoma	244.861	0.941336		NCI-H3118	UNCLASSIFIED	aero_digestive_tract	head_and_neck	67.2004	0.98667		CW-2	COREAD	digestive_system	large_intestine	11.5365	0.972767		NB14
NCI-H3122	LUAD	lung	lung_NSCLC_adenocarcinoma	126.934	0.960734		NCI-H2029	SCLC	lung	lung_small_cell_carcinoma	10.9355	0.916794		NCI-H2066	SCLC	lung	lung_small_cell_carcinoma	315.843	0.964381		NCI-H446	SCLC	lung	lung_small_cell_carcinoma	16.4032	0.976517		NCI-H446	SCLC	lung	lung_small_cell_carcinoma	46.1114	0.990192		NCI-H3122	LUAD	lung	lung_NSCLC_adenocarcinoma	33.188	0.966517		Hs-746T	STAD	digestive_system	stomach	11.5946	0.935279		NB17
NCI-H322M	LUAD	lung	lung_NSCLC_adenocarcinoma	1.39065	0.66228		NCI-H2052	MESO	lung	mesothelioma	7.33288	0.851564		NCI-H2085	LUAD	lung	lung_NSCLC_adenocarcinoma	35.8569	0.931624		NCI-H513	MESO	lung	mesothelioma	3.91463	0.851823		NCI-H513	MESO	lung	mesothelioma	16.9108	0.918878		NCI-H322M	LUAD	lung	lung_NSCLC_adenocarcinoma	32.3105	0.959266		NCI-H1869	LUSC	lung	lung_NSCLC_squamous_cell_carcinoma	11.628	0.940761		NB4
NCI-H358	LUAD	lung	lung_NSCLC_adenocarcinoma	7.28187	0.81088		NCI-H2066	SCLC	lung	lung_small_cell_carcinoma	15.7128	0.853158		NCI-H2087	LUAD	lung	lung_NSCLC_adenocarcinoma	257.909	0.976984		NCI-H520	LUSC	lung	lung_NSCLC_squamous_cell_carcinoma	28.798	0.966014		NCI-H520	LUSC	lung	lung_NSCLC_squamous_cell_carcinoma	47.469	0.975067		NCI-H358	LUAD	lung	lung_NSCLC_adenocarcinoma	136.065	0.980807		HH	UNCLASSIFIED	blood	T_cell_leukemia	11.6572	0.963485		NB5
NCI-H441	LUAD	lung	lung_NSCLC_adenocarcinoma	3165.94	0.957399		NCI-H2085	LUAD	lung	lung_NSCLC_adenocarcinoma	9.73032	0.878185		NCI-H209	SCLC	lung	lung_small_cell_carcinoma	49.7439	0.973502		NCI-H522	LUAD	lung	lung_NSCLC_adenocarcinoma	16.2493	0.967867		NCI-H522	LUAD	lung	lung_NSCLC_adenocarcinoma	11.9464	0.959964		NCI-H441	LUAD	lung	lung_NSCLC_adenocarcinoma	1607.01	0.969068		LNCaP-Clone-FGC	PRAD	urogenital_system	prostate	11.8627	0.943071		NB6
NCI-H446	SCLC	lung	lung_small_cell_carcinoma	5.00206	0.829686		NCI-H2087	LUAD	lung	lung_NSCLC_adenocarcinoma	18.2923	0.907122		NCI-H211	SCLC	lung	lung_small_cell_carcinoma	55.2213	0.968067		NCI-H524	SCLC	lung	lung_small_cell_carcinoma	15.4307	0.991737		NCI-H524	SCLC	lung	lung_small_cell_carcinoma	14.0922	0.99077		NCI-H446	SCLC	lung	lung_small_cell_carcinoma	3.82743	0.927268		SW1573	LUAD	lung	lung_NSCLC_adenocarcinoma	12.077	0.916533		NB69
NCI-H513	MESO	lung	mesothelioma	57.257	0.904098		NCI-H209	SCLC	lung	lung_small_cell_carcinoma	1.60416	0.765932		NCI-H2122	LUAD	lung	lung_NSCLC_adenocarcinoma	13.1203	0.926357		NCI-H526	SCLC	lung	lung_small_cell_carcinoma	14.2746	0.980832		NCI-H526	SCLC	lung	lung_small_cell_carcinoma	13.6954	0.980078		NCI-H513	MESO	lung	mesothelioma	316.251	0.979208		COR-L32	SCLC	lung	lung_small_cell_carcinoma	12.0979	0.977447		NB7
NCI-H520	LUSC	lung	lung_NSCLC_squamous_cell_carcinoma	107.549	0.959409		NCI-H211	SCLC	lung	lung_small_cell_carcinoma	3.39982	0.827725		NCI-H2135	UNCLASSIFIED	lung	lung_NSCLC_not_specified	3793.92	0.967464		NCI-H596	UNCLASSIFIED	lung	lung_NSCLC_adenocarcinoma	40.0684	0.974316		NCI-H596	UNCLASSIFIED	lung	lung_NSCLC_adenocarcinoma	22.7892	0.963286		NCI-H520	LUSC	lung	lung_NSCLC_squamous_cell_carcinoma	31.987	0.968138		OCI-AML3	LAML	blood	acute_myeloid_leukaemia	12.1721	0.977473		NCI-H1048
NCI-H522	LUAD	lung	lung_NSCLC_adenocarcinoma	33.9302	0.940838		NCI-H2122	LUAD	lung	lung_NSCLC_adenocarcinoma	2.08096	0.794102		NCI-H2141	SCLC	lung	lung_small_cell_carcinoma	252.559	0.983396		NCI-H64	SCLC	lung	lung_small_cell_carcinoma	46.0786	0.970338		NCI-H64	SCLC	lung	lung_small_cell_carcinoma	55.2686	0.973357		NCI-H522	LUAD	lung	lung_NSCLC_adenocarcinoma	59.173	0.987725		OVKATE	OV	urogenital_system	ovary	12.4291	0.895549		NCI-H1092
NCI-H524	SCLC	lung	lung_small_cell_carcinoma	11.0381	0.927771		NCI-H2135	UNCLASSIFIED	lung	lung_NSCLC_not_specified	1453.01	0.966976		NCI-H2170	LUSC	lung	lung_NSCLC_squamous_cell_carcinoma	0.901167	0.659947		NCI-H650	LUAD	lung	lung_NSCLC_adenocarcinoma	33.497	0.982813		NCI-H650	LUAD	lung	lung_NSCLC_adenocarcinoma	12.5175	0.963837		NCI-H524	SCLC	lung	lung_small_cell_carcinoma	10.3706	0.986634		NEC8	UNCLASSIFIED	urogenital_system	testis	12.5911	0.99602		NCI-H1155
NCI-H526	SCLC	lung	lung_small_cell_carcinoma	127.802	0.988962		NCI-H2141	SCLC	lung	lung_small_cell_carcinoma	14.1869	0.907235		NCI-H2227	SCLC	lung	lung_small_cell_carcinoma	453.471	0.98126		NCI-H661	UNCLASSIFIED	lung	lung_NSCLC_large_cell	34.0784	0.966271		NCI-H661	UNCLASSIFIED	lung	lung_NSCLC_large_cell	98.6023	0.982263		NCI-H526	SCLC	lung	lung_small_cell_carcinoma	14.7273	0.981383		DSH1	BLCA	urogenital_system	bladder	12.6866	0.958521		NCI-H1299
NCI-H596	UNCLASSIFIED	lung	lung_NSCLC_adenocarcinoma	378.198	0.982983		NCI-H2170	LUSC	lung	lung_NSCLC_squamous_cell_carcinoma	0.061558	0.41055		NCI-H2228	LUAD	lung	lung_NSCLC_adenocarcinoma	51.3466	0.913904		NCI-H69	SCLC	lung	lung_small_cell_carcinoma	14.4898	0.977841		NCI-H69	SCLC	lung	lung_small_cell_carcinoma	23.6971	0.985682		NCI-H596	UNCLASSIFIED	lung	lung_NSCLC_adenocarcinoma	116.556	0.987195		JJN-3	MM	blood	haematopoietic_neoplasm_other	12.714	0.99477		NCI-H1304
NCI-H64	SCLC	lung	lung_small_cell_carcinoma	81.048	0.945952		NCI-H2227	SCLC	lung	lung_small_cell_carcinoma	260.933	0.984642		NCI-H226	LUSC	lung	lung_NSCLC_squamous_cell_carcinoma	827.167	0.957121		NCI-H716	COREAD	digestive_system	large_intestine	9.642	0.935679		NCI-H716	COREAD	digestive_system	large_intestine	73.6484	0.981492		NCI-H64	SCLC	lung	lung_small_cell_carcinoma	24.4483	0.95715		CAL-148	BRCA	breast	breast	12.7282	0.968838		NCI-H1355
NCI-H650	LUAD	lung	lung_NSCLC_adenocarcinoma	111.515	0.976521		NCI-H2228	LUAD	lung	lung_NSCLC_adenocarcinoma	16.979	0.876301		NCI-H23	LUAD	lung	lung_NSCLC_adenocarcinoma	191.847	0.98711		NCI-H720	UNCLASSIFIED	lung	lung_NSCLC_carcinoid	14.2926	0.96699		NCI-H720	UNCLASSIFIED	lung	lung_NSCLC_carcinoid	44.5564	0.986104		NCI-H650	LUAD	lung	lung_NSCLC_adenocarcinoma	79.9922	0.991311		MFE-319	UCEC	urogenital_system	endometrium	12.7997	0.967154		NCI-H1417
NCI-H661	UNCLASSIFIED	lung	lung_NSCLC_large_cell	179.423	0.967289		NCI-H226	LUSC	lung	lung_NSCLC_squamous_cell_carcinoma	90.3135	0.910556		NCI-H2342	LUAD	lung	lung_NSCLC_adenocarcinoma	63.1744	0.942344		NCI-H727	UNCLASSIFIED	lung	lung_NSCLC_carcinoid	81.3254	0.977083		NCI-H727	UNCLASSIFIED	lung	lung_NSCLC_carcinoid	12.2045	0.933635		NCI-H661	UNCLASSIFIED	lung	lung_NSCLC_large_cell	38.5622	0.968661		NCI-H82	SCLC	lung	lung_small_cell_carcinoma	12.8582	0.992937		NCI-H1435
NCI-H69	SCLC	lung	lung_small_cell_carcinoma	12.3968	0.908302		NCI-H23	LUAD	lung	lung_NSCLC_adenocarcinoma	10.0875	0.90298		NCI-H2347	LUAD	lung	lung_NSCLC_adenocarcinoma	281.988	0.925009		NCI-H747	COREAD	digestive_system	large_intestine	2.5054	0.82872		NCI-H747	COREAD	digestive_system	large_intestine	9.77275	0.901329		NCI-H69	SCLC	lung	lung_small_cell_carcinoma	5.27383	0.948144		NCI-H847	SCLC	lung	lung_small_cell_carcinoma	12.8991	0.985548		NCI-H1436
NCI-H716	COREAD	digestive_system	large_intestine	354.528	0.981037		NCI-H2342	LUAD	lung	lung_NSCLC_adenocarcinoma	14.5954	0.873656		NCI-H2369	MESO	lung	mesothelioma	271.647	0.980247		NCI-H810	UNCLASSIFIED	lung	lung_NSCLC_large_cell	19.7968	0.980585		NCI-H810	UNCLASSIFIED	lung	lung_NSCLC_large_cell	31.0923	0.986791		NCI-H716	COREAD	digestive_system	large_intestine	62.63	0.979476		Becker	GBM	nervous_system	glioma	12.9176	0.950301		NCI-H1437
NCI-H720	UNCLASSIFIED	lung	lung_NSCLC_carcinoid	121.747	0.977867		NCI-H2347	LUAD	lung	lung_NSCLC_adenocarcinoma	161.892	0.908485		NCI-H2373	MESO	lung	mesothelioma	839.589	0.978977		NCI-H82	SCLC	lung	lung_small_cell_carcinoma	3.95138	0.965354		NCI-H82	SCLC	lung	lung_small_cell_carcinoma	6.39139	0.980733		NCI-H720	UNCLASSIFIED	lung	lung_NSCLC_carcinoid	57.578	0.988626		HCC1954	BRCA	breast	breast	13.1599	0.974057		NCI-H1563
NCI-H727	UNCLASSIFIED	lung	lung_NSCLC_carcinoid	149.227	0.95931		NCI-H2369	MESO	lung	mesothelioma	30.2782	0.932937		NCI-H2405	LUAD	lung	lung_NSCLC_adenocarcinoma	198.406	0.910809		NCI-H835	UNCLASSIFIED	lung	lung_NSCLC_carcinoid	36.4547	0.98859		NCI-H835	UNCLASSIFIED	lung	lung_NSCLC_carcinoid	27.7541	0.985559		NCI-H727	UNCLASSIFIED	lung	lung_NSCLC_carcinoid	22.8784	0.952813		NB7	NB	nervous_system	neuroblastoma	13.2133	0.968555		NCI-H1568
NCI-H747	COREAD	digestive_system	large_intestine	9.39128	0.809397		NCI-H2373	MESO	lung	mesothelioma	12.2875	0.862829		NCI-H2452	MESO	lung	mesothelioma	37.7516	0.896622		NCI-H841	SCLC	lung	lung_small_cell_carcinoma	11.538	0.943717		NCI-H841	SCLC	lung	lung_small_cell_carcinoma	67.9316	0.981421		NCI-H747	COREAD	digestive_system	large_intestine	263.176	0.979046		LN-18	GBM	nervous_system	glioma	13.3553	0.96719		NCI-H1573
NCI-H810	UNCLASSIFIED	lung	lung_NSCLC_large_cell	41.5449	0.960368		NCI-H2405	LUAD	lung	lung_NSCLC_adenocarcinoma	691.66	0.946988		NCI-H2461	MESO	lung	mesothelioma	253.183	0.964264		NCI-H847	SCLC	lung	lung_small_cell_carcinoma	6.98157	0.97039		NCI-H847	SCLC	lung	lung_small_cell_carcinoma	20.2174	0.990079		NCI-H810	UNCLASSIFIED	lung	lung_NSCLC_large_cell	61.4088	0.99269		HT-3	CESC	urogenital_system	cervix	13.3642	0.95196		NCI-H1581
NCI-H82	SCLC	lung	lung_small_cell_carcinoma	8.90601	0.918518		NCI-H2452	MESO	lung	mesothelioma	3.17805	0.730283		NCI-H250	SCLC	lung	lung_small_cell_carcinoma	1261.9	0.969111		NCI-H929	MM	blood	myeloma	13.5706	0.986198		NCI-H929	MM	blood	myeloma	5.82381	0.96672		NCI-H82	SCLC	lung	lung_small_cell_carcinoma	5.26739	0.975485		PC-3	PRAD	urogenital_system	prostate	13.3881	0.929562		NCI-H1623
NCI-H835	UNCLASSIFIED	lung	lung_NSCLC_carcinoid	4.3737	0.818302		NCI-H2461	MESO	lung	mesothelioma	16.7403	0.8831		NCI-H2591	MESO	lung	mesothelioma	1010.31	0.966341		NCI-N87	STAD	digestive_system	stomach	58.5834	0.957326		NCI-N87	STAD	digestive_system	stomach	7.27695	0.889516		NCI-H835	UNCLASSIFIED	lung	lung_NSCLC_carcinoid	9.6197	0.964956		SW684	UNCLASSIFIED	soft_tissue	fibrosarcoma	13.6571	0.928318		NCI-H1648
NCI-H841	SCLC	lung	lung_small_cell_carcinoma	27.4846	0.913775		NCI-H250	SCLC	lung	lung_small_cell_carcinoma	94.0373	0.940583		NCI-H2595	MESO	lung	mesothelioma	676.335	0.980005		NEC8	UNCLASSIFIED	urogenital_system	testis	10.061	0.993761		NEC8	UNCLASSIFIED	urogenital_system	testis	7.86166	0.99084		NCI-H841	SCLC	lung	lung_small_cell_carcinoma	43.7422	0.975333		NB13	NB	nervous_system	neuroblastoma	13.7336	0.991252		NCI-H1651
NCI-H847	SCLC	lung	lung_small_cell_carcinoma	13.6597	0.929517		NCI-H2591	MESO	lung	mesothelioma	51.9103	0.900458		NCI-H2722	MESO	lung	mesothelioma	499.166	0.943732		NH-12	NB	nervous_system	neuroblastoma	11.0683	0.941314		NH-12	NB	nervous_system	neuroblastoma	34.4322	0.970576		NCI-H847	SCLC	lung	lung_small_cell_carcinoma	31.0087	0.993717		SK-N-SH	NB	nervous_system	neuroblastoma	13.8497	0.942616		NCI-H1666
NCI-H929	MM	blood	myeloma	39.7262	0.975724		NCI-H2595	MESO	lung	mesothelioma	39.8295	0.922991		NCI-H2731	MESO	lung	mesothelioma	110.203	0.970365		NKM-1	LAML	blood	acute_myeloid_leukaemia	12.4629	0.973746		NKM-1	LAML	blood	acute_myeloid_leukaemia	26.838	0.986553		NCI-H929	MM	blood	myeloma	3.33362	0.943193		NCI-H1993	LUAD	lung	lung_NSCLC_adenocarcinoma	14.3294	0.960987		NCI-H1688
NCI-N87	STAD	digestive_system	stomach	0.147831	0.42157		NCI-H2722	MESO	lung	mesothelioma	133.738	0.917727		NCI-H2795	MESO	lung	mesothelioma	40.6645	0.948411		NOMO-1	LAML	blood	acute_myeloid_leukaemia	10.9937	0.977628		NOMO-1	LAML	blood	acute_myeloid_leukaemia	25.6426	0.990214		NCI-N87	STAD	digestive_system	stomach	191.681	0.976148		KATOIII	STAD	digestive_system	stomach	14.3699	0.929373		NCI-H1693
NEC8	UNCLASSIFIED	urogenital_system	testis	19.6947	0.974409		NCI-H2731	MESO	lung	mesothelioma	8.93002	0.880731		NCI-H28	MESO	lung	mesothelioma	23.9483	0.854388		NOS-1	UNCLASSIFIED	bone	osteosarcoma	3.54322	0.926229		NOS-1	UNCLASSIFIED	bone	osteosarcoma	13.6381	0.974653		NEC8	UNCLASSIFIED	urogenital_system	testis	17.4727	0.997402		NCI-H69	SCLC	lung	lung_small_cell_carcinoma	14.5063	0.979866		NCI-H1694
NH-12	NB	nervous_system	neuroblastoma	59.7793	0.943916		NCI-H2795	MESO	lung	mesothelioma	4.42483	0.837641		NCI-H2803	MESO	lung	mesothelioma	248.211	0.982968		NTERA-2-cl-D1	UNCLASSIFIED	urogenital_system	testis	20.393	0.976315		NTERA-2-cl-D1	UNCLASSIFIED	urogenital_system	testis	30.8294	0.98286		NH-12	NB	nervous_system	neuroblastoma	122.337	0.986938		TE-4	ESCA	aero_digestive_tract	oesophagus	14.528	0.980938		NCI-H1703
NKM-1	LAML	blood	acute_myeloid_leukaemia	12.9662	0.909621		NCI-H28	MESO	lung	mesothelioma	7.01683	0.803001		NCI-H2804	MESO	lung	mesothelioma	253.249	0.972619		NUGC-3	STAD	digestive_system	stomach	0.931797	0.789265		NUGC-3	STAD	digestive_system	stomach	1.77544	0.841333		NKM-1	LAML	blood	acute_myeloid_leukaemia	2.90748	0.916673		KY821	LAML	blood	leukemia	14.5586	0.991192		NCI-H1734
NOMO-1	LAML	blood	acute_myeloid_leukaemia	21.351	0.947098		NCI-H2803	MESO	lung	mesothelioma	16.4222	0.949586		NCI-H2810	MESO	lung	mesothelioma	57.2365	0.964158		NUGC-4	STAD	digestive_system	stomach	10.9895	0.894999		NUGC-4	STAD	digestive_system	stomach	50.4318	0.944594		NOMO-1	LAML	blood	acute_myeloid_leukaemia	30.881	0.991872		CHP-134	NB	nervous_system	neuroblastoma	14.5902	0.972701		NCI-H1755
NOS-1	UNCLASSIFIED	bone	osteosarcoma	5.93654	0.84827		NCI-H2804	MESO	lung	mesothelioma	47.7744	0.959554		NCI-H2818	MESO	lung	mesothelioma	107.063	0.952217		NY	UNCLASSIFIED	bone	osteosarcoma	15.2271	0.972371		NY	UNCLASSIFIED	bone	osteosarcoma	28.8004	0.983407		NOS-1	UNCLASSIFIED	bone	osteosarcoma	4.23372	0.935321		NOMO-1	LAML	blood	acute_myeloid_leukaemia	14.6075	0.984524		NCI-H1770
NTERA-2-cl-D1	UNCLASSIFIED	urogenital_system	testis	6.83028	0.849984		NCI-H2810	MESO	lung	mesothelioma	18.6341	0.959217		NCI-H2869	MESO	lung	mesothelioma	80.3217	0.9364		OACM5-1	ESCA	aero_digestive_tract	oesophagus	27.3485	0.960223		OACM5-1	ESCA	aero_digestive_tract	oesophagus	4.48118	0.893698		NTERA-2-cl-D1	UNCLASSIFIED	urogenital_system	testis	10.6761	0.961265		KYSE-70	ESCA	aero_digestive_tract	oesophagus	15.0395	0.946518		NCI-H1781
NUGC-3	STAD	digestive_system	stomach	5.4649	0.802995		NCI-H2818	MESO	lung	mesothelioma	18.5084	0.896816		NCI-H3118	UNCLASSIFIED	aero_digestive_tract	head_and_neck	1.9132	0.73976		OACp4C	ESCA	aero_digestive_tract	oesophagus	5.21641	0.932029		OACp4C	ESCA	aero_digestive_tract	oesophagus	24.3459	0.977543		NUGC-3	STAD	digestive_system	stomach	62.814	0.978629		CS1	UNCLASSIFIED	bone	bone_other	15.0937	0.944698		NCI-H1792
NUGC-4	STAD	digestive_system	stomach	8.71961	0.792807		NCI-H2869	MESO	lung	mesothelioma	75.7362	0.95675		NCI-H3122	LUAD	lung	lung_NSCLC_adenocarcinoma	451.023	0.983389		OAW-28	OV	urogenital_system	ovary	26.8189	0.957901		OAW-28	OV	urogenital_system	ovary	37.4133	0.965171		NUGC-4	STAD	digestive_system	stomach	551.808	0.981268		SiHa	CESC	urogenital_system	cervix	15.0993	0.953928		NCI-H1793
NY	UNCLASSIFIED	bone	osteosarcoma	57.9531	0.965826		NCI-H3118	UNCLASSIFIED	aero_digestive_tract	head_and_neck	0.46799	0.628032		NCI-H322M	LUAD	lung	lung_NSCLC_adenocarcinoma	0.16281	0.465975		OAW-42	OV	urogenital_system	ovary	21.2162	0.957993		OAW-42	OV	urogenital_system	ovary	58.1881	0.97731		NY	UNCLASSIFIED	bone	osteosarcoma	40.7453	0.987502		Mewo	SKCM	skin	melanoma	15.2338	0.954896		NCI-H1836
OACM5-1	ESCA	aero_digestive_tract	oesophagus	3.1957	0.749731		NCI-H3122	LUAD	lung	lung_NSCLC_adenocarcinoma	9.8977	0.874041		NCI-H345	SCLC	lung	lung_small_cell_carcinoma	70.2642	0.949455		OC-314	OV	urogenital_system	ovary	12.0671	0.974069		OC-314	OV	urogenital_system	ovary	7.68178	0.961919		OACM5-1	ESCA	aero_digestive_tract	oesophagus	0.988527	0.7888		TC-71	UNCLASSIFIED	bone	ewings_sarcoma	15.3068	0.988867		NCI-H1838
OACp4C	ESCA	aero_digestive_tract	oesophagus	9.93575	0.875613		NCI-H322M	LUAD	lung	lung_NSCLC_adenocarcinoma	0.07878	0.441298		NCI-H358	LUAD	lung	lung_NSCLC_adenocarcinoma	3.16717	0.762125		OCI-AML2	LAML	blood	acute_myeloid_leukaemia	5.64105	0.985609		OCI-AML2	LAML	blood	acute_myeloid_leukaemia	10.8839	0.994891		OACp4C	ESCA	aero_digestive_tract	oesophagus	70.3706	0.990099		MN-60	UNCLASSIFIED	blood	B_cell_leukemia	15.3806	0.964827		NCI-H1869
OAW-28	OV	urogenital_system	ovary	76.0445	0.942293		NCI-H345	SCLC	lung	lung_small_cell_carcinoma	8.68344	0.849582		NCI-H441	LUAD	lung	lung_NSCLC_adenocarcinoma	1276.57	0.946303		OCI-AML3	LAML	blood	acute_myeloid_leukaemia	27.3312	0.988061		OCI-AML3	LAML	blood	acute_myeloid_leukaemia	27.0543	0.987949		OAW-28	OV	urogenital_system	ovary	158.967	0.985124		MDST8	COREAD	digestive_system	large_intestine	15.4607	0.970328		NCI-H187
OAW-42	OV	urogenital_system	ovary	133.774	0.963448		NCI-H358	LUAD	lung	lung_NSCLC_adenocarcinoma	1.02043	0.690978		NCI-H446	SCLC	lung	lung_small_cell_carcinoma	136.806	0.986071		OCI-M1	LAML	blood	acute_myeloid_leukaemia	3.2113	0.943616		OCI-M1	LAML	blood	acute_myeloid_leukaemia	15.4977	0.989114		OAW-42	OV	urogenital_system	ovary	124.226	0.985921		H9	UNCLASSIFIED	blood	lymphoid_neoplasm_other	15.7828	0.99067		NCI-H1876
OC-314	OV	urogenital_system	ovary	6.19778	0.855298		NCI-H441	LUAD	lung	lung_NSCLC_adenocarcinoma	21.6873	0.828831		NCI-H508	COREAD	digestive_system	large_intestine	1.16039	0.736863		OCUB-M	BRCA	breast	breast	14.0999	0.984166		OCUB-M	BRCA	breast	breast	17.0497	0.98694		OC-314	OV	urogenital_system	ovary	50.8233	0.992873		RH-41	UNCLASSIFIED	soft_tissue	rhabdomyosarcoma	15.8921	0.983226		NCI-H1915
OCI-AML2	LAML	blood	acute_myeloid_leukaemia	6.49131	0.902713		NCI-H446	SCLC	lung	lung_small_cell_carcinoma	2.4419	0.801301		NCI-H513	MESO	lung	mesothelioma	7.88726	0.809441		OCUM-1	STAD	digestive_system	stomach	109.386	0.974796		OCUM-1	STAD	digestive_system	stomach	78.043	0.969835		OCI-AML2	LAML	blood	acute_myeloid_leukaemia	4.59014	0.980362		COLO-320-HSR	COREAD	digestive_system	large_intestine	15.9908	0.985176		NCI-H1944
OCI-AML3	LAML	blood	acute_myeloid_leukaemia	19.1936	0.935082		NCI-H508	COREAD	digestive_system	large_intestine	0.069835	0.318892		NCI-H520	LUSC	lung	lung_NSCLC_squamous_cell_carcinoma	408.508	0.983855		OE19	ESCA	aero_digestive_tract	oesophagus	11.8226	0.935635		OE19	ESCA	aero_digestive_tract	oesophagus	2.16137	0.848585		OCI-AML3	LAML	blood	acute_myeloid_leukaemia	2.94472	0.920585		NCI-H2461	MESO	lung	mesothelioma	16.0243	0.93639		NCI-H196
OCI-M1	LAML	blood	acute_myeloid_leukaemia	8.04816	0.89733		NCI-H513	MESO	lung	mesothelioma	3.10275	0.765636		NCI-H522	LUAD	lung	lung_NSCLC_adenocarcinoma	38.3783	0.950427		OE21	ESCA	aero_digestive_tract	oesophagus	1.69258	0.8473		OE21	ESCA	aero_digestive_tract	oesophagus	1.41574	0.833438		OCI-M1	LAML	blood	acute_myeloid_leukaemia	1.87195	0.909151		MM1S	MM	blood	myeloma	16.0277	0.994282		NCI-H1963
OCUB-M	BRCA	breast	breast	2.03307	0.748018		NCI-H520	LUSC	lung	lung_NSCLC_squamous_cell_carcinoma	9.19217	0.872932		NCI-H524	SCLC	lung	lung_small_cell_carcinoma	85.8267	0.993409		OE33	ESCA	aero_digestive_tract	oesophagus	12.285	0.945327		OE33	ESCA	aero_digestive_tract	oesophagus	8.74002	0.933252		OCUB-M	BRCA	breast	breast	5.14958	0.878131		SK-MM-2	MM	blood	myeloma	16.0779	0.981684		NCI-H1975
OCUM-1	STAD	digestive_system	stomach	573.812	0.975435		NCI-H522	LUAD	lung	lung_NSCLC_adenocarcinoma	9.79336	0.895628		NCI-H526	SCLC	lung	lung_small_cell_carcinoma	56.3571	0.978309		ONS-76	MB	nervous_system	medulloblastoma	21.7116	0.968531		ONS-76	MB	nervous_system	medulloblastoma	45.143	0.980989		OCUM-1	STAD	digestive_system	stomach	97.1719	0.973151		MHH-CALL-2	UNCLASSIFIED	blood	B_cell_leukemia	16.3291	0.988668		NCI-H1993
OE19	ESCA	aero_digestive_tract	oesophagus	0.309583	0.497526		NCI-H524	SCLC	lung	lung_small_cell_carcinoma	1.79568	0.788436		NCI-H596	UNCLASSIFIED	lung	lung_NSCLC_adenocarcinoma	89.9321	0.96121		OPM-2	MM	blood	myeloma	6.79028	0.985898		OPM-2	MM	blood	myeloma	11.2711	0.993174		OE19	ESCA	aero_digestive_tract	oesophagus	144.287	0.985013		BT-20	BRCA	breast	breast	16.4295	0.98681		NCI-H2009
OE21	ESCA	aero_digestive_tract	oesophagus	3.21736	0.763317		NCI-H526	SCLC	lung	lung_small_cell_carcinoma	4.49606	0.862321		NCI-H64	SCLC	lung	lung_small_cell_carcinoma	190.211	0.966812		OSC-20	HNSC	aero_digestive_tract	head_and_neck	13.7095	0.936736		OSC-20	HNSC	aero_digestive_tract	head_and_neck	18.0195	0.945363		OE21	ESCA	aero_digestive_tract	oesophagus	106.919	0.988137		A673	UNCLASSIFIED	soft_tissue	rhabdomyosarcoma	16.5074	0.984915		NCI-H2023
OE33	ESCA	aero_digestive_tract	oesophagus	3.84	0.774834		NCI-H596	UNCLASSIFIED	lung	lung_NSCLC_adenocarcinoma	10.9182	0.886096		NCI-H650	LUAD	lung	lung_NSCLC_adenocarcinoma	73.8731	0.970871		OS-RC-2	KIRC	kidney	kidney	29.1519	0.957208		OS-RC-2	KIRC	kidney	kidney	80.6709	0.975862		OE33	ESCA	aero_digestive_tract	oesophagus	33.5789	0.970487		CL-11	COREAD	digestive_system	large_intestine	16.6705	0.910606		NCI-H2029
ONS-76	MB	nervous_system	medulloblastoma	116.817	0.970058		NCI-H64	SCLC	lung	lung_small_cell_carcinoma	5.36572	0.795191		NCI-H661	UNCLASSIFIED	lung	lung_NSCLC_large_cell	66.8549	0.947054		OV-56	OV	urogenital_system	ovary	107.029	0.976181		OV-56	OV	urogenital_system	ovary	102.619	0.975626		ONS-76	MB	nervous_system	medulloblastoma	76.6812	0.986909		IMR-5	NB	nervous_system	neuroblastoma	16.6951	0.994301		NCI-H2030
OPM-2	MM	blood	myeloma	11.1261	0.94088		NCI-H650	LUAD	lung	lung_NSCLC_adenocarcinoma	16.7557	0.926962		NCI-H69	SCLC	lung	lung_small_cell_carcinoma	29.0814	0.952066		OV-90	OV	urogenital_system	ovary	65.8806	0.96783		OV-90	OV	urogenital_system	ovary	145.385	0.978991		OPM-2	MM	blood	myeloma	10.8964	0.99283		EW-18	UNCLASSIFIED	bone	ewings_sarcoma	16.7425	0.98375		NCI-H2052
OSC-20	HNSC	aero_digestive_tract	head_and_neck	80.8078	0.942061		NCI-H661	UNCLASSIFIED	lung	lung_NSCLC_large_cell	5.71028	0.838079		NCI-H716	COREAD	digestive_system	large_intestine	127.02	0.967157		OVCA420	OV	urogenital_system	ovary	0.359279	0.687271		OVCA420	OV	urogenital_system	ovary	0.520399	0.723379		OSC-20	HNSC	aero_digestive_tract	head_and_neck	143.682	0.983175		HOP-92	UNCLASSIFIED	lung	lung_NSCLC_large_cell	16.8379	0.944332		NCI-H2081
OS-RC-2	KIRC	kidney	kidney	50.4708	0.924627		NCI-H69	SCLC	lung	lung_small_cell_carcinoma	1.52449	0.704833		NCI-H720	UNCLASSIFIED	lung	lung_NSCLC_carcinoid	275.081	0.989271		OVCAR-3	OV	urogenital_system	ovary	9.14541	0.941204		OVCAR-3	OV	urogenital_system	ovary	21.4666	0.96586		OS-RC-2	KIRC	kidney	kidney	241.846	0.987237		HCC1500	BRCA	breast	breast	16.9289	0.97907		NCI-H2085
OV-56	OV	urogenital_system	ovary	385.082	0.9715		NCI-H716	COREAD	digestive_system	large_intestine	17.5202	0.908348		NCI-H727	UNCLASSIFIED	lung	lung_NSCLC_carcinoid	331.928	0.976439		OVCAR-4	OV	urogenital_system	ovary	22.386	0.956021		OVCAR-4	OV	urogenital_system	ovary	63.3724	0.976195		OV-56	OV	urogenital_system	ovary	103.792	0.975777		MOLT-13	ALL	blood	lymphoblastic_T_cell_leukaemia	16.9733	0.990667		NCI-H2087
OV-90	OV	urogenital_system	ovary	85.6743	0.935478		NCI-H720	UNCLASSIFIED	lung	lung_NSCLC_carcinoid	8.03843	0.886234		NCI-H747	COREAD	digestive_system	large_intestine	6.57931	0.801323		OVCAR-5	OV	urogenital_system	ovary	114.719	0.963071		OVCAR-5	OV	urogenital_system	ovary	44.7906	0.94361		OV-90	OV	urogenital_system	ovary	25.7463	0.947466		VCaP	PRAD	urogenital_system	prostate	17.0996	0.958332		NCI-H209
OVCA420	OV	urogenital_system	ovary	1.26119	0.651111		NCI-H727	UNCLASSIFIED	lung	lung_NSCLC_carcinoid	15.2521	0.89107		NCI-H810	UNCLASSIFIED	lung	lung_NSCLC_large_cell	142.647	0.987061		OVCAR-8	OV	urogenital_system	ovary	5.55336	0.94943		OVCAR-8	OV	urogenital_system	ovary	11.7037	0.972707		OVCA420	OV	urogenital_system	ovary	208.297	0.985274		TGW	NB	nervous_system	neuroblastoma	17.1179	0.978735		NCI-H211
OVCAR-3	OV	urogenital_system	ovary	103.355	0.965006		NCI-H747	COREAD	digestive_system	large_intestine	3.15407	0.769919		NCI-H82	SCLC	lung	lung_small_cell_carcinoma	25.9745	0.977337		OVISE	OV	urogenital_system	ovary	5.21822	0.907501		OVISE	OV	urogenital_system	ovary	18.6218	0.95502		OVCAR-3	OV	urogenital_system	ovary	116.372	0.989131		GAK	SKCM	skin	melanoma	17.1962	0.982083		NCI-H2110
OVCAR-4	OV	urogenital_system	ovary	137.76	0.961002		NCI-H810	UNCLASSIFIED	lung	lung_NSCLC_large_cell	8.9776	0.902809		NCI-H835	UNCLASSIFIED	lung	lung_NSCLC_carcinoid	90.5085	0.979218		OVKATE	OV	urogenital_system	ovary	15.18	0.894894		OVKATE	OV	urogenital_system	ovary	62.6064	0.939326		OVCAR-4	OV	urogenital_system	ovary	63.0581	0.976124		MC-CAR	MM	blood	haematopoietic_neoplasm_other	17.2485	0.991324		NCI-H2122
OVCAR-5	OV	urogenital_system	ovary	72.9975	0.908752		NCI-H82	SCLC	lung	lung_small_cell_carcinoma	3.26	0.851943		NCI-H841	SCLC	lung	lung_small_cell_carcinoma	88.8402	0.960424		OVMIU	OV	urogenital_system	ovary	0.977485	0.769409		OVMIU	OV	urogenital_system	ovary	1.01876	0.772779		OVCAR-5	OV	urogenital_system	ovary	314.54	0.976862		NCI-H526	SCLC	lung	lung_small_cell_carcinoma	17.3143	0.985459		NCI-H2135
OVCAR-8	OV	urogenital_system	ovary	8.96915	0.884578		NCI-H835	UNCLASSIFIED	lung	lung_NSCLC_carcinoid	1.90096	0.72841		NCI-H847	SCLC	lung	lung_small_cell_carcinoma	81.6451	0.987571		OVTOKO	OV	urogenital_system	ovary	7.64284	0.910513		OVTOKO	OV	urogenital_system	ovary	30.8986	0.956605		OVCAR-8	OV	urogenital_system	ovary	2.81833	0.915411		LU-139	SCLC	lung	lung_small_cell_carcinoma	17.4798	0.977751		NCI-H2141
OVISE	OV	urogenital_system	ovary	30.105	0.914364		NCI-H841	SCLC	lung	lung_small_cell_carcinoma	8.225	0.86864		NCI-H929	MM	blood	myeloma	106.361	0.992301		P12-ICHIKAWA	ALL	blood	lymphoblastic_T_cell_leukaemia	7.29291	0.973647		P12-ICHIKAWA	ALL	blood	lymphoblastic_T_cell_leukaemia	23.991	0.99265		OVISE	OV	urogenital_system	ovary	115.5	0.985462		TOV-112D	OV	urogenital_system	ovary	17.5614	0.980357		NCI-H2170
OVKATE	OV	urogenital_system	ovary	100.229	0.905323		NCI-H847	SCLC	lung	lung_small_cell_carcinoma	3.00545	0.795146		NCI-N87	STAD	digestive_system	stomach	0.245402	0.509248		P30-OHK	ALL	blood	lymphoblastic_leukemia	0.767764	0.832635		P30-OHK	ALL	blood	lymphoblastic_leukemia	11.5435	0.988783		OVKATE	OV	urogenital_system	ovary	181.678	0.960753		Calu-6	LUAD	lung	lung_NSCLC_adenocarcinoma	17.5621	0.946345		NCI-H2171
OVMIU	OV	urogenital_system	ovary	2.38471	0.70662		NCI-H929	MM	blood	myeloma	4.20785	0.865395		NEC8	UNCLASSIFIED	urogenital_system	testis	54.0556	0.994936		P31-FUJ	LAML	blood	acute_myeloid_leukaemia	5.78293	0.95149		P31-FUJ	LAML	blood	acute_myeloid_leukaemia	22.0577	0.984541		OVMIU	OV	urogenital_system	ovary	231.045	0.981866		HMV-II	SKCM	skin	melanoma	17.9691	0.958564		NCI-H2172
OVTOKO	OV	urogenital_system	ovary	16.2369	0.86602		NCI-N87	STAD	digestive_system	stomach	0.006311	0.22862		NH-12	NB	nervous_system	neuroblastoma	233.294	0.977839		P32-ISH	UNCLASSIFIED	blood	Burkitt_lymphoma	10.1373	0.994217		P32-ISH	UNCLASSIFIED	blood	Burkitt_lymphoma	8.72668	0.992657		OVTOKO	OV	urogenital_system	ovary	101.801	0.977569		NB14	NB	nervous_system	neuroblastoma	18.5394	0.989744		NCI-H2196
P12-ICHIKAWA	ALL	blood	lymphoblastic_T_cell_leukaemia	4.54745	0.842402		NEC8	UNCLASSIFIED	urogenital_system	testis	6.25361	0.917204		NKM-1	LAML	blood	acute_myeloid_leukaemia	93.3195	0.981479		PA-1	UNCLASSIFIED	urogenital_system	ovary	7.41851	0.963095		PA-1	UNCLASSIFIED	urogenital_system	ovary	25.9613	0.988054		P12-ICHIKAWA	ALL	blood	lymphoblastic_T_cell_leukaemia	4.53321	0.957641		SNU-1	STAD	digestive_system	stomach	18.8193	0.982395		NCI-H2227
P30-OHK	ALL	blood	lymphoblastic_leukemia	19.6614	0.960626		NH-12	NB	nervous_system	neuroblastoma	10.7245	0.883423		NOMO-1	LAML	blood	acute_myeloid_leukaemia	48.7036	0.977187		PANC-02-03	PAAD	pancreas	pancreas	9.80587	0.905261		PANC-02-03	PAAD	pancreas	pancreas	32.2832	0.945338		P30-OHK	ALL	blood	lymphoblastic_leukemia	7.08529	0.979822		HCC-15	LUSC	lung	lung_NSCLC_squamous_cell_carcinoma	19.117	0.959413		NCI-H2228
P31-FUJ	LAML	blood	acute_myeloid_leukaemia	82.4626	0.980001		NKM-1	LAML	blood	acute_myeloid_leukaemia	2.45097	0.759854		NOS-1	UNCLASSIFIED	bone	osteosarcoma	27.6672	0.952023		PANC-03-27	PAAD	pancreas	pancreas	12.6418	0.931452		PANC-03-27	PAAD	pancreas	pancreas	9.51404	0.920737		P31-FUJ	LAML	blood	acute_myeloid_leukaemia	4.83254	0.944048		COR-L279	SCLC	lung	lung_small_cell_carcinoma	19.1963	0.977777		NCI-H226
P32-ISH	UNCLASSIFIED	blood	Burkitt_lymphoma	4.55743	0.865125		NOMO-1	LAML	blood	acute_myeloid_leukaemia	3.4683	0.842717		NTERA-2-cl-D1	UNCLASSIFIED	urogenital_system	testis	37.8547	0.950182		PANC-04-03	PAAD	pancreas	pancreas	18.8027	0.876597		PANC-04-03	PAAD	pancreas	pancreas	106.499	0.930368		P32-ISH	UNCLASSIFIED	blood	Burkitt_lymphoma	3.03686	0.964431		CAMA-1	BRCA	breast	breast	19.8275	0.98251		NCI-H2291
PA-1	UNCLASSIFIED	urogenital_system	ovary	6.76247	0.865744		NOS-1	UNCLASSIFIED	bone	osteosarcoma	2.49763	0.805324		NUGC-3	STAD	digestive_system	stomach	3.19027	0.775365		PANC-08-13	PAAD	pancreas	pancreas	9.30309	0.912042		PANC-08-13	PAAD	pancreas	pancreas	67.812	0.967685		PA-1	UNCLASSIFIED	urogenital_system	ovary	26.5873	0.988317		TK	DLBC	blood	B_cell_lymphoma	19.9429	0.993388		NCI-H23
PANC-02-03	PAAD	pancreas	pancreas	44.7671	0.901379		NTERA-2-cl-D1	UNCLASSIFIED	urogenital_system	testis	5.6875	0.834293		NUGC-4	STAD	digestive_system	stomach	13.1394	0.834038		PANC-10-05	PAAD	pancreas	pancreas	62.9944	0.952667		PANC-10-05	PAAD	pancreas	pancreas	43.1076	0.943865		PANC-02-03	PAAD	pancreas	pancreas	49.8828	0.955691		L-428	UNCLASSIFIED	blood	Hodgkin_lymphoma	19.9593	0.989656		NCI-H2342
PANC-03-27	PAAD	pancreas	pancreas	31.5527	0.902819		NUGC-3	STAD	digestive_system	stomach	0.830713	0.679542		NY	UNCLASSIFIED	bone	osteosarcoma	48.6618	0.964442		PA-TU-8902	PAAD	pancreas	pancreas	48.7216	0.954862		PA-TU-8902	PAAD	pancreas	pancreas	85.7064	0.965782		PANC-03-27	PAAD	pancreas	pancreas	169.424	0.983629		SW837	COREAD	digestive_system	large_intestine	20.0809	0.961848		NCI-H2347
PANC-04-03	PAAD	pancreas	pancreas	182.095	0.900224		NUGC-4	STAD	digestive_system	stomach	2.17097	0.733435		OACM5-1	ESCA	aero_digestive_tract	oesophagus	15.3949	0.883168		PA-TU-8988T	PAAD	pancreas	pancreas	11.7451	0.93909		PA-TU-8988T	PAAD	pancreas	pancreas	28.164	0.963366		PANC-04-03	PAAD	pancreas	pancreas	664.448	0.963461		HCT-116	COREAD	digestive_system	large_intestine	20.1764	0.990285		NCI-H2369
PANC-08-13	PAAD	pancreas	pancreas	287.449	0.964749		NY	UNCLASSIFIED	bone	osteosarcoma	9.95906	0.904377		OACp4C	ESCA	aero_digestive_tract	oesophagus	9.25797	0.881983		PC-14	LUAD	lung	lung_NSCLC_adenocarcinoma	0.115062	0.566755		PC-14	LUAD	lung	lung_NSCLC_adenocarcinoma	0.199798	0.626867		PANC-08-13	PAAD	pancreas	pancreas	269.033	0.98461		NCI-H1355	LUAD	lung	lung_NSCLC_adenocarcinoma	20.3831	0.944635		NCI-H2373
PANC-10-05	PAAD	pancreas	pancreas	11.0659	0.813001		OACM5-1	ESCA	aero_digestive_tract	oesophagus	13.0933	0.886835		OAW-28	OV	urogenital_system	ovary	206.511	0.969939		PC-3	PRAD	urogenital_system	prostate	71.5512	0.966612		PC-3	PRAD	urogenital_system	prostate	149.271	0.977255		PANC-10-05	PAAD	pancreas	pancreas	34.6844	0.938179		SK-PN-DW	UNCLASSIFIED	bone	ewings_sarcoma	20.4291	0.990163		NCI-H2405
PA-TU-8902	PAAD	pancreas	pancreas	396.264	0.964431		OACp4C	ESCA	aero_digestive_tract	oesophagus	3.01766	0.812653		OAW-42	OV	urogenital_system	ovary	155.824	0.969583		PC-3_[JPC-3]	LUAD	lung	lung_NSCLC_adenocarcinoma	0.219757	0.62674		PC-3_[JPC-3]	LUAD	lung	lung_NSCLC_adenocarcinoma	0.173553	0.603318		PA-TU-8902	PAAD	pancreas	pancreas	340.131	0.982925		NB10	NB	nervous_system	neuroblastoma	20.4519	0.982517		NCI-H2444
PA-TU-8988T	PAAD	pancreas	pancreas	257.874	0.974578		OAW-28	OV	urogenital_system	ovary	15.7109	0.893917		OC-314	OV	urogenital_system	ovary	23.9196	0.944054		PCI-30	HNSC	aero_digestive_tract	head_and_neck	27.7279	0.951067		PCI-30	HNSC	aero_digestive_tract	head_and_neck	46.42	0.962717		PA-TU-8988T	PAAD	pancreas	pancreas	80.0476	0.980604		KP-3	UNCLASSIFIED	pancreas	pancreas	20.4653	0.933096		NCI-H2452
PC-14	LUAD	lung	lung_NSCLC_adenocarcinoma	2.30265	0.712224		OAW-42	OV	urogenital_system	ovary	29.078	0.928176		OCI-AML2	LAML	blood	acute_myeloid_leukaemia	34.5195	0.99043		PEO1	OV	urogenital_system	ovary	29.7058	0.94836		PEO1	OV	urogenital_system	ovary	114.961	0.974258		PC-14	LUAD	lung	lung_NSCLC_adenocarcinoma	310.63	0.988531		MOLT-4	ALL	blood	lymphoblastic_leukemia	20.5809	0.993583		NCI-H2461
PC-3	PRAD	urogenital_system	prostate	140.408	0.946364		OC-314	OV	urogenital_system	ovary	1.4557	0.699209		OCI-AML3	LAML	blood	acute_myeloid_leukaemia	46.3983	0.971455		PF-382	ALL	blood	lymphoblastic_T_cell_leukaemia	26.2189	0.987566		PF-382	ALL	blood	lymphoblastic_T_cell_leukaemia	11.5213	0.973955		PC-3	PRAD	urogenital_system	prostate	294.553	0.984145		EBC-1	LUSC	lung	lung_NSCLC_squamous_cell_carcinoma	20.6398	0.957001		NCI-H2591
PC-3_[JPC-3]	LUAD	lung	lung_NSCLC_adenocarcinoma	1.78272	0.673245		OCI-AML2	LAML	blood	acute_myeloid_leukaemia	4.57925	0.89115		OCI-AML5	LAML	blood	acute_myeloid_leukaemia	24.0121	0.990382		PFSK-1	MB	nervous_system	medulloblastoma	7.0435	0.958145		PFSK-1	MB	nervous_system	medulloblastoma	7.22349	0.958999		PC-3_[JPC-3]	LUAD	lung	lung_NSCLC_adenocarcinoma	259.532	0.979244		ME-1	LAML	blood	acute_myeloid_leukaemia	20.7203	0.990239		NCI-H2595
PCI-30	HNSC	aero_digestive_tract	head_and_neck	29.8514	0.895171		OCI-AML3	LAML	blood	acute_myeloid_leukaemia	2.59625	0.811894		OCI-M1	LAML	blood	acute_myeloid_leukaemia	40.7285	0.979983		PL18	PAAD	pancreas	pancreas	54.0201	0.97283		PL18	PAAD	pancreas	pancreas	53.9942	0.972822		PCI-30	HNSC	aero_digestive_tract	head_and_neck	215.173	0.983885		NCI-H835	UNCLASSIFIED	lung	lung_NSCLC_carcinoid	20.9647	0.983304		NCI-H2722
PEO1	OV	urogenital_system	ovary	65.9621	0.923213		OCI-AML5	LAML	blood	acute_myeloid_leukaemia	4.13372	0.87663		OCUB-M	BRCA	breast	breast	2.93242	0.809943		PL4	PAAD	pancreas	pancreas	36.4679	0.966761		PL4	PAAD	pancreas	pancreas	10.4952	0.932462		PEO1	OV	urogenital_system	ovary	284.908	0.984113		A2058	SKCM	skin	melanoma	21.7798	0.993807		NCI-H2731
PF-382	ALL	blood	lymphoblastic_T_cell_leukaemia	5.22756	0.841206		OCI-M1	LAML	blood	acute_myeloid_leukaemia	2.77076	0.829006		OCUM-1	STAD	digestive_system	stomach	271.542	0.966582		PSN1	PAAD	pancreas	pancreas	23.4482	0.966487		PSN1	PAAD	pancreas	pancreas	51.824	0.980114		PF-382	ALL	blood	lymphoblastic_T_cell_leukaemia	5.04407	0.94765		OV-90	OV	urogenital_system	ovary	21.7883	0.947646		NCI-H2795
PFSK-1	MB	nervous_system	medulloblastoma	9.03162	0.884971		OCUB-M	BRCA	breast	breast	0.340816	0.600771		OE19	ESCA	aero_digestive_tract	oesophagus	1.05923	0.665964		PWR-1E	PRAD	urogenital_system	prostate	10.1585	0.966736		PWR-1E	PRAD	urogenital_system	prostate	17.9879	0.979313		PFSK-1	MB	nervous_system	medulloblastoma	7.64301	0.960855		AU565	BRCA	breast	breast	21.883	0.978194		NCI-H28
PL18	PAAD	pancreas	pancreas	379.287	0.977789		OCUM-1	STAD	digestive_system	stomach	48.1641	0.928558		OE21	ESCA	aero_digestive_tract	oesophagus	2.78292	0.770525		Raji	UNCLASSIFIED	blood	Burkitt_lymphoma	3.96436	0.955138		Raji	UNCLASSIFIED	blood	Burkitt_lymphoma	17.2538	0.990872		PL18	PAAD	pancreas	pancreas	115.54	0.982745		KP-4	PAAD	pancreas	pancreas	22.4236	0.976646		NCI-H2803
PL4	PAAD	pancreas	pancreas	114.924	0.956513		OE19	ESCA	aero_digestive_tract	oesophagus	0.034134	0.356966		OE33	ESCA	aero_digestive_tract	oesophagus	10.4671	0.868938		Ramos-2G6-4C10	UNCLASSIFIED	blood	Burkitt_lymphoma	7.83363	0.997508		Ramos-2G6-4C10	UNCLASSIFIED	blood	Burkitt_lymphoma	4.68585	0.992074		PL4	PAAD	pancreas	pancreas	34.5425	0.965684		RT-112	BLCA	urogenital_system	bladder	22.5054	0.977812		NCI-H2804
PSN1	PAAD	pancreas	pancreas	60.5156	0.949032		OE21	ESCA	aero_digestive_tract	oesophagus	1.05384	0.706934		ONS-76	MB	nervous_system	medulloblastoma	297.824	0.985739		RCC10RGB	KIRC	kidney	kidney	2.4113	0.802283		RCC10RGB	KIRC	kidney	kidney	8.35175	0.87064		PSN1	PAAD	pancreas	pancreas	72.4263	0.984116		SK-ES-1	UNCLASSIFIED	bone	ewings_sarcoma	22.5236	0.986708		NCI-H2818
PWR-1E	PRAD	urogenital_system	prostate	80.6324	0.977316		OE33	ESCA	aero_digestive_tract	oesophagus	1.20345	0.716308		OPM-2	MM	blood	myeloma	53.8916	0.99338		RCC-JW	KIRC	kidney	kidney	21.3993	0.967167		RCC-JW	KIRC	kidney	kidney	36.0777	0.976927		PWR-1E	PRAD	urogenital_system	prostate	13.6715	0.973954		GRANTA-519	DLBC	blood	B_cell_lymphoma	22.6969	0.971753		NCI-H2869
Raji	UNCLASSIFIED	blood	Burkitt_lymphoma	10.6456	0.919854		ONS-76	MB	nervous_system	medulloblastoma	9.43133	0.885843		OSC-20	HNSC	aero_digestive_tract	head_and_neck	23.8395	0.900917		RC-K8	DLBC	blood	B_cell_lymphoma	27.4906	0.97975		RC-K8	DLBC	blood	B_cell_lymphoma	28.8274	0.980472		Raji	UNCLASSIFIED	blood	Burkitt_lymphoma	1.00743	0.855988		RC-K8	DLBC	blood	B_cell_lymphoma	22.9263	0.978833		NCI-H290
Ramos-2G6-4C10	UNCLASSIFIED	blood	Burkitt_lymphoma	4.36188	0.871569		OPM-2	MM	blood	myeloma	7.59112	0.928187		OS-RC-2	KIRC	kidney	kidney	53.6861	0.93323		RCM-1	COREAD	digestive_system	large_intestine	16.054	0.923923		RCM-1	COREAD	digestive_system	large_intestine	55.2945	0.957686		Ramos-2G6-4C10	UNCLASSIFIED	blood	Burkitt_lymphoma	3.3015	0.983294		HT55	COREAD	digestive_system	large_intestine	23.2565	0.96637		NCI-H292
RCC10RGB	KIRC	kidney	kidney	3.37465	0.710744		OSC-20	HNSC	aero_digestive_tract	head_and_neck	8.01555	0.853932		OV-56	OV	urogenital_system	ovary	370.934	0.973392		RD	UNCLASSIFIED	soft_tissue	rhabdomyosarcoma	27.6457	0.972317		RD	UNCLASSIFIED	soft_tissue	rhabdomyosarcoma	44.2585	0.979915		RCC10RGB	KIRC	kidney	kidney	385.624	0.972066		RCM-1	COREAD	digestive_system	large_intestine	23.2909	0.94128		NCI-H3118
RCC-JW	KIRC	kidney	kidney	6.57261	0.830509		OS-RC-2	KIRC	kidney	kidney	18.6779	0.899051		OV-90	OV	urogenital_system	ovary	250.996	0.966		REH	UNCLASSIFIED	blood	B_cell_leukemia	12.225	0.991199		REH	UNCLASSIFIED	blood	B_cell_leukemia	16.1543	0.993891		RCC-JW	KIRC	kidney	kidney	27.7943	0.972453		TC-YIK	UNCLASSIFIED	urogenital_system	cervix	23.6674	0.985205		NCI-H3122
RC-K8	DLBC	blood	B_cell_lymphoma	9.24058	0.870767		OV-56	OV	urogenital_system	ovary	171.126	0.963886		OVCA420	OV	urogenital_system	ovary	0.24366	0.470856		RERF-GC-1B	STAD	digestive_system	stomach	6.64764	0.933357		RERF-GC-1B	STAD	digestive_system	stomach	11.2193	0.952387		RC-K8	DLBC	blood	B_cell_lymphoma	4.51893	0.925663		NCI-H720	UNCLASSIFIED	lung	lung_NSCLC_carcinoid	23.7717	0.97948		NCI-H322M
RCM-1	COREAD	digestive_system	large_intestine	28.3322	0.879592		OV-90	OV	urogenital_system	ovary	29.6239	0.9116		OVCAR-3	OV	urogenital_system	ovary	54.7304	0.952058		RERF-LC-KJ	LUAD	lung	lung_NSCLC_adenocarcinoma	2.60172	0.874183		RERF-LC-KJ	LUAD	lung	lung_NSCLC_adenocarcinoma	6.73311	0.925282		RCM-1	COREAD	digestive_system	large_intestine	282.66	0.98131		IST-SL2	SCLC	lung	lung_small_cell_carcinoma	23.9356	0.988517		NCI-H345
RD	UNCLASSIFIED	soft_tissue	rhabdomyosarcoma	51.5778	0.947123		OVCA420	OV	urogenital_system	ovary	0.162364	0.513791		OVCAR-4	OV	urogenital_system	ovary	277.067	0.976439		RERF-LC-Sq1	LUSC	lung	lung_NSCLC_squamous_cell_carcinoma	1.67651	0.8384		RERF-LC-Sq1	LUSC	lung	lung_NSCLC_squamous_cell_carcinoma	1.46842	0.82826		RD	UNCLASSIFIED	soft_tissue	rhabdomyosarcoma	38.9921	0.97809		KMOE-2	LAML	blood	acute_myeloid_leukaemia	24.0321	0.991196		NCI-H358
REH	UNCLASSIFIED	blood	B_cell_leukemia	14.7495	0.950456		OVCAR-3	OV	urogenital_system	ovary	4.97099	0.840262		OVCAR-5	OV	urogenital_system	ovary	31.2018	0.881746		RF-48	STAD	digestive_system	stomach	20.3016	0.9825		RF-48	STAD	digestive_system	stomach	26.6789	0.98623		REH	UNCLASSIFIED	blood	B_cell_leukemia	6.24111	0.979315		HEC-1	UCEC	urogenital_system	endometrium	24.1152	0.96692		NCI-H441
RERF-GC-1B	STAD	digestive_system	stomach	19.9228	0.908972		OVCAR-4	OV	urogenital_system	ovary	15.9334	0.897718		OVCAR-8	OV	urogenital_system	ovary	26.1376	0.951742		RH-1	UNCLASSIFIED	soft_tissue	rhabdomyosarcoma	3.45837	0.951307		RH-1	UNCLASSIFIED	soft_tissue	rhabdomyosarcoma	8.07897	0.980427		RERF-GC-1B	STAD	digestive_system	stomach	97.5611	0.989434		SW620	COREAD	digestive_system	large_intestine	24.1636	0.962009		NCI-H446
RERF-LC-KJ	LUAD	lung	lung_NSCLC_adenocarcinoma	19.3315	0.897988		OVCAR-5	OV	urogenital_system	ovary	9.27245	0.832878		OVISE	OV	urogenital_system	ovary	38.6631	0.931853		RH-41	UNCLASSIFIED	soft_tissue	rhabdomyosarcoma	27.0947	0.988762		RH-41	UNCLASSIFIED	soft_tissue	rhabdomyosarcoma	12.3112	0.97673		RERF-LC-KJ	LUAD	lung	lung_NSCLC_adenocarcinoma	62.511	0.981488		TGBC11TKB	STAD	digestive_system	stomach	24.1961	0.981294		NCI-H460
RERF-LC-Sq1	LUSC	lung	lung_NSCLC_squamous_cell_carcinoma	2.75868	0.741611		OVCAR-8	OV	urogenital_system	ovary	4.6	0.859143		OVK-18	OV	urogenital_system	ovary	185.855	0.980583		RKN	UNCLASSIFIED	urogenital_system	ovary	74.754	0.973883		RKN	UNCLASSIFIED	urogenital_system	ovary	95.2058	0.977223		RERF-LC-Sq1	LUSC	lung	lung_NSCLC_squamous_cell_carcinoma	99.0075	0.984484		UACC-257	SKCM	skin	melanoma	24.3217	0.958114		NCI-H510A
RF-48	STAD	digestive_system	stomach	164.627	0.988571		OVISE	OV	urogenital_system	ovary	4.81479	0.829456		OVKATE	OV	urogenital_system	ovary	134.047	0.915282		RKO	COREAD	digestive_system	large_intestine	35.7901	0.986836		RKO	COREAD	digestive_system	large_intestine	37.8603	0.987439		RF-48	STAD	digestive_system	stomach	46.883	0.991666		NUGC-4	STAD	digestive_system	stomach	24.4875	0.930521		NCI-H513
RH-1	UNCLASSIFIED	soft_tissue	rhabdomyosarcoma	6.18065	0.878335		OVK-18	OV	urogenital_system	ovary	98.3446	0.983721		OVMIU	OV	urogenital_system	ovary	0.756386	0.623269		RL95-2	UNCLASSIFIED	urogenital_system	endometrium	5.90262	0.938436		RL95-2	UNCLASSIFIED	urogenital_system	endometrium	9.89544	0.957224		RH-1	UNCLASSIFIED	soft_tissue	rhabdomyosarcoma	2.51626	0.933661		COR-L311	SCLC	lung	lung_small_cell_carcinoma	24.743	0.992955		NCI-H520
RH-41	UNCLASSIFIED	soft_tissue	rhabdomyosarcoma	8.37552	0.883922		OVKATE	OV	urogenital_system	ovary	19.7642	0.830646		OVTOKO	OV	urogenital_system	ovary	5.01999	0.799613		RMG-I	UNCLASSIFIED	urogenital_system	ovary	1.47511	0.786882		RMG-I	UNCLASSIFIED	urogenital_system	ovary	2.63806	0.8265		RH-41	UNCLASSIFIED	soft_tissue	rhabdomyosarcoma	6.2064	0.957564		ES1	UNCLASSIFIED	bone	ewings_sarcoma	25.546	0.985573		NCI-H522
RKN	UNCLASSIFIED	urogenital_system	ovary	415.807	0.975408		OVMIU	OV	urogenital_system	ovary	0.096252	0.462744		P12-ICHIKAWA	ALL	blood	lymphoblastic_T_cell_leukaemia	21.3896	0.959286		RO82-W-1	THCA	thyroid	thyroid	235.241	0.956424		RO82-W-1	THCA	thyroid	thyroid	729.561	0.971926		RKN	UNCLASSIFIED	urogenital_system	ovary	186.325	0.984493		NCI-H2122	LUAD	lung	lung_NSCLC_adenocarcinoma	25.7412	0.99048		NCI-H524
RKO	COREAD	digestive_system	large_intestine	41.5593	0.957423		OVTOKO	OV	urogenital_system	ovary	3.09396	0.784397		P30-OHK	ALL	blood	lymphoblastic_leukemia	22.7534	0.969522		RPMI-6666	UNCLASSIFIED	blood	Hodgkin_lymphoma	8.54299	0.967041		RPMI-6666	UNCLASSIFIED	blood	Hodgkin_lymphoma	13.6357	0.978191		RKO	COREAD	digestive_system	large_intestine	5.96467	0.945363		OCUB-M	BRCA	breast	breast	25.9394	0.992286		NCI-H526
RL95-2	UNCLASSIFIED	urogenital_system	endometrium	9.39575	0.872637		P12-ICHIKAWA	ALL	blood	lymphoblastic_T_cell_leukaemia	1.39757	0.75851		P31-FUJ	LAML	blood	acute_myeloid_leukaemia	146.374	0.988007		RPMI-7951	SKCM	skin	melanoma	13.7098	0.976419		RPMI-7951	SKCM	skin	melanoma	30.1773	0.988282		RL95-2	UNCLASSIFIED	urogenital_system	endometrium	61.7743	0.989399		JSC-1	DLBC	blood	B_cell_lymphoma	26.0753	0.990197		NCI-H596
RMG-I	UNCLASSIFIED	urogenital_system	ovary	3.70622	0.733277		P30-OHK	ALL	blood	lymphoblastic_leukemia	2.97595	0.84028		P32-ISH	UNCLASSIFIED	blood	Burkitt_lymphoma	16.6787	0.971589		RPMI-8226	MM	blood	myeloma	6.50249	0.9732		RPMI-8226	MM	blood	myeloma	18.4802	0.991633		RMG-I	UNCLASSIFIED	urogenital_system	ovary	190.283	0.972669		SW1417	COREAD	digestive_system	large_intestine	26.3015	0.898575		NCI-H64
RO82-W-1	THCA	thyroid	thyroid	908.733	0.951911		P31-FUJ	LAML	blood	acute_myeloid_leukaemia	2.17892	0.747185		PA-1	UNCLASSIFIED	urogenital_system	ovary	17.4944	0.93782		RPMI-8402	ALL	blood	lymphoblastic_T_cell_leukaemia	3.70044	0.954574		RPMI-8402	ALL	blood	lymphoblastic_T_cell_leukaemia	16.1101	0.991224		RO82-W-1	THCA	thyroid	thyroid	1278.89	0.977506		HT-1080	UNCLASSIFIED	soft_tissue	fibrosarcoma	26.3436	0.969418		NCI-H647
RPMI-6666	UNCLASSIFIED	blood	Hodgkin_lymphoma	5.50955	0.847113		P32-ISH	UNCLASSIFIED	blood	Burkitt_lymphoma	1.43212	0.769011		PANC-02-03	PAAD	pancreas	pancreas	11.3426	0.840245		RS4-11	ALL	blood	leukemia	2.51418	0.931756		RS4-11	ALL	blood	leukemia	16.4492	0.990715		RPMI-6666	UNCLASSIFIED	blood	Hodgkin_lymphoma	8.1675	0.965735		DiFi	COREAD	digestive_system	large_intestine	26.4739	0.971614		NCI-H650
RPMI-7951	SKCM	skin	melanoma	7.09133	0.866249		PA-1	UNCLASSIFIED	urogenital_system	ovary	3.89165	0.848448		PANC-03-27	PAAD	pancreas	pancreas	24.0065	0.889174		RT-112	BLCA	urogenital_system	bladder	5.85049	0.936224		RT-112	BLCA	urogenital_system	bladder	21.6252	0.974894		RPMI-7951	SKCM	skin	melanoma	22.9481	0.985019		NB12	NB	nervous_system	neuroblastoma	26.9619	0.975239		NCI-H661
RPMI-8226	MM	blood	myeloma	11.841	0.927226		PANC-02-03	PAAD	pancreas	pancreas	4.09795	0.791851		PANC-04-03	PAAD	pancreas	pancreas	47.3878	0.847528		RT4	BLCA	urogenital_system	bladder	7.02814	0.949028		RT4	BLCA	urogenital_system	bladder	9.41635	0.958937		RPMI-8226	MM	blood	myeloma	15.7416	0.989946		CADO-ES1	UNCLASSIFIED	bone	ewings_sarcoma	27.1029	0.99244		NCI-H69
RPMI-8402	ALL	blood	lymphoblastic_T_cell_leukaemia	1.97393	0.75018		PANC-03-27	PAAD	pancreas	pancreas	5.15798	0.784807		PANC-08-13	PAAD	pancreas	pancreas	137.243	0.952698		Saos-2	UNCLASSIFIED	bone	osteosarcoma	65.6776	0.98466		Saos-2	UNCLASSIFIED	bone	osteosarcoma	65.2054	0.984583		RPMI-8402	ALL	blood	lymphoblastic_T_cell_leukaemia	5.64996	0.970931		MDA-MB-157	BRCA	breast	breast	27.3951	0.978467		NCI-H716
RS4-11	ALL	blood	leukemia	21.7128	0.95984		PANC-04-03	PAAD	pancreas	pancreas	26.6929	0.819359		PANC-10-05	PAAD	pancreas	pancreas	90.3139	0.92458		SAS	HNSC	aero_digestive_tract	head_and_neck	1.76483	0.865903		SAS	HNSC	aero_digestive_tract	head_and_neck	10.2415	0.956705		RS4-11	ALL	blood	leukemia	3.21715	0.945892		DBTRG-05MG	GBM	nervous_system	glioma	27.4037	0.911315		NCI-H720
RT-112	BLCA	urogenital_system	bladder	20.0453	0.918239		PANC-08-13	PAAD	pancreas	pancreas	33.0638	0.915071		PA-TU-8902	PAAD	pancreas	pancreas	233.057	0.957715		SAT	HNSC	aero_digestive_tract	head_and_neck	2.17845	0.855774		SAT	HNSC	aero_digestive_tract	head_and_neck	1.27827	0.815811		RT-112	BLCA	urogenital_system	bladder	56.788	0.987953		NCI-H1573	LUAD	lung	lung_NSCLC_adenocarcinoma	27.4428	0.96468		NCI-H727
RT4	BLCA	urogenital_system	bladder	40.0238	0.953666		PANC-10-05	PAAD	pancreas	pancreas	7.21974	0.819345		PA-TU-8988T	PAAD	pancreas	pancreas	86.7532	0.955522		SBC-3	SCLC	lung	lung_small_cell_carcinoma	20.3836	0.98237		SBC-3	SCLC	lung	lung_small_cell_carcinoma	22.0583	0.983541		RT4	BLCA	urogenital_system	bladder	18.0337	0.975064		SK-HEP-1	LIHC	digestive_system	liver	27.6755	0.985804		NCI-H747
Saos-2	UNCLASSIFIED	bone	osteosarcoma	58.3883	0.951032		PA-TU-8902	PAAD	pancreas	pancreas	34.2131	0.908018		PC-14	LUAD	lung	lung_NSCLC_adenocarcinoma	0.050503	0.344494		SBC-5	SCLC	lung	lung_small_cell_carcinoma	10.0254	0.973811		SBC-5	SCLC	lung	lung_small_cell_carcinoma	26.7693	0.989645		Saos-2	UNCLASSIFIED	bone	osteosarcoma	75.107	0.986028		LS-1034	COREAD	digestive_system	large_intestine	27.9002	0.985436		NCI-H748
SAS	HNSC	aero_digestive_tract	head_and_neck	4.10366	0.800146		PA-TU-8988T	PAAD	pancreas	pancreas	8.01207	0.861655		PC-3	PRAD	urogenital_system	prostate	335.899	0.968413		SCC-15	HNSC	aero_digestive_tract	head_and_neck	2.41507	0.864435		SCC-15	HNSC	aero_digestive_tract	head_and_neck	1.92916	0.848894		SAS	HNSC	aero_digestive_tract	head_and_neck	4.43526	0.9234		KM-H2	UNCLASSIFIED	blood	Hodgkin_lymphoma	27.9092	0.990166		NCI-H810
SAT	HNSC	aero_digestive_tract	head_and_neck	3.08482	0.751278		PC-14	LUAD	lung	lung_NSCLC_adenocarcinoma	0.056836	0.409183		PC-3_[JPC-3]	LUAD	lung	lung_NSCLC_adenocarcinoma	0.142463	0.417997		SCC-3	DLBC	blood	B_cell_lymphoma	3.72616	0.958425		SCC-3	DLBC	blood	B_cell_lymphoma	15.0642	0.991986		SAT	HNSC	aero_digestive_tract	head_and_neck	133.355	0.986686		DMS-273	SCLC	lung	lung_small_cell_carcinoma	28.1832	0.988847		NCI-H82
SBC-3	SCLC	lung	lung_small_cell_carcinoma	46.2857	0.965549		PC-3	PRAD	urogenital_system	prostate	92.1741	0.945714		PCI-30	HNSC	aero_digestive_tract	head_and_neck	65.7343	0.928393		SCC-4	HNSC	aero_digestive_tract	head_and_neck	32.6076	0.983705		SCC-4	HNSC	aero_digestive_tract	head_and_neck	28.4752	0.981862		SBC-3	SCLC	lung	lung_small_cell_carcinoma	27.8302	0.986574		SBC-5	SCLC	lung	lung_small_cell_carcinoma	28.3323	0.991088		NCI-H838
SBC-5	SCLC	lung	lung_small_cell_carcinoma	51.4508	0.97443		PC-3_[JPC-3]	LUAD	lung	lung_NSCLC_adenocarcinoma	0.069252	0.346674		PCI-4B	HNSC	aero_digestive_tract	head_and_neck	1.42582	0.763914		SCC-9	HNSC	aero_digestive_tract	head_and_neck	6.45495	0.931645		SCC-9	HNSC	aero_digestive_tract	head_and_neck	9.79609	0.947546		SBC-5	SCLC	lung	lung_small_cell_carcinoma	5.02032	0.951668		NCI-H446	SCLC	lung	lung_small_cell_carcinoma	28.4739	0.986533		NCI-H841
SCC-15	HNSC	aero_digestive_tract	head_and_neck	10.9666	0.857915		PCI-30	HNSC	aero_digestive_tract	head_and_neck	6.81548	0.802295		PEO1	OV	urogenital_system	ovary	69.6855	0.93146		SCC90	HNSC	aero_digestive_tract	head_and_neck	1.6909	0.823303		SCC90	HNSC	aero_digestive_tract	head_and_neck	3.00129	0.862116		SCC-15	HNSC	aero_digestive_tract	head_and_neck	121.561	0.986469		SHP-77	SCLC	lung	lung_small_cell_carcinoma	28.9601	0.993266		NCI-H847
SCC-3	DLBC	blood	B_cell_lymphoma	8.46278	0.909466		PCI-4B	HNSC	aero_digestive_tract	head_and_neck	0.472671	0.743931		PF-382	ALL	blood	lymphoblastic_T_cell_leukaemia	34.3175	0.963046		SF268	GBM	nervous_system	glioma	15.7544	0.952864		SF268	GBM	nervous_system	glioma	28.6011	0.967334		SCC-3	DLBC	blood	B_cell_lymphoma	4.70144	0.967806		EW-3	UNCLASSIFIED	bone	ewings_sarcoma	29.06	0.98169		NEC8
SCC-4	HNSC	aero_digestive_tract	head_and_neck	24.4276	0.932401		PEO1	OV	urogenital_system	ovary	12.331	0.866679		PFSK-1	MB	nervous_system	medulloblastoma	68.4419	0.97823		SF539	LGG	nervous_system	glioma	6.66877	0.964003		SF539	LGG	nervous_system	glioma	18.379	0.986199		SCC-4	HNSC	aero_digestive_tract	head_and_neck	65.9281	0.990732		MDA-MB-453	BRCA	breast	breast	29.6392	0.978605		NH-12
SCC-9	HNSC	aero_digestive_tract	head_and_neck	6.92605	0.837305		PF-382	ALL	blood	lymphoblastic_T_cell_leukaemia	2.90642	0.822097		PL18	PAAD	pancreas	pancreas	102.144	0.956438		SH-4	SKCM	skin	melanoma	39.6986	0.981001		SH-4	SKCM	skin	melanoma	31.9281	0.977797		SCC-9	HNSC	aero_digestive_tract	head_and_neck	95.3028	0.989087		A2780	UNCLASSIFIED	urogenital_system	ovary	29.8721	0.976991		NK-92MI
SCC90	HNSC	aero_digestive_tract	head_and_neck	13.27	0.854358		PFSK-1	MB	nervous_system	medulloblastoma	4.06268	0.849051		PL4	PAAD	pancreas	pancreas	37.5306	0.926078		SHP-77	SCLC	lung	lung_small_cell_carcinoma	12.8561	0.982906		SHP-77	SCLC	lung	lung_small_cell_carcinoma	10.9921	0.979994		SCC90	HNSC	aero_digestive_tract	head_and_neck	175.877	0.983901		NCI-H1694	SCLC	lung	lung_small_cell_carcinoma	30.3067	0.989467		NKM-1
SF268	GBM	nervous_system	glioma	53.3369	0.940532		PL18	PAAD	pancreas	pancreas	51.1096	0.942761		PSN1	PAAD	pancreas	pancreas	173.26	0.976319		SiHa	CESC	urogenital_system	cervix	33.4811	0.96877		SiHa	CESC	urogenital_system	cervix	51.9819	0.976233		SF268	GBM	nervous_system	glioma	100.676	0.985397		EFM-192A	BRCA	breast	breast	30.441	0.975167		NMC-G1
SF539	LGG	nervous_system	glioma	13.3234	0.921493		PL4	PAAD	pancreas	pancreas	22.1314	0.912887		PWR-1E	PRAD	urogenital_system	prostate	111.206	0.98429		SIMA	NB	nervous_system	neuroblastoma	50.6644	0.984439		SIMA	NB	nervous_system	neuroblastoma	32.2129	0.978397		SF539	LGG	nervous_system	glioma	22.8189	0.98884		ECC10	UNCLASSIFIED	digestive_system	stomach	30.4657	0.991539		no-10
SH-4	SKCM	skin	melanoma	25.8054	0.924184		PSN1	PAAD	pancreas	pancreas	10.2235	0.885666		QGP-1	UNCLASSIFIED	pancreas	pancreas	782.243	0.978956		SISO	CESC	urogenital_system	cervix	23.7249	0.967351		SISO	CESC	urogenital_system	cervix	63.8816	0.983122		SH-4	SKCM	skin	melanoma	10.86	0.953133		SNU-398	LIHC	digestive_system	liver	30.6167	0.97027		no-11
SHP-77	SCLC	lung	lung_small_cell_carcinoma	7.90341	0.88862		PWR-1E	PRAD	urogenital_system	prostate	7.11747	0.888368		Raji	UNCLASSIFIED	blood	Burkitt_lymphoma	44.9556	0.982751		SJRH30	UNCLASSIFIED	soft_tissue	rhabdomyosarcoma	4.95847	0.94807		SJRH30	UNCLASSIFIED	soft_tissue	rhabdomyosarcoma	9.59784	0.970359		SHP-77	SCLC	lung	lung_small_cell_carcinoma	5.53486	0.961114		EW-1	UNCLASSIFIED	bone	ewings_sarcoma	31.1079	0.991228		NOMO-1
SiHa	CESC	urogenital_system	cervix	244.891	0.975332		QGP-1	UNCLASSIFIED	pancreas	pancreas	36.7703	0.942321		Ramos-2G6-4C10	UNCLASSIFIED	blood	Burkitt_lymphoma	39.4063	0.997767		SJSA-1	UNCLASSIFIED	bone	bone_other	21.2182	0.976153		SJSA-1	UNCLASSIFIED	bone	bone_other	32.0036	0.982639		SiHa	CESC	urogenital_system	cervix	142.511	0.987471		BE2-M17	NB	nervous_system	neuroblastoma	31.2047	0.97699		NOS-1
SIMA	NB	nervous_system	neuroblastoma	22.3575	0.918031		Raji	UNCLASSIFIED	blood	Burkitt_lymphoma	3.32213	0.846905		RCC10RGB	KIRC	kidney	kidney	13.6504	0.824393		SK-CO-1	COREAD	digestive_system	large_intestine	8.06239	0.948565		SK-CO-1	COREAD	digestive_system	large_intestine	10.2433	0.95651		SIMA	NB	nervous_system	neuroblastoma	59.6347	0.986188		HCC2998	COREAD	digestive_system	large_intestine	31.2691	0.991729		NTERA-2-cl-D1
SISO	CESC	urogenital_system	cervix	236.295	0.979317		Ramos-2G6-4C10	UNCLASSIFIED	blood	Burkitt_lymphoma	2.51674	0.836053		RCC-JW	KIRC	kidney	kidney	41.4847	0.94477		SK-ES-1	UNCLASSIFIED	bone	ewings_sarcoma	5.22459	0.948474		SK-ES-1	UNCLASSIFIED	bone	ewings_sarcoma	21.9443	0.985037		SISO	CESC	urogenital_system	cervix	134.569	0.989859		A375	SKCM	skin	melanoma	31.3437	0.982546		NU-DUL-1
SJRH30	UNCLASSIFIED	soft_tissue	rhabdomyosarcoma	66.5175	0.977823		RCC10RGB	KIRC	kidney	kidney	5.55527	0.788821		RC-K8	DLBC	blood	B_cell_lymphoma	60.1307	0.965788		SKG-IIIa	CESC	urogenital_system	cervix	37.5493	0.967753		SKG-IIIa	CESC	urogenital_system	cervix	9.1441	0.927838		SJRH30	UNCLASSIFIED	soft_tissue	rhabdomyosarcoma	7.09874	0.961519		NCI-H841	SCLC	lung	lung_small_cell_carcinoma	31.566	0.972318		NUGC-3
SJSA-1	UNCLASSIFIED	bone	bone_other	18.5066	0.91672		RCC-JW	KIRC	kidney	kidney	8.34628	0.876995		RCM-1	COREAD	digestive_system	large_intestine	17.7524	0.866262		SK-GT-2	STAD	digestive_system	stomach	0.479481	0.749224		SK-GT-2	STAD	digestive_system	stomach	0.569887	0.767854		SJSA-1	UNCLASSIFIED	bone	bone_other	16.3132	0.970883		ESO51	ESCA	aero_digestive_tract	oesophagus	31.8928	0.965374		NUGC-4
SK-CO-1	COREAD	digestive_system	large_intestine	9.71766	0.872778		RC-K8	DLBC	blood	B_cell_lymphoma	5.65412	0.862255		RD	UNCLASSIFIED	soft_tissue	rhabdomyosarcoma	198.978	0.980309		SK-GT-4	ESCA	aero_digestive_tract	oesophagus	18.6823	0.899372		SK-GT-4	ESCA	aero_digestive_tract	oesophagus	15.748	0.892869		SK-CO-1	COREAD	digestive_system	large_intestine	5.77679	0.93544		HCC70	BRCA	breast	breast	31.9497	0.992498		NY
SK-ES-1	UNCLASSIFIED	bone	ewings_sarcoma	10.1674	0.895595		RCM-1	COREAD	digestive_system	large_intestine	5.01319	0.805523		REH	UNCLASSIFIED	blood	B_cell_leukemia	47.776	0.989003		SK-HEP-1	LIHC	digestive_system	liver	6.47902	0.949905		SK-HEP-1	LIHC	digestive_system	liver	37.0684	0.9878		SK-ES-1	UNCLASSIFIED	bone	ewings_sarcoma	7.78729	0.962911		DMS-114	SCLC	lung	lung_small_cell_carcinoma	32.2651	0.982834		OAW-28
SKG-IIIa	CESC	urogenital_system	cervix	22.0251	0.894127		RD	UNCLASSIFIED	soft_tissue	rhabdomyosarcoma	8.38373	0.877222		RERF-GC-1B	STAD	digestive_system	stomach	13.5265	0.896294		SK-LMS-1	UNCLASSIFIED	soft_tissue	soft_tissue_other	40.2944	0.984663		SK-LMS-1	UNCLASSIFIED	soft_tissue	soft_tissue_other	28.3593	0.979928		SKG-IIIa	CESC	urogenital_system	cervix	24.7743	0.958839		IGR-37	SKCM	skin	melanoma	32.3348	0.991936		OAW-42
SK-GT-2	STAD	digestive_system	stomach	0.12933	0.385251		REH	UNCLASSIFIED	blood	B_cell_leukemia	3.93238	0.86889		RERF-LC-KJ	LUAD	lung	lung_NSCLC_adenocarcinoma	35.8016	0.934221		SK-LU-1	LUAD	lung	lung_NSCLC_adenocarcinoma	98.8696	0.968358		SK-LU-1	LUAD	lung	lung_NSCLC_adenocarcinoma	124.114	0.971762		SK-GT-2	STAD	digestive_system	stomach	22.9959	0.978979		NCI-H1048	SCLC	lung	lung_small_cell_carcinoma	32.6015	0.984036		OC-314
SK-GT-4	ESCA	aero_digestive_tract	oesophagus	32.3591	0.853308		RERF-GC-1B	STAD	digestive_system	stomach	5.73377	0.854692		RERF-LC-Sq1	LUSC	lung	lung_NSCLC_squamous_cell_carcinoma	1.17337	0.680607		SK-MEL-1	SKCM	skin	melanoma	103.419	0.97924		SK-MEL-1	SKCM	skin	melanoma	127.055	0.981575		SK-GT-4	ESCA	aero_digestive_tract	oesophagus	366.048	0.968856		NCI-H1963	SCLC	lung	lung_small_cell_carcinoma	33.0395	0.9845		OCI-AML2
SK-HEP-1	LIHC	digestive_system	liver	201.811	0.988649		RERF-LC-KJ	LUAD	lung	lung_NSCLC_adenocarcinoma	5.80544	0.847804		RF-48	STAD	digestive_system	stomach	58.2264	0.974345		SK-MEL-2	SKCM	skin	melanoma	20.9838	0.991506		SK-MEL-2	SKCM	skin	melanoma	19.0681	0.990565		SK-HEP-1	LIHC	digestive_system	liver	2.50451	0.901523		EW-11	UNCLASSIFIED	bone	ewings_sarcoma	33.3604	0.982564		OCI-AML3
SK-LMS-1	UNCLASSIFIED	soft_tissue	soft_tissue_other	59.0928	0.961512		RERF-LC-Sq1	LUSC	lung	lung_NSCLC_squamous_cell_carcinoma	0.709182	0.664771		RH-1	UNCLASSIFIED	soft_tissue	rhabdomyosarcoma	97.8032	0.99365		SK-MEL-24	SKCM	skin	melanoma	50.84	0.97685		SK-MEL-24	SKCM	skin	melanoma	48.779	0.976234		SK-LMS-1	UNCLASSIFIED	soft_tissue	soft_tissue_other	61.968	0.989016		SW1990	PAAD	pancreas	pancreas	34.1578	0.964872		OCI-AML5
SK-LU-1	LUAD	lung	lung_NSCLC_adenocarcinoma	306.073	0.959882		RF-48	STAD	digestive_system	stomach	7.49235	0.893698		RH-41	UNCLASSIFIED	soft_tissue	rhabdomyosarcoma	41.3243	0.969845		SK-MES-1	LUSC	lung	lung_NSCLC_squamous_cell_carcinoma	3.76804	0.897921		SK-MES-1	LUSC	lung	lung_NSCLC_squamous_cell_carcinoma	7.70829	0.93217		SK-LU-1	LUAD	lung	lung_NSCLC_adenocarcinoma	326.651	0.982726		EGI-1	UNCLASSIFIED	digestive_system	biliary_tract	34.4277	0.945933		OCI-LY-19
SK-MEL-1	SKCM	skin	melanoma	230.79	0.967085		RH-1	UNCLASSIFIED	soft_tissue	rhabdomyosarcoma	5.07346	0.885756		RKN	UNCLASSIFIED	urogenital_system	ovary	254.815	0.970404		SK-MG-1	GBM	nervous_system	glioma	23.2417	0.966731		SK-MG-1	GBM	nervous_system	glioma	66.7917	0.983508		SK-MEL-1	SKCM	skin	melanoma	175.685	0.984747		GOTO	NB	nervous_system	neuroblastoma	34.9601	0.979997		OCI-M1
SK-MEL-2	SKCM	skin	melanoma	83.0501	0.989029		RH-41	UNCLASSIFIED	soft_tissue	rhabdomyosarcoma	3.71151	0.844888		RKO	COREAD	digestive_system	large_intestine	74.9756	0.975671		SK-MM-2	MM	blood	myeloma	31.503	0.988987		SK-MM-2	MM	blood	myeloma	33.1626	0.989489		SK-MEL-2	SKCM	skin	melanoma	49.1002	0.996703		NCI-H513	MESO	lung	mesothelioma	35.3754	0.946344		OCUB-M
SK-MEL-24	SKCM	skin	melanoma	10.882	0.858279		RKN	UNCLASSIFIED	urogenital_system	ovary	92.1987	0.953828		RL95-2	UNCLASSIFIED	urogenital_system	endometrium	47.3365	0.959794		SKN	UNCLASSIFIED	urogenital_system	uterus	60.299	0.981243		SKN	UNCLASSIFIED	urogenital_system	uterus	50.8292	0.979006		SK-MEL-24	SKCM	skin	melanoma	53.7237	0.977647		LU-165	SCLC	lung	lung_small_cell_carcinoma	35.4811	0.969409		OCUM-1
SK-MES-1	LUSC	lung	lung_NSCLC_squamous_cell_carcinoma	16.1644	0.889078		RKO	COREAD	digestive_system	large_intestine	5.13768	0.86154		RMG-I	UNCLASSIFIED	urogenital_system	ovary	2.3555	0.69439		SKN-3	HNSC	aero_digestive_tract	head_and_neck	11.2402	0.953821		SKN-3	HNSC	aero_digestive_tract	head_and_neck	13.0389	0.958202		SK-MES-1	LUSC	lung	lung_NSCLC_squamous_cell_carcinoma	127.686	0.98893		LCLC-97TM1	UNCLASSIFIED	lung	lung_NSCLC_large_cell	36.085	0.987213		OE19
SK-MG-1	GBM	nervous_system	glioma	37.2997	0.932201		RL95-2	UNCLASSIFIED	urogenital_system	endometrium	5.06187	0.854673		RO82-W-1	THCA	thyroid	thyroid	1002.76	0.957212		SK-N-AS	NB	nervous_system	neuroblastoma	47.6517	0.976265		SK-N-AS	NB	nervous_system	neuroblastoma	65.6979	0.980678		SK-MG-1	GBM	nervous_system	glioma	34.2013	0.974179		ZR-75-30	BRCA	breast	breast	36.1175	0.951467		OE21
SK-MM-2	MM	blood	myeloma	69.5305	0.977121		RMG-I	UNCLASSIFIED	urogenital_system	ovary	1.4892	0.652604		RPMI-6666	UNCLASSIFIED	blood	Hodgkin_lymphoma	6.06915	0.8689		SK-N-DZ	NB	nervous_system	neuroblastoma	3.11616	0.901138		SK-N-DZ	NB	nervous_system	neuroblastoma	12.9339	0.961192		SK-MM-2	MM	blood	myeloma	52.4563	0.993096		NCI-H1876	SCLC	lung	lung_small_cell_carcinoma	36.3096	0.98703		OE33
SKN	UNCLASSIFIED	urogenital_system	uterus	65.4723	0.95008		RO82-W-1	THCA	thyroid	thyroid	284.36	0.937798		RPMI-7951	SKCM	skin	melanoma	43.3985	0.968314		SK-N-FI	NB	nervous_system	neuroblastoma	29.4446	0.978278		SK-N-FI	NB	nervous_system	neuroblastoma	28.6088	0.977816		SKN	UNCLASSIFIED	urogenital_system	uterus	24.0409	0.965884		OCUM-1	STAD	digestive_system	stomach	36.3728	0.958855		OMC-1
SKN-3	HNSC	aero_digestive_tract	head_and_neck	26.4373	0.92486		RPMI-6666	UNCLASSIFIED	blood	Hodgkin_lymphoma	1.53939	0.761992		RPMI-8226	MM	blood	myeloma	57.3671	0.986929		SK-N-SH	NB	nervous_system	neuroblastoma	52.8268	0.970082		SK-N-SH	NB	nervous_system	neuroblastoma	56.7101	0.971271		SKN-3	HNSC	aero_digestive_tract	head_and_neck	17.4203	0.965693		NCI-H441	LUAD	lung	lung_NSCLC_adenocarcinoma	36.4678	0.899391		ONS-76
SK-N-AS	NB	nervous_system	neuroblastoma	148.097	0.967954		RPMI-7951	SKCM	skin	melanoma	7.42587	0.894422		RPMI-8402	ALL	blood	lymphoblastic_T_cell_leukaemia	19.2515	0.95638		SK-OV-3	OV	urogenital_system	ovary	13.0492	0.902024		SK-OV-3	OV	urogenital_system	ovary	22.625	0.921915		SK-N-AS	NB	nervous_system	neuroblastoma	47.051	0.976072		UACC-62	SKCM	skin	melanoma	36.4992	0.983947		OPM-2
SK-N-DZ	NB	nervous_system	neuroblastoma	10.6586	0.876564		RPMI-8226	MM	blood	myeloma	4.01322	0.864064		RPMI-8866	LCML	blood	chronic_myeloid_leukaemia	18.0607	0.981282		SK-PN-DW	UNCLASSIFIED	bone	ewings_sarcoma	14.5841	0.98474		SK-PN-DW	UNCLASSIFIED	bone	ewings_sarcoma	15.0775	0.985246		SK-N-DZ	NB	nervous_system	neuroblastoma	12.9854	0.961301		MES-SA	UNCLASSIFIED	urogenital_system	uterus	36.6514	0.985518		OSC-19
SK-N-FI	NB	nervous_system	neuroblastoma	153.063	0.978889		RPMI-8402	ALL	blood	lymphoblastic_T_cell_leukaemia	1.70491	0.731359		RS4-11	ALL	blood	leukemia	89.9142	0.992387		SK-UT-1	UNCLASSIFIED	soft_tissue	soft_tissue_other	19.8789	0.976607		SK-UT-1	UNCLASSIFIED	soft_tissue	soft_tissue_other	45.5921	0.987942		SK-N-FI	NB	nervous_system	neuroblastoma	55.2872	0.986377		NCI-H650	LUAD	lung	lung_NSCLC_adenocarcinoma	36.6824	0.985418		OSC-20
SK-N-SH	NB	nervous_system	neuroblastoma	9.69305	0.836449		RPMI-8866	LCML	blood	chronic_myeloid_leukaemia	3.61394	0.859648		RT-112	BLCA	urogenital_system	bladder	64.4529	0.96657		SLVL	DLBC	blood	B_cell_lymphoma	21.8206	0.990871		SLVL	DLBC	blood	B_cell_lymphoma	22.1954	0.991035		SK-N-SH	NB	nervous_system	neuroblastoma	113.205	0.980739		NCI-H23	LUAD	lung	lung_NSCLC_adenocarcinoma	36.8162	0.986677		OS-RC-2
SK-OV-3	OV	urogenital_system	ovary	17.9851	0.839104		RS4-11	ALL	blood	leukemia	3.32593	0.847568		RT4	BLCA	urogenital_system	bladder	33.7261	0.952199		SN12C	KIRC	kidney	kidney	13.3673	0.940712		SN12C	KIRC	kidney	kidney	71.3699	0.977619		SK-OV-3	OV	urogenital_system	ovary	480.598	0.980029		Calu-3	LUAD	lung	lung_NSCLC_adenocarcinoma	37.2087	0.96241		OV-90
SK-PN-DW	UNCLASSIFIED	bone	ewings_sarcoma	13.3415	0.925508		RT-112	BLCA	urogenital_system	bladder	10.0756	0.898728		RXF393	KIRC	kidney	kidney	58.0151	0.960281		SNG-M	UCEC	urogenital_system	endometrium	12.4367	0.981985		SNG-M	UCEC	urogenital_system	endometrium	22.9545	0.990337		SK-PN-DW	UNCLASSIFIED	bone	ewings_sarcoma	6.88985	0.968062		LU-135	SCLC	lung	lung_small_cell_carcinoma	37.7182	0.988715		OVCAR-3
SK-UT-1	UNCLASSIFIED	soft_tissue	soft_tissue_other	30.0569	0.942476		RT4	BLCA	urogenital_system	bladder	8.26663	0.891921		Saos-2	UNCLASSIFIED	bone	osteosarcoma	111.406	0.970753		SNU-1	STAD	digestive_system	stomach	1.5308	0.869681		SNU-1	STAD	digestive_system	stomach	26.2565	0.985487		SK-UT-1	UNCLASSIFIED	soft_tissue	soft_tissue_other	25.2416	0.980624		NCI-H3122	LUAD	lung	lung_NSCLC_adenocarcinoma	37.7467	0.971705		OVCAR-4
SLVL	DLBC	blood	B_cell_lymphoma	111.24	0.991057		RXF393	KIRC	kidney	kidney	12.916	0.943903		SAS	HNSC	aero_digestive_tract	head_and_neck	8.3646	0.87411		SNU-16	STAD	digestive_system	stomach	15.7307	0.984517		SNU-16	STAD	digestive_system	stomach	17.5863	0.986128		SLVL	DLBC	blood	B_cell_lymphoma	20.4314	0.99021		NCI-H1155	UNCLASSIFIED	lung	lung_NSCLC_large_cell	37.7599	0.98634		OVCAR-5
SN12C	KIRC	kidney	kidney	71.3075	0.942811		Saos-2	UNCLASSIFIED	bone	osteosarcoma	9.69714	0.885927		SAT	HNSC	aero_digestive_tract	head_and_neck	0.760341	0.634497		SNU-175	COREAD	digestive_system	large_intestine	1.95086	0.885207		SNU-175	COREAD	digestive_system	large_intestine	2.94071	0.912442		SN12C	KIRC	kidney	kidney	239.401	0.989312		COR-L95	SCLC	lung	lung_small_cell_carcinoma	37.8215	0.979554		OVCAR-8
SNG-M	UCEC	urogenital_system	endometrium	26.7633	0.959365		SAS	HNSC	aero_digestive_tract	head_and_neck	1.33936	0.737875		SBC-3	SCLC	lung	lung_small_cell_carcinoma	29.534	0.954965		SNU-182	LIHC	digestive_system	liver	13.1862	0.929809		SNU-182	LIHC	digestive_system	liver	41.2759	0.9613		SNG-M	UCEC	urogenital_system	endometrium	30.4411	0.992785		CL-40	COREAD	digestive_system	large_intestine	37.9727	0.977873		OVISE
SNU-1	STAD	digestive_system	stomach	20.4085	0.933382		SAT	HNSC	aero_digestive_tract	head_and_neck	0.143838	0.501734		SBC-5	SCLC	lung	lung_small_cell_carcinoma	53.2866	0.977487		SNU-387	LIHC	digestive_system	liver	70.8121	0.975882		SNU-387	LIHC	digestive_system	liver	64.8242	0.974601		SNU-1	STAD	digestive_system	stomach	5.70346	0.94835		LN-229	GBM	nervous_system	glioma	38.4429	0.971601		OVKATE
SNU-16	STAD	digestive_system	stomach	4.77504	0.840036		SBC-3	SCLC	lung	lung_small_cell_carcinoma	5.48108	0.871361		SCC-15	HNSC	aero_digestive_tract	head_and_neck	1.6186	0.713118		SNU-398	LIHC	digestive_system	liver	8.08243	0.928274		SNU-398	LIHC	digestive_system	liver	54.1105	0.977156		SNU-16	STAD	digestive_system	stomach	6.52421	0.964192		ES4	UNCLASSIFIED	bone	ewings_sarcoma	39.1308	0.970363		OVMIU
SNU-175	COREAD	digestive_system	large_intestine	8.15799	0.87168		SBC-5	SCLC	lung	lung_small_cell_carcinoma	6.22226	0.887664		SCC-3	DLBC	blood	B_cell_lymphoma	35.243	0.98165		SNU-407	COREAD	digestive_system	large_intestine	7.44727	0.937923		SNU-407	COREAD	digestive_system	large_intestine	50.0126	0.98293		SNU-175	COREAD	digestive_system	large_intestine	39.6353	0.988797		MSTO-211H	MESO	lung	mesothelioma	39.3674	0.972998		OVTOKO
SNU-182	LIHC	digestive_system	liver	589.319	0.978209		SCC-15	HNSC	aero_digestive_tract	head_and_neck	1.25154	0.718954		SCC-4	HNSC	aero_digestive_tract	head_and_neck	20.5971	0.930888		SNU-423	LIHC	digestive_system	liver	39.3713	0.978308		SNU-423	LIHC	digestive_system	liver	55.7377	0.982934		SNU-182	LIHC	digestive_system	liver	137.484	0.98		EW-22	UNCLASSIFIED	bone	ewings_sarcoma	39.8158	0.9897		P12-ICHIKAWA
SNU-387	LIHC	digestive_system	liver	69.7142	0.93937		SCC-3	DLBC	blood	B_cell_lymphoma	4.44308	0.877337		SCC-9	HNSC	aero_digestive_tract	head_and_neck	2.1051	0.748058		SNU-449	LIHC	digestive_system	liver	9.16295	0.914325		SNU-449	LIHC	digestive_system	liver	15.9031	0.934758		SNU-387	LIHC	digestive_system	liver	171.752	0.985745		ESO26	ESCA	aero_digestive_tract	oesophagus	40.092	0.986638		P30-OHK
SNU-398	LIHC	digestive_system	liver	24.7284	0.905999		SCC-4	HNSC	aero_digestive_tract	head_and_neck	6.29011	0.872389		SCC90	HNSC	aero_digestive_tract	head_and_neck	0.550599	0.595378		SNU-5	STAD	digestive_system	stomach	20.4567	0.972474		SNU-5	STAD	digestive_system	stomach	42.4983	0.983977		SNU-398	LIHC	digestive_system	liver	18.775	0.956126		NCCIT	-	urogenital_system	testis	40.572	0.993419		P31-FUJ
SNU-407	COREAD	digestive_system	large_intestine	10.6911	0.870525		SCC-9	HNSC	aero_digestive_tract	head_and_neck	0.697709	0.668643		SF268	GBM	nervous_system	glioma	88.7306	0.959989		SNU-61	COREAD	digestive_system	large_intestine	10.0201	0.927738		SNU-61	COREAD	digestive_system	large_intestine	57.1268	0.972723		SNU-407	COREAD	digestive_system	large_intestine	94.3567	0.989162		NCI-H1688	SCLC	lung	lung_small_cell_carcinoma	40.9385	0.991369		P32-ISH
SNU-423	LIHC	digestive_system	liver	56.1444	0.95002		SCC90	HNSC	aero_digestive_tract	head_and_neck	1.17312	0.704184		SF539	LGG	nervous_system	glioma	38.6146	0.971372		SNU-C1	COREAD	digestive_system	large_intestine	32.836	0.967546		SNU-C1	COREAD	digestive_system	large_intestine	52.4027	0.975639		SNU-423	LIHC	digestive_system	liver	100.344	0.988687		KYAE-1	ESCA	aero_digestive_tract	oesophagus	41.1588	0.986392		PA-1
SNU-449	LIHC	digestive_system	liver	11.5387	0.840037		SF268	GBM	nervous_system	glioma	9.48235	0.87677		SH-4	SKCM	skin	melanoma	218.815	0.983866		SNU-C2B	COREAD	digestive_system	large_intestine	39.6293	0.945364		SNU-C2B	COREAD	digestive_system	large_intestine	80.8752	0.960822		SNU-449	LIHC	digestive_system	liver	46.2149	0.962513		NCI-H1581	UNCLASSIFIED	lung	lung_NSCLC_large_cell	41.4776	0.990166		PANC-02-03
SNU-5	STAD	digestive_system	stomach	248.16	0.985743		SF539	LGG	nervous_system	glioma	4.48935	0.864275		SHP-77	SCLC	lung	lung_small_cell_carcinoma	46.1929	0.97839		SNU-C5	COREAD	digestive_system	large_intestine	8.53773	0.929582		SNU-C5	COREAD	digestive_system	large_intestine	23.7975	0.961314		SNU-5	STAD	digestive_system	stomach	55.4301	0.986885		NCI-H2373	MESO	lung	mesothelioma	41.4829	0.957359		PANC-03-27
SNU-61	COREAD	digestive_system	large_intestine	128.919	0.956938		SH-4	SKCM	skin	melanoma	11.6608	0.901178		SiHa	CESC	urogenital_system	cervix	54.7128	0.944421		SR	UNCLASSIFIED	blood	lymphoid_neoplasm_other	14.1474	0.992283		SR	UNCLASSIFIED	blood	lymphoid_neoplasm_other	12.5528	0.991003		SNU-61	COREAD	digestive_system	large_intestine	135.968	0.983656		NCI-H810	UNCLASSIFIED	lung	lung_NSCLC_large_cell	41.7054	0.990679		PANC-04-03
SNU-C1	COREAD	digestive_system	large_intestine	90.9714	0.953776		SHP-77	SCLC	lung	lung_small_cell_carcinoma	3.05675	0.833922		SIMA	NB	nervous_system	neuroblastoma	57.602	0.959585		ST486	UNCLASSIFIED	blood	Burkitt_lymphoma	15.4329	0.988895		ST486	UNCLASSIFIED	blood	Burkitt_lymphoma	18.7243	0.99105		SNU-C1	COREAD	digestive_system	large_intestine	40.1218	0.971283		huH-1	LIHC	digestive_system	liver	42.6637	0.962269		PANC-08-13
SNU-C2B	COREAD	digestive_system	large_intestine	25.8961	0.868329		SiHa	CESC	urogenital_system	cervix	32.0271	0.93271		SISO	CESC	urogenital_system	cervix	395.274	0.986689		SU8686	PAAD	pancreas	pancreas	21.5556	0.907956		SU8686	PAAD	pancreas	pancreas	242.34	0.965235		SNU-C2B	COREAD	digestive_system	large_intestine	210.811	0.975248		IGR-1	SKCM	skin	melanoma	42.9378	0.990977		PANC-10-05
SNU-C5	COREAD	digestive_system	large_intestine	42.4984	0.929405		SIMA	NB	nervous_system	neuroblastoma	8.04144	0.879916		SJRH30	UNCLASSIFIED	soft_tissue	rhabdomyosarcoma	42.4146	0.969977		SU-DHL-10	DLBC	blood	B_cell_lymphoma	5.02795	0.980542		SU-DHL-10	DLBC	blood	B_cell_lymphoma	3.98043	0.973077		SNU-C5	COREAD	digestive_system	large_intestine	19.5261	0.956436		MKN45	STAD	digestive_system	stomach	42.9444	0.975793		PA-TU-8902
SR	UNCLASSIFIED	blood	lymphoid_neoplasm_other	2.13462	0.763468		SISO	CESC	urogenital_system	cervix	18.6783	0.917716		SJSA-1	UNCLASSIFIED	bone	bone_other	140.324	0.980774		SU-DHL-5	DLBC	blood	B_cell_lymphoma	3.32738	0.981794		SU-DHL-5	DLBC	blood	B_cell_lymphoma	3.15278	0.979803		SR	UNCLASSIFIED	blood	lymphoid_neoplasm_other	7.22933	0.982002		HCC1419	BRCA	breast	breast	42.9507	0.992144		PA-TU-8988T
ST486	UNCLASSIFIED	blood	Burkitt_lymphoma	4.76532	0.848824		SJRH30	UNCLASSIFIED	soft_tissue	rhabdomyosarcoma	4.04608	0.851546		SK-CO-1	COREAD	digestive_system	large_intestine	4.5871	0.827736		SU-DHL-6	DLBC	blood	B_cell_lymphoma	8.72663	0.995644		SU-DHL-6	DLBC	blood	B_cell_lymphoma	8.00529	0.994886		ST486	UNCLASSIFIED	blood	Burkitt_lymphoma	1.8361	0.907291		AM-38	GBM	nervous_system	glioma	43.1107	0.989353		PC-14
SU8686	PAAD	pancreas	pancreas	1172.21	0.964749		SJSA-1	UNCLASSIFIED	bone	bone_other	4.87319	0.818876		SK-ES-1	UNCLASSIFIED	bone	ewings_sarcoma	155.87	0.990112		SU-DHL-8	DLBC	blood	B_cell_lymphoma	2.38283	0.968877		SU-DHL-8	DLBC	blood	B_cell_lymphoma	6.78609	0.996667		SU8686	PAAD	pancreas	pancreas	368.103	0.970846		KP-N-YN	NB	nervous_system	neuroblastoma	43.1792	0.986021		PC-3
SU-DHL-10	DLBC	blood	B_cell_lymphoma	3.30708	0.82488		SK-CO-1	COREAD	digestive_system	large_intestine	1.61492	0.755678		SKG-IIIa	CESC	urogenital_system	cervix	7.63349	0.840172		SUIT-2	PAAD	pancreas	pancreas	66.4425	0.950395		SUIT-2	PAAD	pancreas	pancreas	197.722	0.969537		SU-DHL-10	DLBC	blood	B_cell_lymphoma	2.10746	0.939824		EW-13	UNCLASSIFIED	bone	ewings_sarcoma	44.5238	0.987099		PC-3_[JPC-3]
SU-DHL-5	DLBC	blood	B_cell_lymphoma	2.26329	0.782545		SK-ES-1	UNCLASSIFIED	bone	ewings_sarcoma	4.38355	0.856611		SK-GT-2	STAD	digestive_system	stomach	0.290034	0.531438		SUP-B15	ALL	blood	lymphoblastic_leukemia	8.45402	0.978646		SUP-B15	ALL	blood	lymphoblastic_leukemia	19.7224	0.99159		SU-DHL-5	DLBC	blood	B_cell_lymphoma	1.81656	0.947522		HCC1187	BRCA	breast	breast	44.9707	0.990175		PCI-15A
SU-DHL-6	DLBC	blood	B_cell_lymphoma	4.18201	0.860772		SKG-IIIa	CESC	urogenital_system	cervix	4.08321	0.813628		SK-GT-4	ESCA	aero_digestive_tract	oesophagus	13.808	0.820298		SUP-HD1	UNCLASSIFIED	blood	Hodgkin_lymphoma	53.3707	0.982905		SUP-HD1	UNCLASSIFIED	blood	Hodgkin_lymphoma	26.0359	0.971931		SU-DHL-6	DLBC	blood	B_cell_lymphoma	2.52425	0.962634		NCI-H2087	LUAD	lung	lung_NSCLC_adenocarcinoma	45.2877	0.975077		PCI-30
SU-DHL-8	DLBC	blood	B_cell_lymphoma	37.5902	0.997368		SK-GT-2	STAD	digestive_system	stomach	0.005207	0.164117		SK-HEP-1	LIHC	digestive_system	liver	174.68	0.988331		SUP-M2	UNCLASSIFIED	blood	anaplastic_large_cell_lymphoma	1.88987	0.945302		SUP-M2	UNCLASSIFIED	blood	anaplastic_large_cell_lymphoma	8.72974	0.996208		SU-DHL-8	DLBC	blood	B_cell_lymphoma	4.42722	0.991262		MIA-PaCa-2	PAAD	pancreas	pancreas	45.6384	0.98994		PCI-38
SUIT-2	PAAD	pancreas	pancreas	281.857	0.946695		SK-GT-4	ESCA	aero_digestive_tract	oesophagus	3.50054	0.754577		SK-LMS-1	UNCLASSIFIED	soft_tissue	soft_tissue_other	129.436	0.980416		SUP-T1	ALL	blood	lymphoblastic_T_cell_leukaemia	8.36134	0.951613		SUP-T1	ALL	blood	lymphoblastic_T_cell_leukaemia	32.0866	0.98224		SUIT-2	PAAD	pancreas	pancreas	550.893	0.980969		HT-144	SKCM	skin	melanoma	46.4439	0.988902		PCI-4B
SUP-B15	ALL	blood	lymphoblastic_leukemia	12.5647	0.92915		SK-HEP-1	LIHC	digestive_system	liver	18.0692	0.937639		SK-LU-1	LUAD	lung	lung_NSCLC_adenocarcinoma	176.966	0.952005		SW1088	GBM	nervous_system	glioma	17.2379	0.955568		SW1088	GBM	nervous_system	glioma	58.6658	0.979417		SUP-B15	ALL	blood	lymphoblastic_leukemia	0.621837	0.802532		KINGS-1	LGG	nervous_system	glioma	47.3507	0.957647		PCI-6A
SUP-HD1	UNCLASSIFIED	blood	Hodgkin_lymphoma	36.3323	0.935308		SK-LMS-1	UNCLASSIFIED	soft_tissue	soft_tissue_other	14.4735	0.91903		SKM-1	UNCLASSIFIED	blood	haematopoietic_neoplasm_other	44.2315	0.994173		SW1116	COREAD	digestive_system	large_intestine	6.96368	0.920632		SW1116	COREAD	digestive_system	large_intestine	33.1215	0.968044		SUP-HD1	UNCLASSIFIED	blood	Hodgkin_lymphoma	11.1812	0.950779		NCI-H1341	SCLC	lung	lung_small_cell_carcinoma	47.8404	0.97333		PE-CA-PJ15
SUP-M2	UNCLASSIFIED	blood	anaplastic_large_cell_lymphoma	5.82996	0.900452		SK-LU-1	LUAD	lung	lung_NSCLC_adenocarcinoma	100.875	0.94367		SK-MEL-1	SKCM	skin	melanoma	625.804	0.981413		SW1271	SCLC	lung	lung_small_cell_carcinoma	108.984	0.971268		SW1271	SCLC	lung	lung_small_cell_carcinoma	160.487	0.976435		SUP-M2	UNCLASSIFIED	blood	anaplastic_large_cell_lymphoma	6.81837	0.993902		MFM-223	BRCA	breast	breast	48.5097	0.958024		PF-382
SUP-T1	ALL	blood	lymphoblastic_T_cell_leukaemia	8.54004	0.865319		SKM-1	UNCLASSIFIED	blood	haematopoietic_neoplasm_other	2.73366	0.944864		SK-MEL-2	SKCM	skin	melanoma	73.7437	0.988652		SW13	ACC	kidney	adrenal_gland	2.08622	0.89893		SW13	ACC	kidney	adrenal_gland	2.53835	0.912141		SUP-T1	ALL	blood	lymphoblastic_T_cell_leukaemia	4.62224	0.927223		G-361	SKCM	skin	melanoma	48.6438	0.989416		PFSK-1
SW1088	GBM	nervous_system	glioma	28.8244	0.915715		SK-MEL-1	SKCM	skin	melanoma	33.5868	0.907739		SK-MEL-24	SKCM	skin	melanoma	220.026	0.976857		SW1417	COREAD	digestive_system	large_intestine	182.127	0.94334		SW1417	COREAD	digestive_system	large_intestine	227.402	0.947617		SW1088	GBM	nervous_system	glioma	95.6905	0.985011		NCI-H64	SCLC	lung	lung_small_cell_carcinoma	50.4767	0.974326		PL18
SW1116	COREAD	digestive_system	large_intestine	23.3418	0.901571		SK-MEL-2	SKCM	skin	melanoma	6.66478	0.901902		SK-MEL-5	SKCM	skin	melanoma	225.339	0.986144		SW1463	COREAD	digestive_system	large_intestine	6.92656	0.939473		SW1463	COREAD	digestive_system	large_intestine	9.71129	0.951724		SW1116	COREAD	digestive_system	large_intestine	257.989	0.991241		PANC-08-13	PAAD	pancreas	pancreas	50.729	0.965546		PL-21
SW1271	SCLC	lung	lung_small_cell_carcinoma	217.542	0.954443		SK-MEL-24	SKCM	skin	melanoma	19.3692	0.913481		SK-MES-1	LUSC	lung	lung_NSCLC_squamous_cell_carcinoma	11.6685	0.879866		SW1573	LUAD	lung	lung_NSCLC_adenocarcinoma	223.959	0.976865		SW1573	LUAD	lung	lung_NSCLC_adenocarcinoma	256.589	0.978365		SW1271	SCLC	lung	lung_small_cell_carcinoma	186.754	0.978206		MFE-296	UCEC	urogenital_system	endometrium	51.2028	0.97947		PL4
SW13	ACC	kidney	adrenal_gland	1.81774	0.727507		SK-MEL-5	SKCM	skin	melanoma	10.2441	0.94316		SK-MG-1	GBM	nervous_system	glioma	257.337	0.982076		SW1710	BLCA	urogenital_system	bladder	24.3451	0.971174		SW1710	BLCA	urogenital_system	bladder	49.1279	0.982295		SW13	ACC	kidney	adrenal_gland	37.272	0.991258		COLO-684	UCEC	urogenital_system	endometrium	51.7305	0.981331		PSN1
SW1417	COREAD	digestive_system	large_intestine	381.806	0.923378		SK-MES-1	LUSC	lung	lung_NSCLC_squamous_cell_carcinoma	1.97581	0.763813		SK-MM-2	MM	blood	myeloma	81.793	0.981962		SW1783	LGG	nervous_system	glioma	28.6888	0.98295		SW1783	LGG	nervous_system	glioma	21.8262	0.97878		SW1417	COREAD	digestive_system	large_intestine	520.976	0.961083		COLO-668	SCLC	lung	lung_small_cell_carcinoma	51.9156	0.98027		QIMR-WIL
SW1463	COREAD	digestive_system	large_intestine	10.6909	0.875613		SK-MG-1	GBM	nervous_system	glioma	9.28896	0.880592		SKN	UNCLASSIFIED	urogenital_system	uterus	86.5806	0.961716		SW1990	PAAD	pancreas	pancreas	28.5811	0.957551		SW1990	PAAD	pancreas	pancreas	71.4961	0.974739		SW1463	COREAD	digestive_system	large_intestine	32.7643	0.979595		22RV1	PRAD	urogenital_system	prostate	52.0138	0.975473		Raji
SW1573	LUAD	lung	lung_NSCLC_adenocarcinoma	1189.1	0.977539		SK-MM-2	MM	blood	myeloma	22.9606	0.953126		SKN-3	HNSC	aero_digestive_tract	head_and_neck	37.0891	0.944731		SW48	COREAD	digestive_system	large_intestine	0.993293	0.793701		SW48	COREAD	digestive_system	large_intestine	1.29978	0.816107		SW1573	LUAD	lung	lung_NSCLC_adenocarcinoma	512.057	0.984651		H-EMC-SS	UNCLASSIFIED	bone	chondrosarcoma	53.5506	0.966036		Ramos-2G6-4C10
SW1710	BLCA	urogenital_system	bladder	13.4276	0.884797		SKN	UNCLASSIFIED	urogenital_system	uterus	14.5108	0.903215		SK-N-AS	NB	nervous_system	neuroblastoma	128.061	0.967992		SW620	COREAD	digestive_system	large_intestine	179.907	0.98763		SW620	COREAD	digestive_system	large_intestine	192.077	0.988123		SW1710	BLCA	urogenital_system	bladder	97.7051	0.989133		SK-N-FI	NB	nervous_system	neuroblastoma	54.3521	0.987435		RCC10RGB
SW1783	LGG	nervous_system	glioma	9.52407	0.878319		SKN-3	HNSC	aero_digestive_tract	head_and_neck	6.00617	0.859373		SK-N-DZ	NB	nervous_system	neuroblastoma	83.1324	0.970418		SW626	OV	urogenital_system	ovary	39.372	0.945856		SW626	OV	urogenital_system	ovary	120.813	0.96812		SW1783	LGG	nervous_system	glioma	19.5369	0.976831		COLO-792	SKCM	skin	melanoma	54.5295	0.988494		RC-K8
SW1990	PAAD	pancreas	pancreas	85.6185	0.943812		SK-N-AS	NB	nervous_system	neuroblastoma	7.10091	0.858666		SK-N-FI	NB	nervous_system	neuroblastoma	99.504	0.971139		SW684	UNCLASSIFIED	soft_tissue	fibrosarcoma	101.772	0.970961		SW684	UNCLASSIFIED	soft_tissue	fibrosarcoma	201.67	0.979623		SW1990	PAAD	pancreas	pancreas	229.629	0.987224		WM278	SKCM	skin	melanoma	54.6837	0.962102		RCM-1
SW48	COREAD	digestive_system	large_intestine	0.844368	0.613799		SK-N-DZ	NB	nervous_system	neuroblastoma	5.8114	0.860627		SK-N-SH	NB	nervous_system	neuroblastoma	56.7673	0.930278		SW756	CESC	urogenital_system	cervix	23.9766	0.930019		SW756	CESC	urogenital_system	cervix	154.65	0.970394		SW48	COREAD	digestive_system	large_intestine	85.2998	0.981854		SNU-5	STAD	digestive_system	stomach	56.3668	0.988208		RD
SW620	COREAD	digestive_system	large_intestine	285.196	0.975		SK-N-FI	NB	nervous_system	neuroblastoma	7.6913	0.851765		SK-OV-3	OV	urogenital_system	ovary	11.7573	0.827451		SW780	BLCA	urogenital_system	bladder	53.0683	0.976892		SW780	BLCA	urogenital_system	bladder	53.5066	0.977012		SW620	COREAD	digestive_system	large_intestine	122.696	0.984329		SIMA	NB	nervous_system	neuroblastoma	56.4786	0.986908		REH
SW626	OV	urogenital_system	ovary	430.682	0.962512		SK-N-SH	NB	nervous_system	neuroblastoma	10.758	0.843728		SK-PN-DW	UNCLASSIFIED	bone	ewings_sarcoma	63.1674	0.983969		SW837	COREAD	digestive_system	large_intestine	26.4515	0.964658		SW837	COREAD	digestive_system	large_intestine	43.6036	0.97409		SW626	OV	urogenital_system	ovary	27.1992	0.935864		DMS-53	SCLC	lung	lung_small_cell_carcinoma	57.7726	0.977139		RERF-GC-1B
SW684	UNCLASSIFIED	soft_tissue	fibrosarcoma	212.189	0.954796		SK-OV-3	OV	urogenital_system	ovary	4.73165	0.788812		SK-UT-1	UNCLASSIFIED	soft_tissue	soft_tissue_other	163.667	0.985667		SW872	UNCLASSIFIED	soft_tissue	soft_tissue_other	62.7067	0.970907		SW872	UNCLASSIFIED	soft_tissue	soft_tissue_other	99.676	0.977587		SW684	UNCLASSIFIED	soft_tissue	fibrosarcoma	393.513	0.985657		SW1463	COREAD	digestive_system	large_intestine	58.8186	0.987936		RERF-LC-KJ
SW756	CESC	urogenital_system	cervix	1212.49	0.976133		SK-PN-DW	UNCLASSIFIED	bone	ewings_sarcoma	9.24617	0.919225		SLVL	DLBC	blood	B_cell_lymphoma	85.4496	0.98925		SW900	LUSC	lung	lung_NSCLC_squamous_cell_carcinoma	92.239	0.964711		SW900	LUSC	lung	lung_NSCLC_squamous_cell_carcinoma	57.9046	0.955891		SW756	CESC	urogenital_system	cervix	273.809	0.97749		U251	GBM	nervous_system	glioma	61.3642	0.978749		RERF-LC-MS
SW780	BLCA	urogenital_system	bladder	52.8047	0.938454		SK-UT-1	UNCLASSIFIED	soft_tissue	soft_tissue_other	8.74956	0.89504		SN12C	KIRC	kidney	kidney	54.8909	0.939625		SW948	COREAD	digestive_system	large_intestine	85.0132	0.985556		SW948	COREAD	digestive_system	large_intestine	69.2674	0.983422		SW780	BLCA	urogenital_system	bladder	57.8948	0.978127		WM35	SKCM	skin	melanoma	61.4744	0.985518		RERF-LC-Sq1
SW837	COREAD	digestive_system	large_intestine	69.3492	0.947833		SLVL	DLBC	blood	B_cell_lymphoma	2.66342	0.822373		SNG-M	UCEC	urogenital_system	endometrium	11.7904	0.924956		SW982	UNCLASSIFIED	soft_tissue	soft_tissue_other	16.3398	0.969816		SW982	UNCLASSIFIED	soft_tissue	soft_tissue_other	32.3083	0.981961		SW837	COREAD	digestive_system	large_intestine	174.552	0.989342		KM12	COREAD	digestive_system	large_intestine	61.5729	0.987709		RF-48
SW872	UNCLASSIFIED	soft_tissue	soft_tissue_other	103.74	0.946772		SN12C	KIRC	kidney	kidney	22.5958	0.913612		SNU-1	STAD	digestive_system	stomach	162.949	0.98907		T47D	BRCA	breast	breast	12.66	0.959521		T47D	BRCA	breast	breast	52.5078	0.985456		SW872	UNCLASSIFIED	soft_tissue	soft_tissue_other	168.82	0.983403		SH-4	SKCM	skin	melanoma	61.9509	0.987458		RH-1
SW900	LUSC	lung	lung_NSCLC_squamous_cell_carcinoma	158.301	0.94145		SNG-M	UCEC	urogenital_system	endometrium	4.05842	0.858569		SNU-1040	COREAD	digestive_system	large_intestine	38.2571	0.956857		T84	COREAD	digestive_system	large_intestine	14.997	0.9616		T84	COREAD	digestive_system	large_intestine	18.3929	0.966595		SW900	LUSC	lung	lung_NSCLC_squamous_cell_carcinoma	331.541	0.981177		IM-95	STAD	digestive_system	stomach	64.0787	0.987738		RH-41
SW948	COREAD	digestive_system	large_intestine	172.103	0.97363		SNU-1	STAD	digestive_system	stomach	5.49826	0.870906		SNU-16	STAD	digestive_system	stomach	56.0506	0.978474		T98G	GBM	nervous_system	glioma	29.3028	0.988533		T98G	GBM	nervous_system	glioma	18.432	0.982546		SW948	COREAD	digestive_system	large_intestine	134.971	0.989441		SUP-HD1	UNCLASSIFIED	blood	Hodgkin_lymphoma	65.6843	0.986534		RKN
SW982	UNCLASSIFIED	soft_tissue	soft_tissue_other	21.291	0.922403		SNU-1040	COREAD	digestive_system	large_intestine	1.90209	0.761616		SNU-175	COREAD	digestive_system	large_intestine	3.9331	0.824221		TC-71	UNCLASSIFIED	bone	ewings_sarcoma	9.66401	0.980033		TC-71	UNCLASSIFIED	bone	ewings_sarcoma	10.9118	0.982425		SW982	UNCLASSIFIED	soft_tissue	soft_tissue_other	43.1226	0.98556		C32	SKCM	skin	melanoma	65.8348	0.979879		RKO
T47D	BRCA	breast	breast	16.4442	0.90317		SNU-16	STAD	digestive_system	stomach	2.50907	0.770496		SNU-182	LIHC	digestive_system	liver	111.952	0.951048		TCCSUP	BLCA	urogenital_system	bladder	11.6676	0.930883		TCCSUP	BLCA	urogenital_system	bladder	27.0388	0.956064		T47D	BRCA	breast	breast	10.485	0.897234		COR-L88	SCLC	lung	lung_small_cell_carcinoma	68.7636	0.986713		RL
T84	COREAD	digestive_system	large_intestine	7.27336	0.842951		SNU-175	COREAD	digestive_system	large_intestine	2.00717	0.783067		SNU-387	LIHC	digestive_system	liver	348.814	0.977773		TC-YIK	UNCLASSIFIED	urogenital_system	cervix	6.8097	0.954389		TC-YIK	UNCLASSIFIED	urogenital_system	cervix	18.7409	0.980144		T84	COREAD	digestive_system	large_intestine	60.7999	0.985641		HuH-7	LIHC	digestive_system	liver	70.1721	0.980998		RL95-2
T98G	GBM	nervous_system	glioma	44.1067	0.966701		SNU-182	LIHC	digestive_system	liver	12.7149	0.874944		SNU-398	LIHC	digestive_system	liver	142.294	0.968903		TE-1	ESCA	aero_digestive_tract	oesophagus	1.30205	0.82254		TE-1	ESCA	aero_digestive_tract	oesophagus	4.35447	0.903394		T98G	GBM	nervous_system	glioma	24.6498	0.986575		J82	BLCA	urogenital_system	bladder	70.2264	0.971148		RMG-I
TC-71	UNCLASSIFIED	bone	ewings_sarcoma	14.5417	0.935469		SNU-387	LIHC	digestive_system	liver	9.46183	0.866108		SNU-407	COREAD	digestive_system	large_intestine	17.6688	0.911202		TE-4	ESCA	aero_digestive_tract	oesophagus	4.82821	0.946177		TE-4	ESCA	aero_digestive_tract	oesophagus	3.78796	0.934763		TC-71	UNCLASSIFIED	bone	ewings_sarcoma	31.7691	0.994488		COLO-824	BRCA	breast	breast	70.6285	0.987532		RO82-W-1
TCCSUP	BLCA	urogenital_system	bladder	580.596	0.980831		SNU-398	LIHC	digestive_system	liver	7.42344	0.859898		SNU-423	LIHC	digestive_system	liver	87.0976	0.965754		TE-5	ESCA	aero_digestive_tract	oesophagus	25.9191	0.964522		TE-5	ESCA	aero_digestive_tract	oesophagus	54.4835	0.977717		TCCSUP	BLCA	urogenital_system	bladder	137.942	0.982664		COLO-205	COREAD	digestive_system	large_intestine	73.2814	0.985268		ROS-50
TC-YIK	UNCLASSIFIED	urogenital_system	cervix	11.1313	0.896846		SNU-407	COREAD	digestive_system	large_intestine	4.4607	0.83636		SNU-449	LIHC	digestive_system	liver	24.2776	0.89419		TE-6	ESCA	aero_digestive_tract	oesophagus	0.750477	0.759807		TE-6	ESCA	aero_digestive_tract	oesophagus	0.847697	0.77057		TC-YIK	UNCLASSIFIED	urogenital_system	cervix	23.1231	0.983407		NCI-H2141	SCLC	lung	lung_small_cell_carcinoma	73.5091	0.987214		RPMI-2650
TE-1	ESCA	aero_digestive_tract	oesophagus	3.71716	0.773497		SNU-423	LIHC	digestive_system	liver	7.32273	0.868741		SNU-5	STAD	digestive_system	stomach	286.076	0.988341		TE-8	ESCA	aero_digestive_tract	oesophagus	11.1437	0.953852		TE-8	ESCA	aero_digestive_tract	oesophagus	10.142	0.95086		TE-1	ESCA	aero_digestive_tract	oesophagus	38.3732	0.973951		JHH-7	LIHC	digestive_system	liver	73.6089	0.976767		RPMI-6666
TE-4	ESCA	aero_digestive_tract	oesophagus	0.283088	0.485065		SNU-449	LIHC	digestive_system	liver	7.51192	0.842831		SNU-61	COREAD	digestive_system	large_intestine	27.1318	0.909346		TE-9	ESCA	aero_digestive_tract	oesophagus	7.34851	0.957311		TE-9	ESCA	aero_digestive_tract	oesophagus	32.269	0.987688		TE-4	ESCA	aero_digestive_tract	oesophagus	53.3811	0.993681		M14	SKCM	skin	melanoma	74.7934	0.986496		RPMI-7951
TE-5	ESCA	aero_digestive_tract	oesophagus	23.2396	0.903734		SNU-5	STAD	digestive_system	stomach	24.4837	0.939805		SNU-81	COREAD	digestive_system	large_intestine	65.8021	0.993614		TGBC11TKB	STAD	digestive_system	stomach	15.0449	0.970302		TGBC11TKB	STAD	digestive_system	stomach	14.1173	0.968826		TE-5	ESCA	aero_digestive_tract	oesophagus	134.279	0.987523		LC-1-sq	LUSC	lung	lung_NSCLC_squamous_cell_carcinoma	74.9928	0.988157		RPMI-8226
TE-6	ESCA	aero_digestive_tract	oesophagus	2.56587	0.72456		SNU-61	COREAD	digestive_system	large_intestine	11.4066	0.876951		SNU-C1	COREAD	digestive_system	large_intestine	703.743	0.988083		TGBC1TKB	UNCLASSIFIED	digestive_system	biliary_tract	22.926	0.947133		TGBC1TKB	UNCLASSIFIED	digestive_system	biliary_tract	29.2662	0.953495		TE-6	ESCA	aero_digestive_tract	oesophagus	46.358	0.967564		UMC-11	UNCLASSIFIED	lung	lung_NSCLC_carcinoid	75.3608	0.987944		RPMI-8402
TE-8	ESCA	aero_digestive_tract	oesophagus	26.8505	0.925937		SNU-81	COREAD	digestive_system	large_intestine	15.8567	0.952549		SNU-C2B	COREAD	digestive_system	large_intestine	26.0718	0.879612		TGBC24TKB	UNCLASSIFIED	digestive_system	biliary_tract	3.32193	0.875499		TGBC24TKB	UNCLASSIFIED	digestive_system	biliary_tract	2.20363	0.849232		TE-8	ESCA	aero_digestive_tract	oesophagus	29.5667	0.976491		U-87-MG	GBM	nervous_system	glioma	76.8119	0.98615		RPMI-8866
TE-9	ESCA	aero_digestive_tract	oesophagus	23.7758	0.940156		SNU-C1	COREAD	digestive_system	large_intestine	25.2547	0.922319		SNU-C5	COREAD	digestive_system	large_intestine	245.194	0.977421		TGW	NB	nervous_system	neuroblastoma	12.9653	0.970729		TGW	NB	nervous_system	neuroblastoma	33.1792	0.986506		TE-9	ESCA	aero_digestive_tract	oesophagus	63.0234	0.993172		LS-411N	COREAD	digestive_system	large_intestine	77.3598	0.986594		RS4-11
TGBC11TKB	STAD	digestive_system	stomach	51.6463	0.960563		SNU-C2B	COREAD	digestive_system	large_intestine	6.9044	0.820698		SR	UNCLASSIFIED	blood	lymphoid_neoplasm_other	25.6754	0.975296		TK	DLBC	blood	B_cell_lymphoma	7.05847	0.976271		TK	DLBC	blood	B_cell_lymphoma	20.7749	0.993065		TGBC11TKB	STAD	digestive_system	stomach	42.7139	0.986905		MDA-MB-436	BRCA	breast	breast	80.4814	0.984727		RT-112
TGBC1TKB	UNCLASSIFIED	digestive_system	biliary_tract	24.6679	0.886982		SNU-C5	COREAD	digestive_system	large_intestine	8.59976	0.868264		ST486	UNCLASSIFIED	blood	Burkitt_lymphoma	23.8563	0.964811		TK10	KIRC	kidney	kidney	5.81206	0.862341		TK10	KIRC	kidney	kidney	45.6849	0.939824		TGBC1TKB	UNCLASSIFIED	digestive_system	biliary_tract	37.7062	0.959358		SNU-61	COREAD	digestive_system	large_intestine	81.1062	0.985294		RT4
TGBC24TKB	UNCLASSIFIED	digestive_system	biliary_tract	2.72298	0.733494		SR	UNCLASSIFIED	blood	lymphoid_neoplasm_other	1.36867	0.760499		SU8686	PAAD	pancreas	pancreas	43.2884	0.880914		TOV-112D	OV	urogenital_system	ovary	9.92157	0.965467		TOV-112D	OV	urogenital_system	ovary	13.7226	0.973493		TGBC24TKB	UNCLASSIFIED	digestive_system	biliary_tract	16.0875	0.945155		NCI-H1781	LUAD	lung	lung_NSCLC_adenocarcinoma	81.5328	0.975542		RVH-421
TGW	NB	nervous_system	neuroblastoma	27.1528	0.942611		ST486	UNCLASSIFIED	blood	Burkitt_lymphoma	1.87806	0.790126		SU-DHL-10	DLBC	blood	B_cell_lymphoma	36.0687	0.989516		TOV-21G	OV	urogenital_system	ovary	4.64287	0.898637		TOV-21G	OV	urogenital_system	ovary	49.5176	0.973612		TGW	NB	nervous_system	neuroblastoma	45.8958	0.989744		COLO-679	SKCM	skin	melanoma	82.6023	0.98726		RXF393
TK	DLBC	blood	B_cell_lymphoma	103.875	0.993065		SU8686	PAAD	pancreas	pancreas	86.5179	0.916503		SU-DHL-5	DLBC	blood	B_cell_lymphoma	8.70154	0.94912		TT	THCA	thyroid	thyroid	188.157	0.965066		TT	THCA	thyroid	thyroid	209.822	0.966681		TK	DLBC	blood	B_cell_lymphoma	11.853	0.986719		SNU-C1	COREAD	digestive_system	large_intestine	85.6523	0.983638		Saos-2
TK10	KIRC	kidney	kidney	24.22	0.852761		SU-DHL-10	DLBC	blood	B_cell_lymphoma	2.17059	0.814142		SU-DHL-6	DLBC	blood	B_cell_lymphoma	3.32402	0.847239		T-T	ESCA	aero_digestive_tract	oesophagus	1.03474	0.839341		T-T	ESCA	aero_digestive_tract	oesophagus	2.2162	0.901402		TK10	KIRC	kidney	kidney	493.332	0.979024		SISO	CESC	urogenital_system	cervix	86.6427	0.987496		SAS
TOV-112D	OV	urogenital_system	ovary	33.0887	0.952434		SU-DHL-5	DLBC	blood	B_cell_lymphoma	1.5729	0.78196		SU-DHL-8	DLBC	blood	B_cell_lymphoma	41.1953	0.998065		TT2609-C02	THCA	thyroid	thyroid	134.33	0.960118		TT2609-C02	THCA	thyroid	thyroid	256.208	0.969902		TOV-112D	OV	urogenital_system	ovary	44.4755	0.990242		C3A	LIHC	digestive_system	liver	86.774	0.97301		SAT
TOV-21G	OV	urogenital_system	ovary	89.807	0.951798		SU-DHL-6	DLBC	blood	B_cell_lymphoma	1.11651	0.741669		SUIT-2	PAAD	pancreas	pancreas	736.249	0.968007		TUR	DLBC	blood	B_cell_lymphoma	7.78862	0.990103		TUR	DLBC	blood	B_cell_lymphoma	9.34611	0.992495		TOV-21G	OV	urogenital_system	ovary	85.7916	0.981157		NCI-H1092	SCLC	lung	lung_small_cell_carcinoma	87.0683	0.986066		SBC-1
TT	THCA	thyroid	thyroid	195.158	0.932057		SU-DHL-8	DLBC	blood	B_cell_lymphoma	6.07091	0.928057		SUP-B15	ALL	blood	lymphoblastic_leukemia	67.9768	0.988425		TYK-nu	UNCLASSIFIED	urogenital_system	ovary	10.93	0.919427		TYK-nu	UNCLASSIFIED	urogenital_system	ovary	104.541	0.974821		TT	THCA	thyroid	thyroid	409.891	0.975156		HCC1428	BRCA	breast	breast	87.4246	0.961467		SBC-3
T-T	ESCA	aero_digestive_tract	oesophagus	1.95193	0.734951		SUIT-2	PAAD	pancreas	pancreas	77.2498	0.923484		SUP-HD1	UNCLASSIFIED	blood	Hodgkin_lymphoma	68.9546	0.960866		U-118-MG	GBM	nervous_system	glioma	17.2653	0.944643		U-118-MG	GBM	nervous_system	glioma	31.7948	0.960488		T-T	ESCA	aero_digestive_tract	oesophagus	5.82629	0.952635		SW948	COREAD	digestive_system	large_intestine	90.1013	0.987338		SBC-5
TT2609-C02	THCA	thyroid	thyroid	402.814	0.950347		SUP-B15	ALL	blood	lymphoblastic_leukemia	6.50088	0.901591		SUP-M2	UNCLASSIFIED	blood	anaplastic_large_cell_lymphoma	17.9757	0.982042		U251	GBM	nervous_system	glioma	17.8396	0.951418		U251	GBM	nervous_system	glioma	71.7343	0.978843		TT2609-C02	THCA	thyroid	thyroid	687.291	0.980575		NH-12	NB	nervous_system	neuroblastoma	90.239	0.985482		SC-1
TUR	DLBC	blood	B_cell_lymphoma	11.6858	0.947521		SUP-HD1	UNCLASSIFIED	blood	Hodgkin_lymphoma	5.97186	0.85598		SUP-T1	ALL	blood	lymphoblastic_T_cell_leukaemia	33.7538	0.948795		U-266	MM	blood	myeloma	28.4407	0.985957		U-266	MM	blood	myeloma	32.6465	0.987536		TUR	DLBC	blood	B_cell_lymphoma	15.6202	0.996609		LS-180	COREAD	digestive_system	large_intestine	91.6765	0.985131		SCC-15
TYK-nu	UNCLASSIFIED	urogenital_system	ovary	56.9853	0.921041		SUP-M2	UNCLASSIFIED	blood	anaplastic_large_cell_lymphoma	5.29676	0.910675		SW1088	GBM	nervous_system	glioma	35.1052	0.931141		U-2-OS	UNCLASSIFIED	bone	osteosarcoma	32.9326	0.97012		U-2-OS	UNCLASSIFIED	bone	osteosarcoma	138.585	0.988163		TYK-nu	UNCLASSIFIED	urogenital_system	ovary	7.83428	0.905576		LK-2	LUSC	lung	lung_NSCLC_squamous_cell_carcinoma	91.6992	0.986406		SCC-25
U-118-MG	GBM	nervous_system	glioma	24.5954	0.894012		SUP-T1	ALL	blood	lymphoblastic_T_cell_leukaemia	3.80835	0.832538		SW1116	COREAD	digestive_system	large_intestine	7.8343	0.846579		U-698-M	UNCLASSIFIED	blood	B_cell_leukemia	21.2586	0.989605		U-698-M	UNCLASSIFIED	blood	B_cell_leukemia	20.4848	0.989201		U-118-MG	GBM	nervous_system	glioma	50.6426	0.969651		MEL-JUSO	SKCM	skin	melanoma	93.7405	0.987962		SCC-3
U251	GBM	nervous_system	glioma	255.355	0.973968		SW1088	GBM	nervous_system	glioma	15.7202	0.904524		SW1271	SCLC	lung	lung_small_cell_carcinoma	310.605	0.965025		U-87-MG	GBM	nervous_system	glioma	10.5824	0.944784		U-87-MG	GBM	nervous_system	glioma	27.9304	0.970198		U251	GBM	nervous_system	glioma	141.678	0.986115		VMRC-LCD	LUAD	lung	lung_NSCLC_adenocarcinoma	93.7454	0.987985		SCC-4
U-266	MM	blood	myeloma	14.8841	0.915047		SW1116	COREAD	digestive_system	large_intestine	5.89312	0.843366		SW13	ACC	kidney	adrenal_gland	0.540036	0.609478		UACC-257	SKCM	skin	melanoma	17.6417	0.94534		UACC-257	SKCM	skin	melanoma	67.1787	0.974237		U-266	MM	blood	myeloma	18.595	0.979807		NCI-H2405	LUAD	lung	lung_NSCLC_adenocarcinoma	95.4523	0.933694		SCC-9
U-2-OS	UNCLASSIFIED	bone	osteosarcoma	137.946	0.966616		SW1271	SCLC	lung	lung_small_cell_carcinoma	17.5933	0.881236		SW1417	COREAD	digestive_system	large_intestine	90.6811	0.885943		UACC-62	SKCM	skin	melanoma	20.6795	0.973113		UACC-62	SKCM	skin	melanoma	44.9918	0.984943		U-2-OS	UNCLASSIFIED	bone	osteosarcoma	175.179	0.989853		LU-65	UNCLASSIFIED	lung	lung_NSCLC_large_cell	101.407	0.984621		SCC90
U-698-M	UNCLASSIFIED	blood	B_cell_leukemia	3.81276	0.819345		SW13	ACC	kidney	adrenal_gland	0.165959	0.51814		SW1463	COREAD	digestive_system	large_intestine	10.1526	0.883669		UACC-812	BRCA	breast	breast	141.911	0.986242		UACC-812	BRCA	breast	breast	39.0458	0.969576		U-698-M	UNCLASSIFIED	blood	B_cell_leukemia	5.93812	0.963228		Caov-4	OV	urogenital_system	ovary	101.723	0.98441		SCH
U-87-MG	GBM	nervous_system	glioma	47.6089	0.941098		SW1417	COREAD	digestive_system	large_intestine	327.743	0.93198		SW1573	LUAD	lung	lung_NSCLC_adenocarcinoma	873.104	0.976021		UMC-11	UNCLASSIFIED	lung	lung_NSCLC_carcinoid	3.37461	0.898295		UMC-11	UNCLASSIFIED	lung	lung_NSCLC_carcinoid	48.177	0.981862		U-87-MG	GBM	nervous_system	glioma	97.7196	0.987098		HT-1376	BLCA	urogenital_system	bladder	105.665	0.974634		SF126
UACC-257	SKCM	skin	melanoma	338.376	0.974346		SW1463	COREAD	digestive_system	large_intestine	1.99522	0.77295		SW1710	BLCA	urogenital_system	bladder	50.0509	0.952514		UM-UC-3	BLCA	urogenital_system	bladder	40.354	0.987766		UM-UC-3	BLCA	urogenital_system	bladder	37.6905	0.987054		UACC-257	SKCM	skin	melanoma	44.5092	0.96737		NCI-H2342	LUAD	lung	lung_NSCLC_adenocarcinoma	106.66	0.985534		SF268
UACC-62	SKCM	skin	melanoma	36.0755	0.943347		SW1573	LUAD	lung	lung_NSCLC_adenocarcinoma	93.9601	0.938189		SW1783	LGG	nervous_system	glioma	49.2211	0.960612		VA-ES-BJ	UNCLASSIFIED	soft_tissue	soft_tissue_other	30.4659	0.95875		VA-ES-BJ	UNCLASSIFIED	soft_tissue	soft_tissue_other	49.8964	0.968725		UACC-62	SKCM	skin	melanoma	7.90118	0.946743		SCC90	HNSC	aero_digestive_tract	head_and_neck	111.648	0.980911		SF295
UACC-812	BRCA	breast	breast	2.76721	0.739391		SW1710	BLCA	urogenital_system	bladder	11.4299	0.897334		SW1990	PAAD	pancreas	pancreas	109.878	0.950934		VAL	DLBC	blood	B_cell_lymphoma	12.8623	0.983582		VAL	DLBC	blood	B_cell_lymphoma	21.6128	0.990426		UACC-812	BRCA	breast	breast	226.577	0.989744		COLO-678	COREAD	digestive_system	large_intestine	112.369	0.944627		SF539
UACC-893	BRCA	breast	breast	0.496459	0.557667		SW1783	LGG	nervous_system	glioma	8.02668	0.865315		SW48	COREAD	digestive_system	large_intestine	3.01209	0.770029		VCaP	PRAD	urogenital_system	prostate	69.787	0.980995		VCaP	PRAD	urogenital_system	prostate	69.7534	0.98099		UACC-893	BRCA	breast	breast	8.85244	0.860387		NCI-H2591	MESO	lung	mesothelioma	112.51	0.956995		SH-4
UMC-11	UNCLASSIFIED	lung	lung_NSCLC_carcinoid	12.4637	0.879546		SW1990	PAAD	pancreas	pancreas	38.7365	0.914849		SW620	COREAD	digestive_system	large_intestine	382.579	0.980954		VM-CUB-1	BLCA	urogenital_system	bladder	14.5291	0.968752		VM-CUB-1	BLCA	urogenital_system	bladder	39.8787	0.985703		UMC-11	UNCLASSIFIED	lung	lung_NSCLC_carcinoid	88.5253	0.988199		EN	UCEC	urogenital_system	endometrium	113.481	0.98509		SHP-77
UM-UC-3	BLCA	urogenital_system	bladder	58.4645	0.966725		SW48	COREAD	digestive_system	large_intestine	1.14288	0.709069		SW626	OV	urogenital_system	ovary	314.846	0.960093		VMRC-LCD	LUAD	lung	lung_NSCLC_adenocarcinoma	72.5544	0.984315		VMRC-LCD	LUAD	lung	lung_NSCLC_adenocarcinoma	44.5948	0.978242		UM-UC-3	BLCA	urogenital_system	bladder	75.2004	0.992728		MHH-ES-1	UNCLASSIFIED	bone	ewings_sarcoma	113.801	0.993299		SIG-M5
VA-ES-BJ	UNCLASSIFIED	soft_tissue	soft_tissue_other	547.448	0.980083		SW620	COREAD	digestive_system	large_intestine	7.84025	0.858483		SW684	UNCLASSIFIED	soft_tissue	fibrosarcoma	664.855	0.976824		VMRC-RCZ	KIRC	kidney	kidney	121.868	0.95792		VMRC-RCZ	KIRC	kidney	kidney	308.942	0.971902		VA-ES-BJ	UNCLASSIFIED	soft_tissue	soft_tissue_other	156.565	0.983832		EW-24	UNCLASSIFIED	bone	ewings_sarcoma	114.926	0.984628		SiHa
VAL	DLBC	blood	B_cell_lymphoma	9.90949	0.907315		SW626	OV	urogenital_system	ovary	25.7518	0.891377		SW756	CESC	urogenital_system	cervix	162.377	0.943873		WIL2-NS	UNCLASSIFIED	blood	lymphoid_neoplasm_other	3.37522	0.946276		WIL2-NS	UNCLASSIFIED	blood	lymphoid_neoplasm_other	19.5108	0.991623		VAL	DLBC	blood	B_cell_lymphoma	2.50371	0.923226		NB1	NB	nervous_system	neuroblastoma	121.85	0.97791		SIMA
VCaP	PRAD	urogenital_system	prostate	51.2001	0.938163		SW684	UNCLASSIFIED	soft_tissue	fibrosarcoma	34.3766	0.911842		SW780	BLCA	urogenital_system	bladder	369.799	0.982913		WM-115	SKCM	skin	melanoma	68.922	0.982267		WM-115	SKCM	skin	melanoma	65.5754	0.981678		VCaP	PRAD	urogenital_system	prostate	49.3867	0.976315		MCF7	BRCA	breast	breast	122.304	0.983596		SISO
VM-CUB-1	BLCA	urogenital_system	bladder	44.2597	0.9549		SW756	CESC	urogenital_system	cervix	322.309	0.963066		SW837	COREAD	digestive_system	large_intestine	39.0096	0.933793		WM1552C	SKCM	skin	melanoma	30.8819	0.984349		WM1552C	SKCM	skin	melanoma	41.5718	0.987729		VM-CUB-1	BLCA	urogenital_system	bladder	28.3753	0.981318		NCI-H1623	LUAD	lung	lung_NSCLC_adenocarcinoma	123.678	0.980706		SJRH30
VMRC-LCD	LUAD	lung	lung_NSCLC_adenocarcinoma	45.2348	0.939459		SW780	BLCA	urogenital_system	bladder	26.5755	0.926079		SW872	UNCLASSIFIED	soft_tissue	soft_tissue_other	44.3867	0.924483		WM278	SKCM	skin	melanoma	35.9631	0.949223		WM278	SKCM	skin	melanoma	94.3947	0.968515		VMRC-LCD	LUAD	lung	lung_NSCLC_adenocarcinoma	84.0029	0.985799		LB771-HNC	HNSC	aero_digestive_tract	head_and_neck	131.501	0.982542		SJSA-1
VMRC-RCZ	KIRC	kidney	kidney	1182.86	0.968419		SW837	COREAD	digestive_system	large_intestine	10.5593	0.881657		SW900	LUSC	lung	lung_NSCLC_squamous_cell_carcinoma	51.4838	0.911087		WM35	SKCM	skin	melanoma	13.3928	0.955476		WM35	SKCM	skin	melanoma	20.0107	0.965807		VMRC-RCZ	KIRC	kidney	kidney	875.46	0.982293		SK-MEL-1	SKCM	skin	melanoma	142.621	0.984257		SK-CO-1
WIL2-NS	UNCLASSIFIED	blood	lymphoid_neoplasm_other	6.46077	0.878526		SW872	UNCLASSIFIED	soft_tissue	soft_tissue_other	30.8652	0.918919		SW948	COREAD	digestive_system	large_intestine	260.965	0.981794		WM793B	SKCM	skin	melanoma	5.58728	0.93764		WM793B	SKCM	skin	melanoma	15.5171	0.970375		WIL2-NS	UNCLASSIFIED	blood	lymphoid_neoplasm_other	4.93697	0.962986		NCI-H2722	MESO	lung	mesothelioma	145.35	0.951113		SK-ES-1
WM-115	SKCM	skin	melanoma	143.151	0.968686		SW900	LUSC	lung	lung_NSCLC_squamous_cell_carcinoma	8.47808	0.83542		SW982	UNCLASSIFIED	soft_tissue	soft_tissue_other	41.6934	0.955266		WSU-DLCL2	DLBC	blood	B_cell_lymphoma	4.06987	0.949814		WSU-DLCL2	DLBC	blood	B_cell_lymphoma	23.0926	0.991133		WM-115	SKCM	skin	melanoma	54.1771	0.979241		NCI-H196	SCLC	lung	lung_small_cell_carcinoma	151.58	0.987505		SKG-IIIa
WM1552C	SKCM	skin	melanoma	31.4565	0.945959		SW948	COREAD	digestive_system	large_intestine	6.32808	0.855111		T47D	BRCA	breast	breast	28.5006	0.937313		WSU-NHL	UNCLASSIFIED	blood	lymphoid_neoplasm_other	13.5648	0.989251		WSU-NHL	UNCLASSIFIED	blood	lymphoid_neoplasm_other	16.0385	0.991176		WM1552C	SKCM	skin	melanoma	69.6067	0.991993		NCI-H1944	LUAD	lung	lung_NSCLC_adenocarcinoma	163.65	0.981053		SK-HEP-1
WM278	SKCM	skin	melanoma	130.932	0.940838		SW982	UNCLASSIFIED	soft_tissue	soft_tissue_other	6.96811	0.876511		T84	COREAD	digestive_system	large_intestine	19.0864	0.916256		YAPC	PAAD	pancreas	pancreas	37.6449	0.961098		YAPC	PAAD	pancreas	pancreas	93.4224	0.976516		WM278	SKCM	skin	melanoma	15.3659	0.923969		HPAC	PAAD	pancreas	pancreas	176.013	0.962493		SK-LMS-1
WM35	SKCM	skin	melanoma	26.7415	0.921015		T47D	BRCA	breast	breast	6.79121	0.870159		T98G	GBM	nervous_system	glioma	58.1412	0.976136		YH-13	GBM	nervous_system	glioma	11.4375	0.9619		YH-13	GBM	nervous_system	glioma	40.4281	0.985447		WM35	SKCM	skin	melanoma	4.60655	0.913719		BT-474	BRCA	breast	breast	194.371	0.983602		SK-LU-1
WM793B	SKCM	skin	melanoma	9.4778	0.875013		T84	COREAD	digestive_system	large_intestine	9.39915	0.887905		TC-71	UNCLASSIFIED	bone	ewings_sarcoma	115.507	0.992884		YT	ALL	blood	lymphoid_neoplasm_other	15.5841	0.992734		YT	ALL	blood	lymphoid_neoplasm_other	15.7197	0.992813		WM793B	SKCM	skin	melanoma	9.04471	0.955732		SW756	CESC	urogenital_system	cervix	210.664	0.976563		SK-MEL-1
WSU-DLCL2	DLBC	blood	B_cell_lymphoma	6.65311	0.875442		T98G	GBM	nervous_system	glioma	15.1168	0.936186		TCCSUP	BLCA	urogenital_system	bladder	134.477	0.959721		ZR-75-30	BRCA	breast	breast	136.452	0.97233		ZR-75-30	BRCA	breast	breast	191.401	0.976641		WSU-DLCL2	DLBC	blood	B_cell_lymphoma	5.3156	0.960823		SUIT-2	PAAD	pancreas	pancreas	249.064	0.974799		SK-MEL-2
WSU-NHL	UNCLASSIFIED	blood	lymphoid_neoplasm_other	3.83215	0.82953		TC-71	UNCLASSIFIED	bone	ewings_sarcoma	8.40656	0.917281		TC-YIK	UNCLASSIFIED	urogenital_system	cervix	84.3139	0.980246																WSU-NHL	UNCLASSIFIED	blood	lymphoid_neoplasm_other	2.99482	0.94389		AsPC-1	PAAD	pancreas	pancreas	254.03	0.963281		SK-MEL-24
YAPC	PAAD	pancreas	pancreas	39.1861	0.911729		TCCSUP	BLCA	urogenital_system	bladder	36.8629	0.928187		TE-1	ESCA	aero_digestive_tract	oesophagus	7.26102	0.845865																YAPC	PAAD	pancreas	pancreas	45.2181	0.964815		TT2609-C02	THCA	thyroid	thyroid	258.324	0.97241		SK-MEL-28
YH-13	GBM	nervous_system	glioma	43.2928	0.953369		TC-YIK	UNCLASSIFIED	urogenital_system	cervix	4.69396	0.858239		TE-12	ESCA	aero_digestive_tract	oesophagus	2.21012	0.743634																YH-13	GBM	nervous_system	glioma	21.9916	0.976673		NCI-H1793	LUAD	lung	lung_NSCLC_adenocarcinoma	265.389	0.968585		SK-MEL-3
YT	ALL	blood	lymphoid_neoplasm_other	6.00931	0.880503		TE-1	ESCA	aero_digestive_tract	oesophagus	5.83638	0.847312		TE-15	ESCA	aero_digestive_tract	oesophagus	0.315655	0.58641																YT	ALL	blood	lymphoid_neoplasm_other	22.9111	0.995557		HD-MY-Z	UNCLASSIFIED	blood	Hodgkin_lymphoma	331.105	0.964863		SK-MEL-30
ZR-75-30	BRCA	breast	breast	0.961664	0.615347		TE-12	ESCA	aero_digestive_tract	oesophagus	0.824215	0.738035		TE-4	ESCA	aero_digestive_tract	oesophagus	0.674836	0.636576																ZR-75-30	BRCA	breast	breast	8.03932	0.834725		TT	THCA	thyroid	thyroid	469.368	0.978472		SK-MEL-5
							TE-15	ESCA	aero_digestive_tract	oesophagus	0.084079	0.443476		TE-5	ESCA	aero_digestive_tract	oesophagus	43.7706	0.938175																							MDA-MB-175-VII	BRCA	breast	breast	502.58	0.975882		SK-MES-1
							TE-4	ESCA	aero_digestive_tract	oesophagus	0.05095	0.384691		TE-6	ESCA	aero_digestive_tract	oesophagus	2.63899	0.74967																							NCI-H2347	LUAD	lung	lung_NSCLC_adenocarcinoma	564.043	0.970996		SK-MG-1
							TE-5	ESCA	aero_digestive_tract	oesophagus	7.56719	0.861909		TE-8	ESCA	aero_digestive_tract	oesophagus	11.0204	0.885894																							BT-483	BRCA	breast	breast	653.664	0.974785		SK-MM-2
							TE-6	ESCA	aero_digestive_tract	oesophagus	0.087838	0.451978		TE-9	ESCA	aero_digestive_tract	oesophagus	39.6363	0.963445																														SKN
							TE-8	ESCA	aero_digestive_tract	oesophagus	6.30229	0.863008		TGBC11TKB	STAD	digestive_system	stomach	169.934	0.985697																														SKN-3
							TE-9	ESCA	aero_digestive_tract	oesophagus	8.09831	0.897337		TGBC1TKB	UNCLASSIFIED	digestive_system	biliary_tract	9.44495	0.827891																														SK-N-AS
							TGBC11TKB	STAD	digestive_system	stomach	4.3564	0.810101		TGBC24TKB	UNCLASSIFIED	digestive_system	biliary_tract	3.282	0.771892																														SK-N-DZ
							TGBC1TKB	UNCLASSIFIED	digestive_system	biliary_tract	6.11654	0.795243		TGW	NB	nervous_system	neuroblastoma	62.5434	0.972591																														SK-N-FI
							TGBC24TKB	UNCLASSIFIED	digestive_system	biliary_tract	2.46937	0.772447		TK	DLBC	blood	B_cell_lymphoma	95.5049	0.993046																														SK-N-SH
							TGW	NB	nervous_system	neuroblastoma	8.95851	0.900597		TK10	KIRC	kidney	kidney	4.59058	0.762068																														SK-OV-3
							TK	DLBC	blood	B_cell_lymphoma	5.11878	0.885465		TOV-112D	OV	urogenital_system	ovary	96.5935	0.981869																														SK-PN-DW
							TK10	KIRC	kidney	kidney	1.72989	0.714046		TOV-21G	OV	urogenital_system	ovary	15.9402	0.88803																														SK-UT-1
							TOV-112D	OV	urogenital_system	ovary	8.88346	0.901987		TT	THCA	thyroid	thyroid	51.1109	0.884658																														SLVL
							TOV-21G	OV	urogenital_system	ovary	2.06571	0.760641		T-T	ESCA	aero_digestive_tract	oesophagus	3.05748	0.785968																														SN12C
							TT	THCA	thyroid	thyroid	184.568	0.930488		TT2609-C02	THCA	thyroid	thyroid	1227.5	0.971786																														SNB75
							T-T	ESCA	aero_digestive_tract	oesophagus	1.45849	0.699708		TUR	DLBC	blood	B_cell_lymphoma	53.6227	0.994477																														SNG-M
							TT2609-C02	THCA	thyroid	thyroid	39.5177	0.894829		TYK-nu	UNCLASSIFIED	urogenital_system	ovary	716.624	0.980577																														SNU-1
							TUR	DLBC	blood	B_cell_lymphoma	9.03259	0.942642		U-118-MG	GBM	nervous_system	glioma	399.644	0.978685																														SNU-16
							TYK-nu	UNCLASSIFIED	urogenital_system	ovary	13.6811	0.875483		U251	GBM	nervous_system	glioma	498.999	0.984243																														SNU-182
							U-118-MG	GBM	nervous_system	glioma	21.5969	0.907348		U-266	MM	blood	myeloma	45.119	0.96659																														SNU-387
							U251	GBM	nervous_system	glioma	38.4813	0.93632		U-2-OS	UNCLASSIFIED	bone	osteosarcoma	233.007	0.978124																														SNU-398
							U-266	MM	blood	myeloma	9.40801	0.906084		U-698-M	UNCLASSIFIED	blood	B_cell_leukemia	17.3931	0.945836																														SNU-423
							U-2-OS	UNCLASSIFIED	bone	osteosarcoma	23.526	0.922764		U-87-MG	GBM	nervous_system	glioma	25.9564	0.923038																														SNU-449
							U-698-M	UNCLASSIFIED	blood	B_cell_leukemia	2.25798	0.804976		UACC-257	SKCM	skin	melanoma	232.833	0.970941																														SNU-475
							U-87-MG	GBM	nervous_system	glioma	52.1736	0.954553		UACC-62	SKCM	skin	melanoma	164.612	0.982655																														SNU-5
							UACC-257	SKCM	skin	melanoma	18.8771	0.901229		UACC-812	BRCA	breast	breast	3.40298	0.779275																														SNU-C1
							UACC-62	SKCM	skin	melanoma	8.78156	0.889162		UACC-893	BRCA	breast	breast	1.17625	0.739509																														SNU-C2B
							UACC-812	BRCA	breast	breast	3.99341	0.772934		UMC-11	UNCLASSIFIED	lung	lung_NSCLC_carcinoid	89.2167	0.967308																														SR
							UACC-893	BRCA	breast	breast	0.048276	0.276703		UM-UC-3	BLCA	urogenital_system	bladder	55.2054	0.965207																														ST486
							UMC-11	UNCLASSIFIED	lung	lung_NSCLC_carcinoid	44.4057	0.953848		VA-ES-BJ	UNCLASSIFIED	soft_tissue	soft_tissue_other	506.305	0.980955																														STS-0421
							UM-UC-3	BLCA	urogenital_system	bladder	16.7048	0.91663		VAL	DLBC	blood	B_cell_lymphoma	11.8439	0.926948																														SU8686
							VA-ES-BJ	UNCLASSIFIED	soft_tissue	soft_tissue_other	24.0699	0.911142		VCaP	PRAD	urogenital_system	prostate	399.257	0.984097																														SU-DHL-16
							VAL	DLBC	blood	B_cell_lymphoma	2.20689	0.803642		VM-CUB-1	BLCA	urogenital_system	bladder	152.527	0.983931																														SU-DHL-4
							VCaP	PRAD	urogenital_system	prostate	20.49	0.915851		VMRC-LCD	LUAD	lung	lung_NSCLC_adenocarcinoma	193.259	0.978182																														SU-DHL-5
							VM-CUB-1	BLCA	urogenital_system	bladder	20.9548	0.938161		VMRC-RCZ	KIRC	kidney	kidney	429.293	0.955032																														SU-DHL-6
							VMRC-LCD	LUAD	lung	lung_NSCLC_adenocarcinoma	21.2082	0.922955		WIL2-NS	UNCLASSIFIED	blood	lymphoid_neoplasm_other	50.6527	0.984222																														SU-DHL-8
							VMRC-RCZ	KIRC	kidney	kidney	174.329	0.940876		WM-115	SKCM	skin	melanoma	337.959	0.983619																														SUIT-2
							WIL2-NS	UNCLASSIFIED	blood	lymphoid_neoplasm_other	3.16549	0.841644		WM1552C	SKCM	skin	melanoma	49.4571	0.96492																														SUP-B15
							WM-115	SKCM	skin	melanoma	17.5383	0.911404		WM278	SKCM	skin	melanoma	305.885	0.964152																														SUP-HD1
							WM1552C	SKCM	skin	melanoma	6.30023	0.874936		WM35	SKCM	skin	melanoma	160.94	0.975176																														SUP-M2
							WM278	SKCM	skin	melanoma	19.1431	0.88442		WM793B	SKCM	skin	melanoma	104.613	0.978547																														SUP-T1
							WM793B	SKCM	skin	melanoma	5.70459	0.864784		WSU-DLCL2	DLBC	blood	B_cell_lymphoma	6.98808	0.879725																														SW1088
							WSU-DLCL2	DLBC	blood	B_cell_lymphoma	2.3284	0.764764		WSU-NHL	UNCLASSIFIED	blood	lymphoid_neoplasm_other	4.07772	0.851223																														SW1271
							WSU-NHL	UNCLASSIFIED	blood	lymphoid_neoplasm_other	0.818956	0.70191		YAPC	PAAD	pancreas	pancreas	44.3395	0.924032																														SW13
							YAPC	PAAD	pancreas	pancreas	12.6238	0.876862		YH-13	GBM	nervous_system	glioma	45.5811	0.95909																														SW1417
							YH-13	GBM	nervous_system	glioma	7.70789	0.884403		YT	ALL	blood	lymphoid_neoplasm_other	58.0521	0.989475																														SW1463
							YT	ALL	blood	lymphoid_neoplasm_other	5.73314	0.875957		ZR-75-30	BRCA	breast	breast	3.29598	0.751713																														SW156
							ZR-75-30	BRCA	breast	breast	0.284991	0.566112																																					SW1573
																																																	SW1710
																																																	SW1783
																																																	SW1990
																																																	SW48
																																																	SW620
																																																	SW626
																																																	SW684
																																																	SW756
																																																	SW780
																																																	SW837
																																																	SW872
																																																	SW900
																																																	SW948
																																																	SW954
																																																	SW962
																																																	SW982
																																																	T24
																																																	T47D
																																																	T84
																																																	T98G
																																																	TALL-1
																																																	TC-71
																																																	TCCSUP
																																																	TE-1
																																																	TE-10
																																																	TE-11
																																																	TE-12
																																																	TE-15
																																																	TE-441-T
																																																	TE-5
																																																	TE-6
																																																	TE-8
																																																	TE-9
																																																	TGBC11TKB
																																																	TGBC1TKB
																																																	TGBC24TKB
																																																	TGW
																																																	THP-1
																																																	TK
																																																	TK10
																																																	TMK-1
																																																	TOV-112D
																																																	TOV-21G
																																																	TT
																																																	T-T
																																																	TT2609-C02
																																																	TUR
																																																	TYK-nu
																																																	U031
																																																	U-118-MG
																																																	U251
																																																	U-2-OS
																																																	U-698-M
																																																	U-87-MG
																																																	UACC-257
																																																	UACC-62
																																																	UACC-812
																																																	UACC-893
																																																	UMC-11
																																																	UM-UC-3
																																																	VA-ES-BJ
																																																	VAL
																																																	VCaP
																																																	VM-CUB-1
																																																	VMRC-MELG
																																																	VMRC-RCW
																																																	VMRC-RCZ
																																																	WIL2-NS
																																																	WM-115
																																																	WM1552C
																																																	WM278
																																																	WM35
																																																	WM793B
																																																	WSU-DLCL2
																																																	WSU-NHL
																																																	YAPC
																																																	YH-13
																																																	YKG-1
																																																	YT
[truncated: 5 more columns]

## Sheet: S3.3_IC50Correlations_PanCancer
Correlation Plots between Drug IC50 concentrations (Unit: Micromolar, µM)																																				Correlation coefficient R, calculated between the IC50 values obtained for cell lines in PanCancer Atlas
Source: GDSC database
PanCancer Atlas
Lapatinib vs. Nilotinib					Afatinib vs. Nilotinib					Sapitinib vs. Nilotinib					Erlotinib vs. Nilotinib					Gefitinib vs. Nilotinib					Dasatinib vs. Lapatinib					Ponatinib vs. Lapatinib
Lapatinib		Nilotinib			Afatinib		Nilotinib			Sapitinib		Nilotinib			Erlotinib		Nilotinib			Gefitinib		Nilotinib			Dasatinib		Lapatinib			Ponatinib		Lapatinib				Correlation Table
Cell line	Neg. Log (base10) Molar, Lapatinib IC50	Cell line	Neg. Log (base10) Molar, Nilotinib IC50		Cell line	Neg. Log (base10) Molar, Afatinib IC50	Cell line	Neg. Log (base10) Molar, Nilotinib IC50		Cell line	Neg. LOG (base10) Molar, Sapitinib IC50	Cell line	Neg. LOG (base10) Molar, Nilotinib IC50		Cell line	Neg. Log (base10) Molar, Erlotinib IC50	Cell line	Neg. Log (base10) Molar, Nilotinib IC50		Cell line	Neg. LOG (base10) Molar, Gefitinib IC50	Cell line	Neg. LOG (base10) Molar, Nilotinib IC50		Cell line	Neg. Log (base10) Molar, Dasatinib IC50	Cell line	Neg. Log (base10) Molar, Lapatinib IC50		Cell line	Neg. Log (base10) Molar, Ponatinib IC50	Cell line	Neg. Log (base10) Molar, Lapatinib IC50			Drug 1	Drug2	Slope	R2	R
697	5.36143	697	5.42887		697	5.8763	697	5.42887		697	4.16731	697	5.42887		697	5.60771	697	5.42887		697	4.99803	697	5.42887		MEG-01	9.64397	697	5.36143		697	6.76181	697	5.36143			Lapatinib	Nilotinib	0.4427	0.1644	0.405463
5637	5.06504	5637	4.05548		5637	6.01583	5637	4.05548		5637	5.25375	5637	4.05548		5637	5.68584	5637	4.05548		5637	5.20444	5637	4.05548		KU812	9.61618	5637	5.06504		5637	5.85177	5637	5.06504			Afatinib	Nilotinib	0.0461	0.0015	0.0387298		Since the resistance to both drugs is postively correlated, i.e. their sesitivity mechanisms or resistance mechanisms positivly correlate with each other. Thus these pathways are likely not opposite or compensatory, but, complementary to each other.
22RV1	4.37401	22RV1	4.29064		22RV1	4.94333	22RV1	4.29064		22RV1	3.58178	22RV1	4.29064		22RV1	4.3911	22RV1	4.29064		22RV1	4.24868	22RV1	4.29064		LAMA-84	9.53611	22RV1	4.37401		201T	5.78538	22RV1	4.37401			Sapitinib	Nilotinib	-0.009	8e-05	0.00894427
23132-87	4.79434	23132-87	4.34564		23132-87	5.71664	23132-87	4.34564		23132-87	4.81048	23132-87	4.34564		23132-87	5.17368	23132-87	4.34564		23132-87	5.16742	23132-87	4.34564		JURL-MK1	9.31069	23132-87	4.79434		22RV1	5.05692	23132-87	4.79434			Erlotinib	Nilotinib	-0.0927	0.0042	0.0648074
42-MG-BA	4.57912	42-MG-BA	5.13314		42-MG-BA	5.25147	42-MG-BA	5.13314		42-MG-BA	4.20347	42-MG-BA	5.13314		42-MG-BA	4.52995	42-MG-BA	5.13314		42-MG-BA	4.32626	42-MG-BA	5.13314		CTV-1	9.14448	42-MG-BA	4.57912		23132-87	5.26127	42-MG-BA	4.57912			Gefitinib	Nilotinib	0.15	0.0114	0.106771
639-V	4.37253	639-V	4.34081		639-V	5.24927	639-V	4.34081		639-V	4.15513	639-V	4.34081		639-V	4.99585	639-V	4.34081		639-V	4.9251	639-V	4.34081		CML-T1	9.0752	639-V	4.37253		42-MG-BA	6.63448	639-V	4.37253			Dasatinib	Lapatinib	0.1082	0.022	0.148324		Thus, while both signaling cascades contribute to disease progression, and drug resistance as stand alone, but when activated together they support each other and produce a much enhanced effect. Hence, inhibition of either of the pathway alone is not sufficient to obtain complete response.
647-V	4.1742	647-V	4.04171		647-V	5.15073	647-V	4.04171		647-V	4.27064	647-V	4.04171		647-V	4.96303	647-V	4.04171		647-V	4.48822	647-V	4.04171		ALL-SIL	9.04964	647-V	4.1742		451Lu	6.30697	647-V	4.1742			Ponatinib	Lapatinib	-0.024	0.0006	0.0244949
769-P	5.57503	769-P	5.36472		769-P	5.63531	769-P	5.36472		769-P	5.20829	769-P	5.36472		769-P	5.32326	769-P	5.36472		769-P	5.37233	769-P	5.36472		KCL-22	8.99827	769-P	5.57503		639-V	5.9438	769-P	5.57503
786-0	5.30216	786-0	4.31822		786-0	5.41616	786-0	4.31822		786-0	4.18763	786-0	4.31822		786-0	5.30291	786-0	4.31822		786-0	4.27262	786-0	4.31822		EM-2	8.73119	786-0	5.30216		647-V	6.11654	786-0	5.30216
8305C	4.50995	8305C	4.34863		8305C	5.08733	8305C	4.34863		8305C	3.70942	8305C	4.34863		8305C	4.52408	8305C	4.34863		8305C	4.28305	8305C	4.34863		BV-173	8.52564	8305C	4.50995		769-P	6.04034	8305C	4.50995			The only drug combination that showed a positive slope, with significant R value >0.3, is Lapatinib with Nilotinib
8505C	3.66683	8505C	3.79281		8505C	5.05135	8505C	3.79281		8505C	3.33701	8505C	3.79281		8505C	4.43264	8505C	3.79281		8505C	3.9888	8505C	3.79281		K-562	8.43239	8505C	3.66683		786-0	6.51837	8505C	3.66683			This indicates higher the IC50 (or resistance) for Lapatinib, higher is the IC50 (or resistance) for Nilotinib
8-MG-BA	5.13583	8-MG-BA	4.83379		8-MG-BA	5.47883	8-MG-BA	4.83379		8-MG-BA	4.59234	8-MG-BA	4.83379		8-MG-BA	4.92517	8-MG-BA	4.83379		8-MG-BA	4.91955	8-MG-BA	4.83379		EoL-1-cell	8.41128	8-MG-BA	5.13583		8305C	6.24817	8-MG-BA	5.13583			or lower the IC50 (more sensitivity) for Lapatinib, lower is the IC50 (more sensitivity) for Nilotinib
A101D	4.94494	A101D	4.79202		A101D	5.35745	A101D	4.79202		A101D	3.82196	A101D	4.79202		A101D	5.23287	A101D	4.79202		A101D	4.49034	A101D	4.79202		WSU-NHL	8.06379	A101D	4.94494		8505C	6.03856	A101D	4.94494
A172	5.04411	A172	4.34108		A172	5.26402	A172	4.34108		A172	4.23275	A172	4.34108		A172	4.83817	A172	4.34108		A172	4.77958	A172	4.34108		GDM-1	8.01202	A172	5.04411		8-MG-BA	6.39422	A172	5.04411
A204	3.89079	A204	5.24393		A204	4.97985	A204	5.24393		A204	4.02286	A204	5.24393		A204	4.77136	A204	5.24393		A204	4.14112	A204	5.24393		RERF-GC-1B	7.90226	A204	3.89079		A101D	5.65616	A204	3.89079
A2058	5.07943	A2058	4.48567		A2058	5.20336	A2058	4.48567		A2058	4.40855	A2058	4.48567		A2058	5.22328	A2058	4.48567		A2058	4.69322	A2058	4.48567		CAL-54	7.73521	A2058	5.07943		A172	6.44699	A2058	5.07943
A253	5.01834	A253	4.51971		A253	5.2642	A253	4.51971		A253	4.77473	A253	4.51971		A253	4.95443	A253	4.51971		A253	5.12965	A253	4.51971		SU-DHL-6	7.734	A253	5.01834		A204	7.84845	A253	5.01834
A2780	5.31225	A2780	5.49114		A2780	6.05258	A2780	5.49114		A2780	4.91313	A2780	5.49114		A2780	5.03456	A2780	5.49114		A2780	5.19484	A2780	5.49114		SUP-B15	7.59685	A2780	5.31225		A2058	5.56958	A2780	5.31225
A375	4.92888	A375	4.41844		A375	5.24759	A375	4.41844		A375	3.93362	A375	4.41844		A375	4.66781	A375	4.41844		A375	4.21109	A375	4.41844		DOV13	7.52032	A375	4.92888		A253	5.8977	A375	4.92888
A3-KAW	5.3081	A3-KAW	5.43371		A3-KAW	5.77612	A3-KAW	5.43371		A3-KAW	4.5664	A3-KAW	5.43371		A3-KAW	5.76341	A3-KAW	5.43371		A3-KAW	5.06782	A3-KAW	5.43371		SU-DHL-5	7.49905	A3-KAW	5.3081		A2780	6.47057	A3-KAW	5.3081
A498	5.07192	A498	3.80744		A427	4.44055	A498	3.80744		A427	4.26658	A498	3.80744		A498	4.21664	A498	3.80744		A498	4.44635	A498	3.80744		CAL-39	7.44619	A498	5.07192		A375	6.05015	A498	5.07192
A4-Fuk	5.25943	A4-Fuk	5.53017		A498	5.14898	A4-Fuk	5.53017		A498	3.70312	A4-Fuk	5.53017		A4-Fuk	5.15343	A4-Fuk	5.53017		A4-Fuk	4.80758	A4-Fuk	5.53017		BB49-HNC	7.33063	A4-Fuk	5.25943		A388	5.41161	A4-Fuk	5.25943
A549	5.17636	A549	4.6483		A4-Fuk	5.54498	A549	4.6483		A4-Fuk	4.49147	A549	4.6483		A549	5.09012	A549	4.6483		A549	4.87759	A549	4.6483		HDQ-P1	7.27963	A549	5.17636		A3-KAW	6.24513	A549	5.17636
A673	4.41075	A673	4.4013		A549	5.55311	A673	4.4013		A549	4.78391	A673	4.4013		A673	4.99984	A673	4.4013		A673	4.5919	A673	4.4013		IGROV-1	7.26961	A673	4.41075		A427	6.57153	A673	4.41075
A704	4.69926	A704	5.36891		A673	5.10153	A704	5.36891		A673	3.98723	A704	5.36891		A704	5.11074	A704	5.36891		A704	4.54017	A704	5.36891		KARPAS-1106P	7.26139	A704	4.69926		A431	6.28737	A704	4.69926
ACHN	5.05049	ACHN	4.18044		A704	5.38127	ACHN	4.18044		A704	4.72155	ACHN	4.18044		ACHN	5.97942	ACHN	4.18044		ACHN	5.6887	ACHN	4.18044		BPH-1	7.23739	ACHN	5.05049		A498	5.97118	ACHN	5.05049
AGS	4.70193	AGS	5.04668		ABC-1	3.64161	AGS	5.04668		ABC-1	3.48891	AGS	5.04668		AGS	5.18873	AGS	5.04668		AGS	4.92627	AGS	5.04668		OVTOKO	7.15096	AGS	4.70193		A4-Fuk	6.21444	AGS	4.70193
ALL-PO	5.49977	ALL-PO	5.56533		ACHN	5.95007	ALL-PO	5.56533		ACHN	5.26847	ALL-PO	5.56533		ALL-PO	5.18745	ALL-PO	5.56533		ALL-PO	5.64002	ALL-PO	5.56533		DOK	7.13327	ALL-PO	5.49977		A673	5.94011	ALL-PO	5.49977
ALL-SIL	5.29769	ALL-SIL	8.6066		AGS	5.40195	ALL-SIL	8.6066		AGS	4.20372	ALL-SIL	8.6066		ALL-SIL	5.53628	ALL-SIL	8.6066		ALL-SIL	4.92368	ALL-SIL	8.6066		WSU-DLCL2	7.12758	ALL-SIL	5.29769		A704	5.9675	ALL-SIL	5.29769
AM-38	4.67779	AM-38	4.40945		ALL-PO	5.8646	AM-38	4.40945		ALL-PO	4.6439	AM-38	4.40945		AM-38	5.04786	AM-38	4.40945		AM-38	4.60855	AM-38	4.40945		ESS-1	7.11904	AM-38	4.67779		ABC-1	5.27389	AM-38	4.67779
AMO-1	5.42681	AMO-1	5.30583		ALL-SIL	5.60766	AMO-1	5.30583		ALL-SIL	4.39018	AMO-1	5.30583		AMO-1	4.9266	AMO-1	5.30583		AMO-1	4.78309	AMO-1	5.30583		CHSA8926	7.10114	AMO-1	5.42681		ACHN	6.37762	AMO-1	5.42681
AN3-CA	4.13289	AN3-CA	4.59003		AM-38	4.89412	AN3-CA	4.59003		AM-38	3.79002	AN3-CA	4.59003		AN3-CA	4.82812	AN3-CA	4.59003		AN3-CA	4.44055	AN3-CA	4.59003		NCI-H3118	7.08725	AN3-CA	4.13289		AGS	5.99334	AN3-CA	4.13289
ARH-77	5.23606	ARH-77	5.40053		AMO-1	5.58416	ARH-77	5.40053		AMO-1	4.28061	ARH-77	5.40053		ARH-77	4.8205	ARH-77	5.40053		ARH-77	4.83597	ARH-77	5.40053		KGN	7.06764	ARH-77	5.23606		ALL-PO	6.8324	ARH-77	5.23606
ASH-3	4.43864	ASH-3	4.13029		AN3-CA	5.10466	ASH-3	4.13029		AN3-CA	4.7936	ASH-3	4.13029		ASH-3	4.86289	ASH-3	4.13029		ASH-3	4.38507	ASH-3	4.13029		Hs-578-T	7.05291	ASH-3	4.43864		ALL-SIL	9.16622	ASH-3	4.43864
AsPC-1	3.79698	AsPC-1	4.21865		ARH-77	5.65368	AsPC-1	4.21865		ARH-77	4.19751	AsPC-1	4.21865		AsPC-1	3.88007	AsPC-1	4.21865		AsPC-1	4.40624	AsPC-1	4.21865		Detroit562	7.03093	AsPC-1	3.79698		AM-38	5.54488	AsPC-1	3.79698
ATN-1	4.85001	ATN-1	4.86863		ASH-3	4.78992	ATN-1	4.86863		ASH-3	3.91365	ATN-1	4.86863		ATN-1	5.05357	ATN-1	4.86863		ATN-1	4.83342	ATN-1	4.86863		SW982	7.02608	ATN-1	4.85001		AMO-1	5.66507	ATN-1	4.85001
AU565	6.35586	AU565	5.21115		AsPC-1	4.34437	AU565	5.21115		AsPC-1	4.12613	AU565	5.21115		AU565	5.18326	AU565	5.21115		AU565	5.49437	AU565	5.21115		NCI-H1703	7.01564	AU565	6.35586		AN3-CA	7.66758	AU565	6.35586
BALL-1	5.21832	BALL-1	5.13195		ATN-1	5.3213	BALL-1	5.13195		ATN-1	4.33056	BALL-1	5.13195		BALL-1	5.34308	BALL-1	5.13195		BALL-1	4.86438	BALL-1	5.13195		ETK-1	6.96601	BALL-1	5.21832		ARH-77	6.12723	BALL-1	5.21832
BB49-HNC	5.0501	BB49-HNC	4.20229		AU565	6.69292	BB49-HNC	4.20229		AU565	5.83456	BB49-HNC	4.20229		BB49-HNC	4.35803	BB49-HNC	4.20229		BB49-HNC	4.96291	BB49-HNC	4.20229		TOV-21G	6.93044	BB49-HNC	5.0501		ASH-3	5.41301	BB49-HNC	5.0501
BC-1	5.19549	BC-1	5.27221		BALL-1	5.61895	BC-1	5.27221		BALL-1	4.53795	BC-1	5.27221		BC-1	4.83596	BC-1	5.27221		BC-1	4.74621	BC-1	5.27221		LB996-RCC	6.90168	BC-1	5.19549		AsPC-1	5.08618	BC-1	5.19549
B-CPAP	5.03927	B-CPAP	4.02155		BB49-HNC	5.17701	B-CPAP	4.02155		BB49-HNC	4.74584	B-CPAP	4.02155		B-CPAP	4.85161	B-CPAP	4.02155		B-CPAP	4.1301	B-CPAP	4.02155		SW1088	6.89716	B-CPAP	5.03927		ATN-1	5.3548	B-CPAP	5.03927
BE-13	5.28817	BE-13	6.20691		BC-1	5.6317	BE-13	6.20691		BC-1	4.62976	BE-13	6.20691		BE-13	5.39951	BE-13	6.20691		BE-13	4.77282	BE-13	6.20691		HCC-44	6.8856	BE-13	5.28817		AU565	5.22592	BE-13	5.28817
BE2-M17	5.06131	BE2-M17	4.11266		B-CPAP	5.12742	BE2-M17	4.11266		B-CPAP	3.8745	BE2-M17	4.11266		BE2-M17	4.43393	BE2-M17	4.11266		BE2-M17	4.28542	BE2-M17	4.11266		LXF-289	6.87526	BE2-M17	5.06131		BB30-HNC	5.99337	BE2-M17	5.06131
Becker	3.70733	Becker	3.8146		BE-13	5.88533	Becker	3.8146		BE-13	4.44129	Becker	3.8146		Becker	4.24181	Becker	3.8146		Becker	4.22987	Becker	3.8146		SW1710	6.87012	Becker	3.70733		BB49-HNC	4.92099	Becker	3.70733
BFTC-905	5.27012	BFTC-905	4.37116		BE2-M17	5.13368	BFTC-905	4.37116		BE2-M17	3.75325	BFTC-905	4.37116		BFTC-905	4.65742	BFTC-905	4.37116		BFTC-905	4.5527	BFTC-905	4.37116		5637	6.84892	BFTC-905	5.27012		BB65-RCC	5.21345	BFTC-905	5.27012
BFTC-909	5.3955	BFTC-909	5.52119		Becker	4.85214	BFTC-909	5.52119		Becker	3.51817	BFTC-909	5.52119		BFTC-909	4.85876	BFTC-909	5.52119		BFTC-909	4.3435	BFTC-909	5.52119		NB69	6.84327	BFTC-909	5.3955		BC-1	5.94951	BFTC-909	5.3955
BHT-101	5.15459	BHT-101	4.31334		BFTC-905	5.24853	BHT-101	4.31334		BFTC-905	4.59165	BHT-101	4.31334		BHT-101	4.90348	BHT-101	4.31334		BHT-101	4.40674	BHT-101	4.31334		NCI-H1755	6.8405	BHT-101	5.15459		BC-3	5.8123	BHT-101	5.15459
BICR10	4.20528	BICR10	4.35506		BFTC-909	5.50345	BICR10	4.35506		BFTC-909	3.80056	BICR10	4.35506		BICR10	4.60162	BICR10	4.35506		BICR10	4.36346	BICR10	4.35506		Ca9-22	6.83428	BICR10	4.20528		B-CPAP	6.45877	BICR10	4.20528
BICR22	5.05227	BICR22	4.25134		BHT-101	5.13317	BICR22	4.25134		BHT-101	4.07881	BICR22	4.25134		BICR22	4.63406	BICR22	4.25134		BICR22	4.93908	BICR22	4.25134		KYSE-270	6.83297	BICR22	5.05227		BE2-M17	5.17603	BICR22	5.05227
BICR78	4.93868	BICR78	3.73444		BICR10	4.97323	BICR78	3.73444		BICR10	4.36492	BICR78	3.73444		BICR78	5.26409	BICR78	3.73444		BICR78	5.02927	BICR78	3.73444		42-MG-BA	6.80447	BICR78	4.93868		Becker	5.98315	BICR78	4.93868
BL-41	5.23509	BL-41	5.2002		BICR22	5.13257	BL-41	5.2002		BICR22	4.38326	BL-41	5.2002		BL-41	5.29615	BL-41	5.2002		BL-41	5.23839	BL-41	5.2002		HO-1-N-1	6.79975	BL-41	5.23509		BEN	5.33602	BL-41	5.23509
BPH-1	5.74106	BPH-1	4.25785		BICR78	4.80812	BPH-1	4.25785		BICR78	4.56813	BPH-1	4.25785		BPH-1	5.95702	BPH-1	4.25785		BPH-1	5.86787	BPH-1	4.25785		RPMI-6666	6.78662	BPH-1	5.74106		BFTC-905	5.91423	BPH-1	5.74106
BT-20	5.12078	BT-20	4.94416		BL-41	5.56177	BT-20	4.94416		BL-41	4.5614	BT-20	4.94416		BT-20	4.85276	BT-20	4.94416		BT-20	4.5874	BT-20	4.94416		FLO-1	6.7836	BT-20	5.12078		BFTC-909	5.39685	BT-20	5.12078
BT-474	5.99256	BT-474	4.68824		BPH-1	6.6096	BT-474	4.68824		BPH-1	6.43925	BT-474	4.68824		BT-474	4.75598	BT-474	4.68824		BT-474	4.54449	BT-474	4.68824		Hs-633T	6.7652	BT-474	5.99256		BHT-101	6.08003	BT-474	5.99256
BT-483	3.85396	BT-483	4.26453		BT-20	4.83469	BT-483	4.26453		BT-20	4.99729	BT-483	4.26453		BT-483	3.67842	BT-483	4.26453		BT-483	3.26526	BT-483	4.26453		PC-14	6.75078	BT-483	3.85396		BHY	6.13805	BT-483	3.85396
BT-549	4.78697	BT-549	5.23808		BT-474	6.36521	BT-549	5.23808		BT-474	5.58567	BT-549	5.23808		BT-549	4.16773	BT-549	5.23808		BT-549	4.09873	BT-549	5.23808		T98G	6.73401	BT-549	4.78697		BICR10	5.09952	BT-549	4.78697
BV-173	5.30952	BV-173	8.08313		BT-483	3.67406	BV-173	8.08313		BT-483	3.66063	BV-173	8.08313		BV-173	5.29205	BV-173	8.08313		BV-173	4.95452	BV-173	8.08313		NCI-H2085	6.73308	BV-173	5.30952		BICR22	5.09472	BV-173	5.30952
BxPC-3	4.89163	BxPC-3	4.32895		BT-549	5.22478	BxPC-3	4.32895		BT-549	3.55943	BxPC-3	4.32895		BxPC-3	5.05622	BxPC-3	4.32895		BxPC-3	4.57745	BxPC-3	4.32895		EPLC-272H	6.71728	BxPC-3	4.89163		BICR31	5.69645	BxPC-3	4.89163
C2BBe1	4.57027	C2BBe1	4.86075		BV-173	5.54494	C2BBe1	4.86075		BV-173	4.23286	C2BBe1	4.86075		C2BBe1	4.68331	C2BBe1	4.86075		C2BBe1	4.30955	C2BBe1	4.86075		RCC-JW	6.71369	C2BBe1	4.57027		BICR78	4.99773	C2BBe1	4.57027
C32	3.49832	C32	4.09797		BxPC-3	5.17501	C32	4.09797		BxPC-3	4.95047	C32	4.09797		C32	4.37287	C32	4.09797		C32	3.99218	C32	4.09797		G-402	6.69195	C32	3.49832		BL-41	6.41128	C32	3.49832
C-33-A	4.80952	C-33-A	4.67877		C2BBe1	4.66203	C-33-A	4.67877		C2BBe1	5.07214	C-33-A	4.67877		C-33-A	5.21559	C-33-A	4.67877		C-33-A	5.04834	C-33-A	4.67877		HSC-2	6.68552	C-33-A	4.80952		BPH-1	5.93741	C-33-A	4.80952
C3A	3.16269	C3A	3.51926		C32	4.2696	C3A	3.51926		C32	3.39148	C3A	3.51926		C3A	3.91519	C3A	3.51926		C3A	4.12867	C3A	3.51926		OVMIU	6.67792	C3A	3.16269		BT-20	5.15925	C3A	3.16269
C-4-I	4.72328	C-4-I	4.59533		C-33-A	5.89967	C-4-I	4.59533		C-33-A	5.2924	C-4-I	4.59533		C-4-I	5.13113	C-4-I	4.59533		C-4-I	4.89937	C-4-I	4.59533		OC-314	6.67749	C-4-I	4.72328		BT-474	4.83529	C-4-I	4.72328
CA46	5.40662	CA46	4.90821		C3A	3.96678	CA46	4.90821		C3A	3.83497	CA46	4.90821		CA46	5.21538	CA46	4.90821		CA46	4.44843	CA46	4.90821		ACHN	6.66814	CA46	5.40662		BT-483	4.64139	CA46	5.40662
Ca9-22	5.90924	Ca9-22	4.39497		C-4-I	5.62135	Ca9-22	4.39497		C-4-I	4.31049	Ca9-22	4.39497		Ca9-22	6.0518	Ca9-22	4.39497		Ca9-22	6.03581	Ca9-22	4.39497		NCI-H1648	6.66216	Ca9-22	5.90924		BxPC-3	6.55249	Ca9-22	5.90924
CADO-ES1	4.59685	CADO-ES1	4.72109		CA46	5.34908	CADO-ES1	4.72109		CA46	4.65103	CADO-ES1	4.72109		CADO-ES1	5.68088	CADO-ES1	4.72109		CADO-ES1	4.65499	CADO-ES1	4.72109		HGC-27	6.65783	CADO-ES1	4.59685		C2BBe1	5.28555	CADO-ES1	4.59685
CAL-120	2.93733	CAL-120	4.5415		Ca9-22	6.21285	CAL-120	4.5415		Ca9-22	5.99733	CAL-120	4.5415		CAL-120	4.02887	CAL-120	4.5415		CAL-120	3.52224	CAL-120	4.5415		LOXIMVI	6.64814	CAL-120	2.93733		C32	4.97179	CAL-120	2.93733
CAL-148	4.2601	CAL-148	4.54662		CADO-ES1	5.24652	CAL-148	4.54662		CADO-ES1	4.06313	CAL-148	4.54662		CAL-148	4.89241	CAL-148	4.54662		CAL-148	4.5527	CAL-148	4.54662		A704	6.6462	CAL-148	4.2601		C-33-A	5.61216	CAL-148	4.2601
CAL-27	5.10931	CAL-27	4.19475		CAL-120	4.28175	CAL-27	4.19475		CAL-120	2.91811	CAL-27	4.19475		CAL-27	5.73023	CAL-27	4.19475		CAL-27	5.7616	CAL-27	4.19475		TE-8	6.63796	CAL-27	5.10931		C3A	5.98834	CAL-27	5.10931
CAL-29	5.20698	CAL-29	4.00992		CAL-148	5.28623	CAL-29	4.00992		CAL-148	4.03386	CAL-29	4.00992		CAL-29	5.12154	CAL-29	4.00992		CAL-29	5.11084	CAL-29	4.00992		SKN	6.61345	CAL-29	5.20698		C-4-I	5.22057	CAL-29	5.20698
CAL-33	5.30729	CAL-33	4.11551		CAL-27	6.75231	CAL-33	4.11551		CAL-27	6.17409	CAL-33	4.11551		CAL-33	5.59183	CAL-33	4.11551		CAL-33	5.40353	CAL-33	4.11551		Ca-Ski	6.60376	CAL-33	5.30729		CA46	6.89451	CAL-33	5.30729
CAL-39	6.49892	CAL-39	4.57123		CAL-29	5.61505	CAL-39	4.57123		CAL-29	5.23962	CAL-39	4.57123		CAL-39	6.47164	CAL-39	4.57123		CAL-39	6.20421	CAL-39	4.57123		NCI-H2452	6.59016	CAL-39	6.49892		Ca9-22	5.83973	CAL-39	6.49892
CAL-51	5.02547	CAL-51	5.32318		CAL-33	5.61845	CAL-51	5.32318		CAL-33	5.39691	CAL-51	5.32318		CAL-51	4.87201	CAL-51	5.32318		CAL-51	4.65671	CAL-51	5.32318		NOS-1	6.58471	CAL-51	5.02547		CAKI-1	6.42552	CAL-51	5.02547
CAL-54	5.85783	CAL-54	5.15839		CAL-39	7.4579	CAL-54	5.15839		CAL-39	6.91861	CAL-54	5.15839		CAL-54	5.99421	CAL-54	5.15839		CAL-54	5.61962	CAL-54	5.15839		JIMT-1	6.58379	CAL-54	5.85783		CAL-120	6.30935	CAL-54	5.85783
CAL-62	5.1248	CAL-62	4.86701		CAL-51	4.70718	CAL-62	4.86701		CAL-51	4.31232	CAL-62	4.86701		CAL-62	4.59594	CAL-62	4.86701		CAL-62	4.26804	CAL-62	4.86701		JVM-2	6.58229	CAL-62	5.1248		CAL-12T	6.04679	CAL-62	5.1248
CAL-72	5.09555	CAL-72	4.18341		CAL-54	6.29534	CAL-72	4.18341		CAL-54	5.46835	CAL-72	4.18341		CAL-72	4.41575	CAL-72	4.18341		CAL-72	4.58156	CAL-72	4.18341		HCC-827	6.58139	CAL-72	5.09555		CAL-148	5.4616	CAL-72	5.09555
CAL-78	4.09731	CAL-78	4.19981		CAL-62	5.10515	CAL-78	4.19981		CAL-62	4.18197	CAL-78	4.19981		CAL-78	4.5835	CAL-78	4.19981		CAL-78	4.62435	CAL-78	4.19981		JHU-022	6.58109	CAL-78	4.09731		CAL-27	5.24221	CAL-78	4.09731
CAL-85-1	4.67201	CAL-85-1	4.62904		CAL-72	5.39684	CAL-85-1	4.62904		CAL-72	3.96597	CAL-85-1	4.62904		CAL-85-1	4.46695	CAL-85-1	4.62904		CAL-85-1	4.38475	CAL-85-1	4.62904		TK10	6.576	CAL-85-1	4.67201		CAL-29	5.21523	CAL-85-1	4.67201
Calu-3	5.78862	Calu-3	3.79841		CAL-78	5.19931	Calu-3	3.79841		CAL-78	3.86497	Calu-3	3.79841		Calu-3	4.73502	Calu-3	3.79841		Calu-3	4.80591	Calu-3	3.79841		RPMI-7951	6.55825	Calu-3	5.78862		CAL-33	5.49786	Calu-3	5.78862
Calu-6	4.39829	Calu-6	4.15412		CAL-85-1	4.80061	Calu-6	4.15412		CAL-85-1	4.82753	Calu-6	4.15412		Calu-6	4.36107	Calu-6	4.15412		Calu-6	4.13691	Calu-6	4.15412		LS-123	6.54626	Calu-6	4.39829		CAL-39	6.43195	Calu-6	4.39829
CAMA-1	4.42181	CAMA-1	4.96833		Calu-3	6.24654	CAMA-1	4.96833		Calu-3	5.81211	CAMA-1	4.96833		CAMA-1	4.54586	CAMA-1	4.96833		CAMA-1	4.55516	CAMA-1	4.96833		BICR10	6.54559	CAMA-1	4.42181		CAL-51	6.02503	CAMA-1	4.42181
Caov-4	5.258	Caov-4	4.23766		Calu-6	4.8261	Caov-4	4.23766		Calu-6	3.99711	Caov-4	4.23766		Caov-4	5.09627	Caov-4	4.23766		Caov-4	4.80679	Caov-4	4.23766		KYSE-50	6.54046	Caov-4	5.258		CAL-54	5.94657	Caov-4	5.258
CAPAN-1	4.40554	CAPAN-1	3.70146		CAMA-1	4.57146	CAPAN-1	3.70146		CAMA-1	4.27569	CAPAN-1	3.70146		CAPAN-1	5.23372	CAPAN-1	3.70146		CAPAN-1	4.55567	CAPAN-1	3.70146		CHP-212	6.53448	CAPAN-1	4.40554		CAL-62	5.52752	CAPAN-1	4.40554
CAPAN-2	3.9187	CAPAN-2	3.37915		Caov-4	5.22917	CAPAN-2	3.37915		Caov-4	4.08846	CAPAN-2	3.37915		CAPAN-2	4.41357	CAPAN-2	3.37915		CAPAN-2	4.00534	CAPAN-2	3.37915		CAPAN-2	6.52371	CAPAN-2	3.9187		CAL-72	5.16344	CAPAN-2	3.9187
CaR-1	5.33071	CaR-1	4.02187		CAPAN-1	5.19392	CaR-1	4.02187		CAPAN-1	4.54273	CaR-1	4.02187		CaR-1	5.10802	CaR-1	4.02187		CaR-1	4.80973	CaR-1	4.02187		SNU-449	6.52068	CaR-1	5.33071		CAL-78	5.59889	CaR-1	5.33071
CAS-1	4.90478	CAS-1	3.84601		CAPAN-2	5.23367	CAS-1	3.84601		CAPAN-2	4.65438	CAS-1	3.84601		CAS-1	4.31431	CAS-1	3.84601		CAS-1	4.25249	CAS-1	3.84601		HCC1806	6.51581	CAS-1	4.90478		CAL-85-1	6.61502	CAS-1	4.90478
Ca-Ski	5.2798	Ca-Ski	4.06085		CaR-1	5.11083	Ca-Ski	4.06085		CaR-1	4.80232	Ca-Ski	4.06085		Ca-Ski	5.33206	Ca-Ski	4.06085		Ca-Ski	5.27295	Ca-Ski	4.06085		NCI-H322M	6.50913	Ca-Ski	5.2798		Calu-3	5.76243	Ca-Ski	5.2798
CCK-81	6.33745	CCK-81	4.29439		CAS-1	4.63967	CCK-81	4.29439		CAS-1	4.13709	CCK-81	4.29439		CCK-81	6.27055	CCK-81	4.29439		CCK-81	5.98552	CCK-81	4.29439		ARH-77	6.50811	CCK-81	6.33745		Calu-6	5.70121	CCK-81	6.33745
CCRF-CEM	5.43804	CCRF-CEM	5.6093		Ca-Ski	5.73486	CCRF-CEM	5.6093		Ca-Ski	5.2636	CCRF-CEM	5.6093		CCRF-CEM	5.23645	CCRF-CEM	5.6093		CCRF-CEM	4.90076	CCRF-CEM	5.6093		JHH-4	6.4929	CCRF-CEM	5.43804		CAMA-1	5.05746	CCRF-CEM	5.43804
CESS	4.69129	CESS	5.42042		CCK-81	7.11697	CESS	5.42042		CCK-81	6.26771	CESS	5.42042		CESS	5.68906	CESS	5.42042		CESS	4.84054	CESS	5.42042		HO-1-u-1	6.47686	CESS	4.69129		Caov-3	5.3819	CESS	4.69129
CFPAC-1	4.45657	CFPAC-1	4.25574		CCRF-CEM	5.71038	CFPAC-1	4.25574		CCRF-CEM	4.58547	CFPAC-1	4.25574		CFPAC-1	5.23733	CFPAC-1	4.25574		CFPAC-1	4.9651	CFPAC-1	4.25574		HuO9	6.46694	CFPAC-1	4.45657		Caov-4	4.83302	CFPAC-1	4.45657
CGTH-W-1	4.2277	CGTH-W-1	4.52803		CESS	5.47955	CGTH-W-1	4.52803		CESS	4.6587	CGTH-W-1	4.52803		CGTH-W-1	4.42678	CGTH-W-1	4.52803		CGTH-W-1	4.32185	CGTH-W-1	4.52803		HSC-3	6.45584	CGTH-W-1	4.2277		CAPAN-1	5.53973	CGTH-W-1	4.2277
CHL-1	5.42688	CHL-1	4.15782		CFPAC-1	5.82226	CHL-1	4.15782		CFPAC-1	4.83295	CHL-1	4.15782		CHL-1	5.21241	CHL-1	4.15782		CHL-1	5.09977	CHL-1	4.15782		TE-15	6.45535	CHL-1	5.42688		CAPAN-2	5.27606	CHL-1	5.42688
CHP-134	5.22043	CHP-134	4.7413		CGTH-W-1	4.7934	CHP-134	4.7413		CGTH-W-1	3.93577	CHP-134	4.7413		CHP-134	4.91305	CHP-134	4.7413		CHP-134	4.58387	CHP-134	4.7413		K5	6.45193	CHP-134	5.22043		CaR-1	4.81637	CHP-134	5.22043
CHP-212	4.33129	CHP-212	4.6355		CHL-1	5.6907	CHP-212	4.6355		CHL-1	5.51372	CHP-212	4.6355		CHP-212	4.73223	CHP-212	4.6355		CHP-212	4.90909	CHP-212	4.6355		CaR-1	6.44359	CHP-212	4.33129		CAS-1	6.41128	CHP-212	4.33129
CHSA8926	4.19293	CHSA8926	5.04281		CHP-134	5.22257	CHSA8926	5.04281		CHP-134	3.73508	CHSA8926	5.04281		CHSA8926	5.18857	CHSA8926	5.04281		CHSA8926	4.35713	CHSA8926	5.04281		LoVo	6.44295	CHSA8926	4.19293		Ca-Ski	6.37018	CHSA8926	4.19293
CL-11	3.52767	CL-11	3.76		CHP-212	5.35255	CL-11	3.76		CHP-212	4.73711	CL-11	3.76		CL-11	3.66128	CL-11	3.76		CL-11	3.65758	CL-11	3.76		CGTH-W-1	6.44159	CL-11	3.52767		CCF-STTG1	6.65631	CL-11	3.52767
CL-40	4.0545	CL-40	3.98453		CHSA8926	5.18059	CL-40	3.98453		CHSA8926	4.66929	CL-40	3.98453		CL-40	4.37868	CL-40	3.98453		CL-40	4.2856	CL-40	3.98453		OVCA420	6.43665	CL-40	4.0545		CCK-81	5.30996	CL-40	4.0545
CML-T1	5.32859	CML-T1	8.25539		CL-11	4.52887	CML-T1	8.25539		CL-11	2.68179	CML-T1	8.25539		CML-T1	5.39658	CML-T1	8.25539		CML-T1	4.94741	CML-T1	8.25539		8-MG-BA	6.43394	CML-T1	5.32859		CCRF-CEM	5.7124	CML-T1	5.32859
COLO-205	4.56586	COLO-205	5.08528		CL-34	4.14473	COLO-205	5.08528		CL-34	4.28803	COLO-205	5.08528		COLO-205	4.42964	COLO-205	5.08528		COLO-205	4.40103	COLO-205	5.08528		WIL2-NS	6.43156	COLO-205	4.56586		CESS	5.63721	COLO-205	4.56586
COLO-320-HSR	5.6545	COLO-320-HSR	5.6103		CL-40	5.29999	COLO-320-HSR	5.6103		CL-40	3.29364	COLO-320-HSR	5.6103		COLO-320-HSR	4.68692	COLO-320-HSR	5.6103		COLO-320-HSR	4.55582	COLO-320-HSR	5.6103		TE-1	6.41987	COLO-320-HSR	5.6545		CFPAC-1	6.09733	COLO-320-HSR	5.6545
COLO-668	4.35472	COLO-668	4.18548		CML-T1	5.43235	COLO-668	4.18548		CML-T1	4.97093	COLO-668	4.18548		COLO-668	4.60704	COLO-668	4.18548		COLO-668	4.56106	COLO-668	4.18548		HuP-T3	6.41888	COLO-668	4.35472		CGTH-W-1	8.44105	COLO-668	4.35472
COLO-678	3.72679	COLO-678	2.65651		COLO-205	4.8566	COLO-678	2.65651		COLO-205	3.76086	COLO-678	2.65651		COLO-678	4.67296	COLO-678	2.65651		COLO-678	4.33939	COLO-678	2.65651		VAL	6.41684	COLO-678	3.72679		ChaGo-K-1	5.48299	COLO-678	3.72679
COLO-679	3.46206	COLO-679	5.18586		COLO-320-HSR	5.25507	COLO-679	5.18586		COLO-320-HSR	3.82336	COLO-679	5.18586		COLO-679	4.36667	COLO-679	5.18586		COLO-679	4.46763	COLO-679	5.18586		YH-13	6.41143	COLO-679	3.46206		CHL-1	6.54896	COLO-679	3.46206
COLO-680N	3.84935	COLO-680N	3.63127		COLO-668	4.84794	COLO-680N	3.63127		COLO-668	3.86794	COLO-680N	3.63127		COLO-680N	4.43929	COLO-680N	3.63127		COLO-680N	4.3143	COLO-680N	3.63127		GA-10	6.41063	COLO-680N	3.84935		CHP-126	5.63452	COLO-680N	3.84935
COLO-684	4.93959	COLO-684	4.94908		COLO-678	4.47669	COLO-684	4.94908		COLO-678	4.41649	COLO-684	4.94908		COLO-684	4.71181	COLO-684	4.94908		COLO-684	4.17928	COLO-684	4.94908		KYSE-520	6.40021	COLO-684	4.93959		CHP-212	6.29244	COLO-684	4.93959
COLO-792	4.42683	COLO-792	4.1739		COLO-679	4.73097	COLO-792	4.1739		COLO-679	3.59789	COLO-792	4.1739		COLO-792	4.59672	COLO-792	4.1739		COLO-792	4.39864	COLO-792	4.1739		CAL-29	6.39687	COLO-792	4.42683		CHSA0011	5.48443	COLO-792	4.42683
COLO-824	5.23169	COLO-824	4.95245		COLO-680N	4.43625	COLO-824	4.95245		COLO-680N	4.18987	COLO-824	4.95245		COLO-824	5.15809	COLO-824	4.95245		COLO-824	5.1397	COLO-824	4.95245		OVISE	6.39609	COLO-824	5.23169		CHSA0108	6.61494	COLO-824	5.23169
COLO-829	3.22043	COLO-829	4.09919		COLO-684	5.21657	COLO-829	4.09919		COLO-684	3.63876	COLO-829	4.09919		COLO-829	4.36872	COLO-829	4.09919		COLO-829	3.90125	COLO-829	4.09919		PF-382	6.39294	COLO-829	3.22043		CHSA8926	6.41123	COLO-829	3.22043
COR-L105	6.20548	COR-L105	4.49719		COLO-792	5.25819	COR-L105	4.49719		COLO-792	4.16627	COR-L105	4.49719		COR-L105	6.23416	COR-L105	4.49719		COR-L105	6.37578	COR-L105	4.49719		OVCAR-5	6.38061	COR-L105	6.20548		CL-11	5.15321	COR-L105	6.20548
COR-L23	5.02967	COR-L23	3.97975		COLO-824	5.53437	COR-L23	3.97975		COLO-824	4.03742	COR-L23	3.97975		COR-L23	4.85087	COR-L23	3.97975		COR-L23	4.31944	COR-L23	3.97975		D-263MG	6.37972	COR-L23	5.02967		CMK	6.47782	COR-L23	5.02967
COR-L279	4.82972	COR-L279	5.21309		COLO-829	4.15859	COR-L279	5.21309		COLO-829	3.55802	COR-L279	5.21309		COR-L279	4.63161	COR-L279	5.21309		COR-L279	4.28617	COR-L279	5.21309		SCC-9	6.37847	COR-L279	4.82972		COLO-205	6.16121	COR-L279	4.82972
COR-L311	4.45313	COR-L311	4.87864		COR-L105	7.37854	COR-L311	4.87864		COR-L105	7.0857	COR-L311	4.87864		COR-L311	4.69378	COR-L311	4.87864		COR-L311	4.63955	COR-L311	4.87864		MPP-89	6.36914	COR-L311	4.45313		COLO-320-HSR	5.25268	COR-L311	4.45313
COR-L32	5.19099	COR-L32	5.15198		COR-L23	5.00558	COR-L32	5.15198		COR-L23	3.93625	COR-L32	5.15198		COR-L32	4.4992	COR-L32	5.15198		COR-L32	4.54558	COR-L32	5.15198		KLE	6.36699	COR-L32	5.19099		COLO-668	6.02707	COR-L32	5.19099
COR-L88	4.44114	COR-L88	3.93905		COR-L279	5.47025	COR-L88	3.93905		COR-L279	4.10075	COR-L88	3.93905		COR-L88	4.36713	COR-L88	3.93905		COR-L88	4.32242	COR-L88	3.93905		Hey	6.35903	COR-L88	4.44114		COLO-678	5.67025	COR-L88	4.44114
CPC-N	5.29288	CPC-N	4.6696		COR-L311	5.35388	CPC-N	4.6696		COR-L311	4.30317	CPC-N	4.6696		CPC-N	4.86265	CPC-N	4.6696		CPC-N	4.54024	CPC-N	4.6696		SW13	6.35061	CPC-N	5.29288		COLO-679	5.90211	CPC-N	5.29288
CS1	5.11725	CS1	4.56256		COR-L32	5.50865	CS1	4.56256		COR-L32	4.07029	CS1	4.56256		CS1	4.32749	CS1	4.56256		CS1	4.4031	CS1	4.56256		PA-1	6.32157	CS1	5.11725		COLO-680N	6.03806	CS1	5.11725
CTV-1	4.75019	CTV-1	5.82815		COR-L88	5.07259	CTV-1	5.82815		COR-L88	3.82225	CTV-1	5.82815		CTV-1	5.32861	CTV-1	5.82815		CTV-1	5.15783	CTV-1	5.82815		IST-MES1	6.31671	CTV-1	4.75019		COLO-684	5.10202	CTV-1	4.75019
CW-2	5.25478	CW-2	5.23697		COR-L95	5.53164	CW-2	5.23697		CP66-MEL	3.77278	CW-2	5.23697		CW-2	5.25238	CW-2	5.23697		CW-2	5.31606	CW-2	5.23697		HuO-3N1	6.31397	CW-2	5.25478		COLO-783	5.24936	CW-2	5.25478
D-263MG	4.30056	D-263MG	4.07352		CP66-MEL	4.17293	D-263MG	4.07352		CPC-N	4.11647	D-263MG	4.07352		D-263MG	4.48958	D-263MG	4.07352		D-263MG	4.48938	D-263MG	4.07352		CESS	6.31144	D-263MG	4.30056		COLO-792	5.2503	D-263MG	4.30056
D-283MED	5.21174	D-283MED	4.87031		CPC-N	5.67749	D-283MED	4.87031		CS1	3.97414	D-283MED	4.87031		D-283MED	4.95441	D-283MED	4.87031		D-283MED	4.78475	D-283MED	4.87031		NKM-1	6.30841	D-283MED	5.21174		COLO-800	5.19852	D-283MED	5.21174
D-392MG	3.85559	D-392MG	4.22373		CS1	5.30484	D-392MG	4.22373		CTV-1	5.85788	D-392MG	4.22373		D-392MG	4.46754	D-392MG	4.22373		D-392MG	4.40027	D-392MG	4.22373		MOG-G-CCM	6.30173	D-392MG	3.85559		COLO-824	5.25087	D-392MG	3.85559
DAN-G	4.99284	DAN-G	4.37017		CTV-1	6.13079	DAN-G	4.37017		CW-2	5.7008	DAN-G	4.37017		DAN-G	5.01115	DAN-G	4.37017		DAN-G	4.9429	DAN-G	4.37017		SCC-15	6.28421	DAN-G	4.99284		COLO-829	5.83402	DAN-G	4.99284
Daoy	4.36964	Daoy	4.30166		CW-2	6.10356	Daoy	4.30166		D-263MG	3.94753	Daoy	4.30166		Daoy	4.97971	Daoy	4.30166		Daoy	4.51106	Daoy	4.30166		AGS	6.27568	Daoy	4.36964		COR-L105	5.7696	Daoy	4.36964
Daudi	5.34083	Daudi	4.6428		D-263MG	4.69941	Daudi	4.6428		D-283MED	4.08168	Daudi	4.6428		Daudi	5.39104	Daudi	4.6428		Daudi	4.81064	Daudi	4.6428		JHH-2	6.274	Daudi	5.34083		COR-L23	5.45938	Daudi	5.34083
DB	5.34897	DB	5.89763		D-283MED	5.4249	DB	5.89763		D-392MG	3.95151	DB	5.89763		DB	5.37694	DB	5.89763		DB	5.99704	DB	5.89763		SF539	6.26019	DB	5.34897		COR-L279	5.36961	DB	5.34897
DBTRG-05MG	2.9164	DBTRG-05MG	3.2195		D-392MG	4.67572	DBTRG-05MG	3.2195		DAN-G	4.69544	DBTRG-05MG	3.2195		DBTRG-05MG	4.386	DBTRG-05MG	3.2195		DBTRG-05MG	3.4895	DBTRG-05MG	3.2195		FU-OV-1	6.25962	DBTRG-05MG	2.9164		COR-L88	5.41941	DBTRG-05MG	2.9164
DEL	5.23712	DEL	4.95807		DAN-G	5.62372	DEL	4.95807		Daoy	4.31951	DEL	4.95807		DEL	5.70517	DEL	4.95807		DEL	5.05025	DEL	4.95807		PC-3_[JPC-3]	6.25891	DEL	5.23712		COR-L95	5.02167	DEL	5.23712
Detroit562	5.3666	Detroit562	4.9857		Daoy	5.20179	Detroit562	4.9857		Daudi	4.60618	Detroit562	4.9857		Detroit562	5.57658	Detroit562	4.9857		Detroit562	4.9921	Detroit562	4.9857		CAL-33	6.25874	Detroit562	5.3666		CP50-MEL-B	5.27763	Detroit562	5.3666
DG-75	5.1125	DG-75	4.75421		Daudi	5.32849	DG-75	4.75421		DB	4.01363	DG-75	4.75421		DG-75	4.79155	DG-75	4.75421		DG-75	4.41291	DG-75	4.75421		KMRC-1	6.25068	DG-75	5.1125		CP66-MEL	5.14672	DG-75	5.1125
DiFi	6.19094	DiFi	4.19711		DB	5.66671	DiFi	4.19711		DBTRG-05MG	3.14644	DiFi	4.19711		DiFi	6.57056	DiFi	4.19711		DiFi	6.81586	DiFi	4.19711		BFTC-905	6.24414	DiFi	6.19094		CPC-N	5.08785	DiFi	6.19094
DK-MG	4.5859	DK-MG	4.90474		DBTRG-05MG	3.95274	DK-MG	4.90474		DEL	4.46711	DK-MG	4.90474		DK-MG	4.83325	DK-MG	4.90474		DK-MG	4.07331	DK-MG	4.90474		SAT	6.24206	DK-MG	4.5859		CS1	5.46367	DK-MG	4.5859
DMS-114	4.1134	DMS-114	4.32384		DEL	6.00427	DMS-114	4.32384		Detroit562	5.20912	DMS-114	4.32384		DMS-114	4.61886	DMS-114	4.32384		DMS-114	4.45583	DMS-114	4.32384		U-698-M	6.23458	DMS-114	4.1134		CTB-1	6.71831	DMS-114	4.1134
DMS-273	5.08443	DMS-273	5.21807		Detroit562	5.85979	DMS-273	5.21807		DG-75	4.01686	DMS-273	5.21807		DMS-273	5.127	DMS-273	5.21807		DMS-273	4.53303	DMS-273	5.21807		NCI-H2795	6.23288	DMS-273	5.08443		CTV-1	8.43902	DMS-273	5.08443
DMS-53	3.37897	DMS-53	4.19241		DG-75	5.74625	DMS-53	4.19241		DiFi	7.72308	DMS-53	4.19241		DMS-53	4.90811	DMS-53	4.19241		DMS-53	4.39026	DMS-53	4.19241		SK-GT-2	6.23169	DMS-53	3.37897		CW-2	4.85631	DMS-53	3.37897
DND-41	5.45656	DND-41	5.25482		DiFi	7.92518	DND-41	5.25482		DK-MG	4.03597	DND-41	5.25482		DND-41	5.00449	DND-41	5.25482		DND-41	5.11824	DND-41	5.25482		SNG-M	6.22821	DND-41	5.45656		D-247MG	5.49832	DND-41	5.45656
DOK	6.10195	DOK	4.14408		DK-MG	5.21977	DOK	4.14408		DMS-114	3.65311	DOK	4.14408		DOK	6.62107	DOK	4.14408		DOK	6.54312	DOK	4.14408		HOP-62	6.22223	DOK	6.10195		D-263MG	5.48754	DOK	6.10195
DoTc2-4510	5.40628	DoTc2-4510	4.04851		DMS-114	5.02788	DoTc2-4510	4.04851		DMS-273	4.35489	DoTc2-4510	4.04851		DoTc2-4510	5.25278	DoTc2-4510	4.04851		DoTc2-4510	4.96213	DoTc2-4510	4.04851		M059J	6.21498	DoTc2-4510	5.40628		D-283MED	5.26924	DoTc2-4510	5.40628
DOV13	5.06095	DOV13	5.36673		DMS-273	5.32458	DOV13	5.36673		DMS-53	3.45827	DOV13	5.36673		DOV13	4.76647	DOV13	5.36673		DOV13	4.5478	DOV13	5.36673		KYSE-180	6.21333	DOV13	5.06095		D-336MG	5.98809	DOV13	5.06095
DSH1	6.2748	DSH1	4.51336		DMS-53	4.98866	DSH1	4.51336		DMS-79	4.24807	DSH1	4.51336		DSH1	5.38523	DSH1	4.51336		DSH1	5.69709	DSH1	4.51336		NALM-6	6.21255	DSH1	6.2748		D-392MG	6.6408	DSH1	6.2748
DU-145	3.43587	DU-145	3.80412		DMS-79	5.08995	DU-145	3.80412		DND-41	4.17029	DU-145	3.80412		DU-145	4.56847	DU-145	3.80412		DU-145	4.30294	DU-145	3.80412		MLMA	6.20988	DU-145	3.43587		D-423MG	5.73637	DU-145	3.43587
DU-4475	5.63219	DU-4475	5.84335		DND-41	5.57701	DU-4475	5.84335		DOHH-2	5.20648	DU-4475	5.84335		DU-4475	5.2674	DU-4475	5.84335		DU-4475	5.19924	DU-4475	5.84335		B-CPAP	6.2097	DU-4475	5.63219		D-502MG	5.65693	DU-4475	5.63219
EB2	5.21347	EB2	4.65083		DOHH-2	5.77479	EB2	4.65083		DOK	6.59399	EB2	4.65083		EB2	5.15763	EB2	4.65083		EB2	4.82061	EB2	4.65083		ME-180	6.20486	EB2	5.21347		D-542MG	5.83988	EB2	5.21347
EB-3	5.27108	EB-3	5.307		DOK	6.74176	EB-3	5.307		DoTc2-4510	5.52728	EB-3	5.307		EB-3	4.87136	EB-3	5.307		EB-3	4.59725	EB-3	5.307		A549	6.20121	EB-3	5.27108		D-566MG	5.64608	EB-3	5.27108
EBC-1	5.0156	EBC-1	3.9403		DoTc2-4510	5.64864	EBC-1	3.9403		DOV13	4.80683	EBC-1	3.9403		EBC-1	4.6982	EBC-1	3.9403		EBC-1	4.17844	EBC-1	3.9403		NCI-H2009	6.19916	EBC-1	5.0156		DAN-G	5.33553	EBC-1	5.0156
ECC10	5.45188	ECC10	4.95333		DOV13	5.50081	ECC10	4.95333		DSH1	5.91473	ECC10	4.95333		ECC10	5.24633	ECC10	4.95333		ECC10	5.03236	ECC10	4.95333		MOLM-13	6.19721	ECC10	5.45188		Daoy	5.77839	ECC10	5.45188
EC-GI-10	5.94196	EC-GI-10	4.16498		DSH1	7.10075	EC-GI-10	4.16498		DU-145	3.64462	EC-GI-10	4.16498		EC-GI-10	6.14517	EC-GI-10	4.16498		EC-GI-10	5.82968	EC-GI-10	4.16498		BHT-101	6.19231	EC-GI-10	5.94196		Daudi	7.53816	EC-GI-10	5.94196
EFM-19	4.46258	EFM-19	4.67073		DU-145	4.49806	EFM-19	4.67073		DU-4475	4.5311	EFM-19	4.67073		EFM-19	4.3636	EFM-19	4.67073		EFM-19	4.20428	EFM-19	4.67073		8305C	6.19159	EFM-19	4.46258		DB	5.18823	EFM-19	4.46258
EFM-192A	5.57832	EFM-192A	4.56947		DU-4475	5.27639	EFM-192A	4.56947		EB2	4.67698	EFM-192A	4.56947		EFM-192A	5.05482	EFM-192A	4.56947		EFM-192A	4.31874	EFM-192A	4.56947		769-P	6.18909	EFM-192A	5.57832		DBTRG-05MG	6.22032	EFM-192A	5.57832
EFO-21	3.87438	EFO-21	3.11914		EB2	5.52192	EFO-21	3.11914		EB-3	4.54468	EFO-21	3.11914		EFO-21	4.21159	EFO-21	3.11914		EFO-21	3.84527	EFO-21	3.11914		CAL-27	6.18868	EFO-21	3.87438		DEL	5.85384	EFO-21	3.87438
EGI-1	3.44215	EGI-1	3.35175		EB-3	5.47516	EGI-1	3.35175		EBC-1	4.06353	EGI-1	3.35175		EGI-1	4.06449	EGI-1	3.35175		EGI-1	3.73725	EGI-1	3.35175		PANC-02-03	6.17103	EGI-1	3.44215		Detroit562	5.60503	EGI-1	3.44215
EJM	4.36349	EJM	4.79567		EBC-1	4.76936	EJM	4.79567		ECC10	4.10142	EJM	4.79567		EJM	4.96592	EJM	4.79567		EJM	4.60774	EJM	4.79567		GCT	6.16976	EJM	4.36349		DG-75	5.14081	EJM	4.36349
EM-2	3.98497	EM-2	7.53843		ECC10	5.46714	EM-2	7.53843		ECC12	3.89063	EM-2	7.53843		EM-2	5.33295	EM-2	7.53843		EM-2	4.62118	EM-2	7.53843		RMG-I	6.16418	EM-2	3.98497		DJM-1	5.17564	EM-2	3.98497
EMC-BAC-2	4.8093	EMC-BAC-2	4.08499		EC-GI-10	7.34438	EMC-BAC-2	4.08499		EC-GI-10	6.36033	EMC-BAC-2	4.08499		EMC-BAC-2	5.43517	EMC-BAC-2	4.08499		EMC-BAC-2	5.06234	EMC-BAC-2	4.08499		GCIY	6.16388	EMC-BAC-2	4.8093		DK-MG	6.13444	EMC-BAC-2	4.8093
EN	4.06777	EN	4.51072		EFM-19	5.18999	EN	4.51072		EFM-19	4.41611	EN	4.51072		EN	4.19709	EN	4.51072		EN	4.13657	EN	4.51072		NCI-H1563	6.16122	EN	4.06777		DMS-114	5.19641	EN	4.06777
EoL-1-cell	5.09272	EoL-1-cell	8.62764		EFM-192A	5.55907	EoL-1-cell	8.62764		EFM-192A	5.37747	EoL-1-cell	8.62764		EoL-1-cell	5.44822	EoL-1-cell	8.62764		EoL-1-cell	5.10611	EoL-1-cell	8.62764		P32-ISH	6.1541	EoL-1-cell	5.09272		DMS-273	5.77355	EoL-1-cell	5.09272
EPLC-272H	5.11885	EPLC-272H	4.1617		EFO-21	4.54271	EPLC-272H	4.1617		EFO-21	3.89352	EPLC-272H	4.1617		EPLC-272H	5.14061	EPLC-272H	4.1617		EPLC-272H	5.39058	EPLC-272H	4.1617		CAL-62	6.14921	EPLC-272H	5.11885		DMS-53	5.40536	EPLC-272H	5.11885
ES1	5.15524	ES1	5.40866		EFO-27	5.64892	ES1	5.40866		EFO-27	5.22049	ES1	5.40866		ES1	5.36302	ES1	5.40866		ES1	4.72273	ES1	5.40866		OACp4C	6.149	ES1	5.15524		DMS-79	5.1365	ES1	5.15524
ES-2	3.91467	ES-2	3.90959		EGI-1	3.38739	ES-2	3.90959		EGI-1	3.57945	ES-2	3.90959		ES-2	4.75358	ES-2	3.90959		ES-2	4.1328	ES-2	3.90959		SW1783	6.13255	ES-2	3.91467		DND-41	6.30999	ES-2	3.91467
ES4	4.42689	ES4	3.80121		EJM	5.18236	ES4	3.80121		EJM	3.98218	ES4	3.80121		ES4	4.97764	ES4	3.80121		ES4	4.84644	ES4	3.80121		GAMG	6.1308	ES4	4.42689		DOHH-2	7.40308	ES4	4.42689
ES6	5.10503	ES6	4.18133		EKVX	5.96629	ES6	4.18133		EKVX	4.96821	ES6	4.18133		ES6	4.46916	ES6	4.18133		ES6	4.11306	ES6	4.18133		SK-LU-1	6.12448	ES6	5.10503		DOK	5.54296	ES6	5.10503
ES7	5.15398	ES7	5.45945		EM-2	5.17369	ES7	5.45945		EM-2	3.96891	ES7	5.45945		ES7	4.7573	ES7	5.45945		ES7	4.97915	ES7	5.45945		HSC-4	6.12358	ES7	5.15398		DoTc2-4510	6.18996	ES7	5.15398
ES8	5.36363	ES8	5.27534		EMC-BAC-2	5.46168	ES8	5.27534		EMC-BAC-2	5.13	ES8	5.27534		ES8	5.20877	ES8	5.27534		ES8	5.05441	ES8	5.27534		JiyoyeP-2003	6.12056	ES8	5.36363		DSH1	5.84147	ES8	5.36363
ESO26	5.09591	ESO26	4.09807		EN	4.86855	ESO26	4.09807		EN	3.54007	ESO26	4.09807		ESO26	4.9898	ESO26	4.09807		ESO26	4.56013	ESO26	4.09807		KMRC-20	6.11359	ESO26	5.09591		DU-145	6.1562	ESO26	5.09591
ESO51	4.11924	ESO51	4.67578		EoL-1-cell	5.65724	ESO51	4.67578		EoL-1-cell	5.30445	ESO51	4.67578		ESO51	4.29188	ESO51	4.67578		ESO51	4.1833	ESO51	4.67578		SKG-IIIa	6.1113	ESO51	4.11924		DU-4475	6.30616	ESO51	4.11924
ESS-1	5.20983	ESS-1	5.25965		EPLC-272H	5.79443	ESS-1	5.25965		EPLC-272H	5.04794	ESS-1	5.25965		ESS-1	4.63338	ESS-1	5.25965		ESS-1	4.77967	ESS-1	5.25965		PANC-10-05	6.11045	ESS-1	5.20983		EB2	7.3176	ESS-1	5.20983
ETK-1	5.22865	ETK-1	4.85888		ES1	5.8034	ETK-1	4.85888		ES1	3.90118	ETK-1	4.85888		ETK-1	5.02259	ETK-1	4.85888		ETK-1	5.41987	ETK-1	4.85888		KARPAS-45	6.10727	ETK-1	5.22865		EB-3	6.08269	ETK-1	5.22865
EVSA-T	5.23695	EVSA-T	5.8146		ES-2	5.24718	EVSA-T	5.8146		ES-2	3.38714	EVSA-T	5.8146		EVSA-T	5.21114	EVSA-T	5.8146		EVSA-T	4.74927	EVSA-T	5.8146		IHH-4	6.10539	EVSA-T	5.23695		EBC-1	5.88696	EVSA-T	5.23695
EW-1	5.19605	EW-1	5.11751		ES4	5.24498	EW-1	5.11751		ES4	4.38739	EW-1	5.11751		EW-1	5.2292	EW-1	5.11751		EW-1	5.00483	EW-1	5.11751		DAN-G	6.10539	EW-1	5.19605		ECC10	6.31521	EW-1	5.19605
EW-11	4.63332	EW-11	4.17965		ES5	5.42642	EW-11	4.17965		ES5	4.04898	EW-11	4.17965		EW-11	4.61071	EW-11	4.17965		EW-11	4.33884	EW-11	4.17965		NCI-H1299	6.10495	EW-11	4.63332		ECC12	5.9671	EW-11	4.63332
EW-13	3.4578	EW-13	3.917		ES6	5.21836	EW-13	3.917		ES6	4.12112	EW-13	3.917		EW-13	4.73039	EW-13	3.917		EW-13	4.22898	EW-13	3.917		SK-MES-1	6.09466	EW-13	3.4578		EC-GI-10	5.15717	EW-13	3.4578
EW-16	4.6501	EW-16	4.04342		ES7	5.42484	EW-16	4.04342		ES7	4.49655	EW-16	4.04342		EW-16	5.05748	EW-16	4.04342		EW-16	4.67805	EW-16	4.04342		WM1552C	6.09068	EW-16	4.6501		EFM-19	5.20082	EW-16	4.6501
EW-18	4.36836	EW-18	4.38155		ES8	5.48176	EW-18	4.38155		ES8	4.39365	EW-18	4.38155		EW-18	4.76431	EW-18	4.38155		EW-18	4.60054	EW-18	4.38155		COR-L105	6.08702	EW-18	4.36836		EFM-192A	4.99176	EW-18	4.36836
EW-22	5.03598	EW-22	5.07371		ESO26	5.4321	EW-22	5.07371		ESO26	5.01307	EW-22	5.07371		EW-22	4.98854	EW-22	5.07371		EW-22	4.47801	EW-22	5.07371		RPMI-8866	6.08305	EW-22	5.03598		EFO-21	6.15981	EW-22	5.03598
EW-24	4.91056	EW-24	4.10807		ESO51	4.82141	EW-24	4.10807		ESO51	3.60257	EW-24	4.10807		EW-24	4.33102	EW-24	4.10807		EW-24	4.3779	EW-24	4.10807		LOU-NH91	6.06843	EW-24	4.91056		EFO-27	6.08169	EW-24	4.91056
EW-3	3.92387	EW-3	4.1772		ESS-1	4.98214	EW-3	4.1772		ESS-1	4.82845	EW-3	4.1772		EW-3	4.41296	EW-3	4.1772		EW-3	4.48662	EW-3	4.1772		TGBC1TKB	6.06587	EW-3	3.92387		EGI-1	4.94432	EW-3	3.92387
EW-7	5.40126	EW-7	4.88242		ETK-1	5.61305	EW-7	4.88242		ETK-1	4.56247	EW-7	4.88242		EW-7	5.33257	EW-7	4.88242		EW-7	4.83677	EW-7	4.88242		NCI-H1975	6.05073	EW-7	5.40126		EHEB	6.42498	EW-7	5.40126
FADU	5.82111	FADU	4.09031		EVSA-T	5.17306	FADU	4.09031		EVSA-T	4.62167	FADU	4.09031		FADU	5.65091	FADU	4.09031		FADU	5.73083	FADU	4.09031		SNU-423	6.05034	FADU	5.82111		EJM	5.27682	FADU	5.82111
FLO-1	4.44167	FLO-1	4.51424		EW-1	5.3046	FLO-1	4.51424		EW-1	4.15796	FLO-1	4.51424		FLO-1	4.75661	FLO-1	4.51424		FLO-1	4.43476	FLO-1	4.51424		NCI-H28	6.04515	FLO-1	4.44167		EKVX	4.43272	FLO-1	4.44167
FTC-133	5.00258	FTC-133	5.06822		EW-11	5.3788	FTC-133	5.06822		EW-11	3.87524	FTC-133	5.06822		FTC-133	4.86306	FTC-133	5.06822		FTC-133	4.8992	FTC-133	5.06822		CA46	6.04064	FTC-133	5.00258		EM-2	8.74425	FTC-133	5.00258
FU97	5.09597	FU97	4.27855		EW-13	4.55272	FU97	4.27855		EW-13	3.59231	FU97	4.27855		FU97	4.31351	FU97	4.27855		FU97	4.14903	FU97	4.27855		786-0	6.0317	FU97	5.09597		EN	4.88399	FU97	5.09597
FU-OV-1	4.48633	FU-OV-1	4.32972		EW-16	5.42673	FU-OV-1	4.32972		EW-16	4.4023	FU-OV-1	4.32972		FU-OV-1	4.18083	FU-OV-1	4.32972		FU-OV-1	3.80011	FU-OV-1	4.32972		OSC-20	6.03146	FU-OV-1	4.48633		EoL-1-cell	9.40894	FU-OV-1	4.48633
G-292-Clone-A141B1	4.3195	G-292-Clone-A141B1	4.00251		EW-18	5.62087	G-292-Clone-A141B1	4.00251		EW-18	4.41938	G-292-Clone-A141B1	4.00251		G-292-Clone-A141B1	4.21809	G-292-Clone-A141B1	4.00251		G-292-Clone-A141B1	3.93421	G-292-Clone-A141B1	4.00251		H4	6.03068	G-292-Clone-A141B1	4.3195		EPLC-272H	6.0829	G-292-Clone-A141B1	4.3195
G-361	5.09744	G-361	4.77637		EW-22	5.51948	G-361	4.77637		EW-22	3.93013	G-361	4.77637		G-361	5.01482	G-361	4.77637		G-361	4.68693	G-361	4.77637		NTERA-2-cl-D1	6.02881	G-361	5.09744		ES1	5.41676	G-361	5.09744
G-401	5.2395	G-401	4.30771		EW-24	5.04774	G-401	4.30771		EW-24	3.81675	G-401	4.30771		G-401	4.83077	G-401	4.30771		G-401	4.35034	G-401	4.30771		HuCCT1	6.02813	G-401	5.2395		ES-2	5.25385	G-401	5.2395
G-402	5.26455	G-402	5.94136		EW-3	5.37161	G-402	5.94136		EW-3	3.86006	G-402	5.94136		G-402	4.49676	G-402	5.94136		G-402	4.64597	G-402	5.94136		SK-MG-1	6.02042	G-402	5.26455		ES3	5.77074	G-402	5.26455
GA-10	5.09182	GA-10	5.80738		EW-7	5.33011	GA-10	5.80738		EW-7	4.80592	GA-10	5.80738		GA-10	5.48237	GA-10	5.80738		GA-10	5.0378	GA-10	5.80738		EB2	6.01079	GA-10	5.09182		ES4	5.20527	GA-10	5.09182
GAK	5.18508	GAK	5.27143		FADU	6.33915	GAK	5.27143		FADU	5.70917	GAK	5.27143		GAK	4.81334	GAK	5.27143		GAK	4.49774	GAK	5.27143		SKN-3	6.01034	GAK	5.18508		ES5	5.63299	GAK	5.18508
GAMG	4.58259	GAMG	4.25206		Farage	5.60266	GAMG	4.25206		Farage	5.01961	GAMG	4.25206		GAMG	4.39791	GAMG	4.25206		GAMG	4.66427	GAMG	4.25206		A4-Fuk	6.00767	GAMG	4.58259		ES6	6.16557	GAMG	4.58259
GB-1	4.86579	GB-1	3.61013		FLO-1	5.37957	GB-1	3.61013		FLO-1	4.69311	GB-1	3.61013		GB-1	4.99134	GB-1	3.61013		GB-1	4.11437	GB-1	3.61013		SW1271	6.00604	GB-1	4.86579		ES7	6.14781	GB-1	4.86579
GCIY	4.83652	GCIY	3.86396		FTC-133	4.92508	GCIY	3.86396		FTC-133	3.90748	GCIY	3.86396		GCIY	5.06867	GCIY	3.86396		GCIY	5.1293	GCIY	3.86396		697	6.00052	GCIY	4.83652		ES8	5.33294	GCIY	4.83652
GCT	4.13633	GCT	4.44782		FU97	4.67458	GCT	4.44782		FU97	3.73425	GCT	4.44782		GCT	4.2467	GCT	4.44782		GCT	4.1652	GCT	4.44782		KYSE-450	5.99542	GCT	4.13633		ESS-1	6.41497	GCT	4.13633
GDM-1	4.73834	GDM-1	6.58648		FU-OV-1	4.84314	GDM-1	6.58648		FU-OV-1	4.3601	GDM-1	6.58648		GDM-1	5.10886	GDM-1	6.58648		GDM-1	4.99814	GDM-1	6.58648		BxPC-3	5.99169	GDM-1	4.73834		ETK-1	6.10222	GDM-1	4.73834
GI-1	4.54704	GI-1	5.25537		G-292-Clone-A141B1	4.79156	GI-1	5.25537		G-292-Clone-A141B1	3.84632	GI-1	5.25537		GI-1	4.89856	GI-1	5.25537		GI-1	5.23613	GI-1	5.25537		BE-13	5.97856	GI-1	4.54704		EVSA-T	5.30633	GI-1	4.54704
GI-ME-N	4.10337	GI-ME-N	4.76121		G-361	5.19218	GI-ME-N	4.76121		G-361	3.70101	GI-ME-N	4.76121		GI-ME-N	4.62458	GI-ME-N	4.76121		GI-ME-N	4.37854	GI-ME-N	4.76121		KURAMOCHI	5.97089	GI-ME-N	4.10337		EW-1	5.95186	GI-ME-N	4.10337
GOTO	4.06484	GOTO	4.03337		G-401	5.21333	GOTO	4.03337		G-401	4.35817	GOTO	4.03337		GOTO	4.83604	GOTO	4.03337		GOTO	4.75362	GOTO	4.03337		HTC-C3	5.96471	GOTO	4.06484		EW-11	5.50817	GOTO	4.06484
GP5d	4.64678	GP5d	4.6362		G-402	5.35261	GP5d	4.6362		G-402	4.41674	GP5d	4.6362		GP5d	4.99894	GP5d	4.6362		GP5d	4.9402	GP5d	4.6362		MDA-MB-231	5.9577	GP5d	4.64678		EW-13	6.3759	GP5d	4.64678
GRANTA-519	3.76677	GRANTA-519	4.11689		GA-10	5.64502	GRANTA-519	4.11689		GA-10	4.91982	GRANTA-519	4.11689		GRANTA-519	4.22249	GRANTA-519	4.11689		GRANTA-519	4.16981	GRANTA-519	4.11689		KALS-1	5.95176	GRANTA-519	3.76677		EW-16	6.07118	GRANTA-519	3.76677
GR-ST	5.25026	GR-ST	4.92498		GAK	5.08468	GR-ST	4.92498		GAK	4.13193	GR-ST	4.92498		GR-ST	4.61388	GR-ST	4.92498		GR-ST	4.36905	GR-ST	4.92498		PSN1	5.9491	GR-ST	5.25026		EW-18	5.30002	GR-ST	5.25026
H4	4.55509	H4	5.11548		GAMG	5.22217	H4	5.11548		GAMG	4.21763	H4	5.11548		H4	5.12898	H4	5.11548		H4	4.60947	H4	5.11548		PL4	5.94382	H4	4.55509		EW-24	5.28922	H4	4.55509
H9	5.17216	H9	5.44217		GB-1	4.61556	H9	5.44217		GB-1	4.06659	H9	5.44217		H9	5.44884	H9	5.44217		H9	4.95002	H9	5.44217		PANC-03-27	5.94086	H9	5.17216		EW-3	5.28446	H9	5.17216
HAL-01	5.13564	HAL-01	5.43682		GCIY	5.67345	HAL-01	5.43682		GCIY	5.19604	HAL-01	5.43682		HAL-01	5.23095	HAL-01	5.43682		HAL-01	5.03732	HAL-01	5.43682		OE21	5.93004	HAL-01	5.13564		EW-7	5.95493	HAL-01	5.13564
HARA	5.44455	HARA	5.04377		GCT	5.03703	HARA	5.04377		GCT	3.92344	HARA	5.04377		HARA	5.31164	HARA	5.04377		HARA	5.2227	HARA	5.04377		JVM-3	5.92478	HARA	5.44455		FADU	5.22475	HARA	5.44455
HC-1	4.79537	HC-1	4.6321		GDM-1	5.73119	HC-1	4.6321		GDM-1	4.73494	HC-1	4.6321		HC-1	5.01238	HC-1	4.6321		HC-1	4.81913	HC-1	4.6321		SUP-T1	5.92135	HC-1	4.79537		Farage	6.89171	HC-1	4.79537
HCC1143	5.16667	HCC1143	4.22244		GI-1	5.19781	HCC1143	4.22244		GI-1	3.99329	HCC1143	4.22244		HCC1143	5.10683	HCC1143	4.22244		HCC1143	4.75158	HCC1143	4.22244		CAS-1	5.91724	HCC1143	5.16667		FTC-133	5.12024	HCC1143	5.16667
HCC1187	3.76414	HCC1187	4.20978		GI-ME-N	4.98838	HCC1187	4.20978		GI-ME-N	3.61149	HCC1187	4.20978		HCC1187	4.93052	HCC1187	4.20978		HCC1187	4.47901	HCC1187	4.20978		EMC-BAC-2	5.9166	HCC1187	3.76414		FU97	6.39069	HCC1187	3.76414
HCC1395	5.09774	HCC1395	4.90521		G-MEL	5.16368	HCC1395	4.90521		G-MEL	4.19315	HCC1395	4.90521		HCC1395	4.71436	HCC1395	4.90521		HCC1395	4.41797	HCC1395	4.90521		SK-GT-4	5.9151	HCC1395	5.09774		FU-OV-1	5.99538	HCC1395	5.09774
HCC1419	5.43836	HCC1419	5.30622		GMS-10	5.76669	HCC1419	5.30622		GMS-10	5.56256	HCC1419	5.30622		HCC1419	5.01913	HCC1419	5.30622		HCC1419	5.0161	HCC1419	5.30622		NCI-H1666	5.9007	HCC1419	5.43836		G-292-Clone-A141B1	6.65369	HCC1419	5.43836
HCC1428	4.5384	HCC1428	5.12297		GOTO	5.08318	HCC1428	5.12297		GOTO	3.77713	HCC1428	5.12297		HCC1428	3.89648	HCC1428	5.12297		HCC1428	3.99927	HCC1428	5.12297		SW900	5.89045	HCC1428	4.5384		G-361	6.09124	HCC1428	4.5384
HCC-15	3.76361	HCC-15	4.7822		GP5d	5.72174	HCC-15	4.7822		GP5d	4.86768	HCC-15	4.7822		HCC-15	5.00785	HCC-15	4.7822		HCC-15	4.70138	HCC-15	4.7822		P30-OHK	5.87931	HCC-15	3.76361		G-401	6.18295	HCC-15	3.76361
HCC1500	4.26798	HCC1500	4.97824		GRANTA-519	4.37458	HCC1500	4.97824		GRANTA-519	3.39774	HCC1500	4.97824		HCC1500	4.77884	HCC1500	4.97824		HCC1500	4.44563	HCC1500	4.97824		YAPC	5.8779	HCC1500	4.26798		G-402	7.15	HCC1500	4.26798
HCC1569	4.80208	HCC1569	4.9165		GR-ST	5.65449	HCC1569	4.9165		GR-ST	4.34291	HCC1569	4.9165		HCC1806	5.65368	HCC1569	4.9165		HCC1806	5.4559	HCC1569	4.9165		PWR-1E	5.87547	HCC1569	4.80208		GA-10	8.18896	HCC1569	4.80208
HCC1599	5.15934	HCC1599	4.47221		H3255	7.73798	HCC1599	4.47221		H3255	7.00926	HCC1599	4.47221		HCC1937	5.05193	HCC1599	4.47221		HCC1937	4.81204	HCC1599	4.47221		HARA	5.87051	HCC1599	5.15934		GAK	5.38771	HCC1599	5.15934
HCC1806	5.18769	HCC1806	4.75553		H4	5.2952	HCC1806	4.75553		H4	4.40599	HCC1806	4.75553		HCC1954	4.9794	HCC1806	4.75553		HCC1954	4.53404	HCC1806	4.75553		HLE	5.86611	HCC1806	5.18769		GAMG	6.12142	HCC1806	5.18769
HCC1937	4.9094	HCC1937	4.52621		H9	5.7119	HCC1937	4.52621		H9	5.09468	HCC1937	4.52621		HCC2157	4.8796	HCC1937	4.52621		HCC2157	5.6191	HCC1937	4.52621		MKN1	5.86373	HCC1937	4.9094		GB-1	6.96837	HCC1937	4.9094
HCC1954	5.22265	HCC1954	4.67569		HA7-RCC	4.61782	HCC1954	4.67569		HA7-RCC	3.80564	HCC1954	4.67569		HCC2998	4.7152	HCC1954	4.67569		HCC2998	4.5528	HCC1954	4.67569		SAS	5.86332	HCC1954	5.22265		GCIY	5.25193	HCC1954	5.22265
HCC2157	5.66194	HCC2157	4.92289		HAL-01	5.59371	HCC2157	4.92289		HAL-01	4.63345	HCC2157	4.92289		HCC38	4.16597	HCC2157	4.92289		HCC38	4.04905	HCC2157	4.92289		NCI-H747	5.8626	HCC2157	5.66194		GCT	6.04952	HCC2157	5.66194
HCC2218	6.30919	HCC2218	3.79826		HARA	5.73914	HCC2218	3.79826		HARA	5.11694	HCC2218	3.79826		HCC-44	4.41534	HCC2218	3.79826		HCC-44	4.39589	HCC2218	3.79826		NCI-H1792	5.85931	HCC2218	6.30919		GDM-1	7.67184	HCC2218	6.30919
HCC2998	5.11781	HCC2998	4.76856		HC-1	5.55318	HCC2998	4.76856		HC-1	4.37303	HCC2998	4.76856		HCC70	4.97358	HCC2998	4.76856		HCC70	4.75539	HCC2998	4.76856		DK-MG	5.85654	HCC2998	5.11781		GI-1	5.90923	HCC2998	5.11781
HCC38	4.934	HCC38	4.30699		HCC1143	5.22445	HCC38	4.30699		HCC1143	4.99851	HCC38	4.30699		HCC-78	4.19467	HCC38	4.30699		HCC-78	4.24705	HCC38	4.30699		ES6	5.85505	HCC38	4.934		GI-ME-N	6.18864	HCC38	4.934
HCC-44	4.80467	HCC-44	4.12321		HCC1187	4.75137	HCC-44	4.12321		HCC1187	3.91127	HCC-44	4.12321		HCC-827	7.18871	HCC-44	4.12321		HCC-827	7.1908	HCC-44	4.12321		BFTC-909	5.85277	HCC-44	4.80467		G-MEL	6.59105	HCC-44	4.80467
HCC70	4.81063	HCC70	4.57472		HCC1395	5.25106	HCC70	4.57472		HCC1395	4.20693	HCC70	4.57472		HCT-116	4.62976	HCC70	4.57472		HCT-116	4.96384	HCC70	4.57472		NAMALWA	5.84841	HCC70	4.81063		GMS-10	5.71889	HCC70	4.81063
HCC-78	5.09487	HCC-78	3.83229		HCC1428	4.93325	HCC-78	3.83229		HCC1419	5.34741	HCC-78	3.83229		HCT-15	5.10561	HCC-78	3.83229		HCT-15	4.50902	HCC-78	3.83229		TE-6	5.84581	HCC-78	5.09487		GOTO	5.49783	HCC-78	5.09487
HCC-827	5.51456	HCC-827	3.74713		HCC-15	4.72214	HCC-827	3.74713		HCC1428	3.3184	HCC-827	3.74713		HDLM-2	5.51047	HCC-827	3.74713		HDLM-2	4.49418	HCC-827	3.74713		C-33-A	5.83679	HCC-827	5.51456		GP5d	5.70939	HCC-827	5.51456
HCT-116	4.89232	HCT-116	5.06794		HCC1500	5.5296	HCT-116	5.06794		HCC-15	3.42062	HCT-116	5.06794		HD-MY-Z	3.36592	HCT-116	5.06794		HD-MY-Z	3.48228	HCT-116	5.06794		OVCAR-3	5.83666	HCT-116	4.89232		GRANTA-519	5.45463	HCT-116	4.89232
HCT-15	5.14352	HCT-15	4.84023		HCC1569	5.22607	HCT-15	4.84023		HCC1500	3.74126	HCT-15	4.84023		HDQ-P1	5.85846	HCT-15	4.84023		HDQ-P1	5.665	HCT-15	4.84023		OAW-42	5.83533	HCT-15	5.14352		GR-ST	5.71226	HCT-15	5.14352
HDLM-2	4.25631	HDLM-2	4.91236		HCC1599	4.9622	HDLM-2	4.91236		HCC1569	4.74502	HDLM-2	4.91236		HEC-1	4.38029	HDLM-2	4.91236		HEC-1	4.04189	HDLM-2	4.91236		IST-MEL1	5.82626	HDLM-2	4.25631		H3255	5.37922	HDLM-2	4.25631
HD-MY-Z	3.38143	HD-MY-Z	3.21783		HCC1806	5.78084	HD-MY-Z	3.21783		HCC1599	4.72113	HD-MY-Z	3.21783		HeLa	4.76573	HD-MY-Z	3.21783		HeLa	4.95634	HD-MY-Z	3.21783		SCC-4	5.82291	HD-MY-Z	3.38143		H4	6.43157	HD-MY-Z	3.38143
HDQ-P1	5.68149	HDQ-P1	5.00802		HCC1937	4.98957	HDQ-P1	5.00802		HCC1806	5.37809	HDQ-P1	5.00802		H-EMC-SS	3.93021	HDQ-P1	5.00802		H-EMC-SS	3.85353	HDQ-P1	5.00802		NCI-H1650	5.81347	HDQ-P1	5.68149		H9	5.31905	HDQ-P1	5.68149
HEC-1	3.58978	HEC-1	3.99725		HCC1954	5.15025	HEC-1	3.99725		HCC1937	4.68018	HEC-1	3.99725		Hey	5.00684	HEC-1	3.99725		Hey	4.54148	HEC-1	3.99725		EFM-19	5.80436	HEC-1	3.58978		HA7-RCC	5.0525	HEC-1	3.58978
HeLa	4.86479	HeLa	5.16819		HCC2157	5.68645	HeLa	5.16819		HCC1954	4.91375	HeLa	5.16819		HGC-27	5.37353	HeLa	5.16819		HGC-27	4.69405	HeLa	5.16819		MONO-MAC-6	5.80194	HeLa	4.86479		HAL-01	6.05139	HeLa	4.86479
H-EMC-SS	4.13648	H-EMC-SS	3.67199		HCC2218	7.62278	H-EMC-SS	3.67199		HCC2157	5.38324	H-EMC-SS	3.67199		HH	4.39692	H-EMC-SS	3.67199		HH	4.27017	H-EMC-SS	3.67199		LCLC-103H	5.80099	H-EMC-SS	4.13648		HARA	5.76071	H-EMC-SS	4.13648
Hey	4.00001	Hey	4.93396		HCC2998	5.46193	Hey	4.93396		HCC2218	5.65691	Hey	4.93396		HL-60	4.68752	Hey	4.93396		HL-60	4.63818	Hey	4.93396		NCI-H929	5.79458	Hey	4.00001		HC-1	6.11926	Hey	4.00001
HGC-27	5.32478	HGC-27	5.16243		HCC-366	5.26737	HGC-27	5.16243		HCC2998	3.71731	HGC-27	5.16243		HLE	4.95414	HGC-27	5.16243		HLE	4.46385	HGC-27	5.16243		NUGC-3	5.78941	HGC-27	5.32478		HCC1143	5.23654	HGC-27	5.32478
HH	4.48062	HH	4.26625		HCC38	4.37314	HH	4.26625		HCC-366	5.10941	HH	4.26625		HMV-II	4.55389	HH	4.26625		HMV-II	4.41461	HH	4.26625		NCI-H1693	5.78635	HH	4.48062		HCC1187	5.31598	HH	4.48062
HL-60	5.20221	HL-60	5.14722		HCC-44	5.21091	HL-60	5.14722		HCC38	4.27546	HL-60	5.14722		HO-1-N-1	5.52764	HL-60	5.14722		HO-1-N-1	5.12461	HL-60	5.14722		G-292-Clone-A141B1	5.78206	HL-60	5.20221		HCC1395	6.2271	HL-60	5.20221
HLE	4.58264	HLE	4.2417		HCC70	5.02643	HLE	4.2417		HCC-44	4.27536	HLE	4.2417		HO-1-u-1	5.83201	HLE	4.2417		HO-1-u-1	5.83323	HLE	4.2417		SU-DHL-10	5.77919	HLE	4.58264		HCC1419	4.86076	HLE	4.58264
HMV-II	5.06227	HMV-II	5.79627		HCC-78	5.62482	HMV-II	5.79627		HCC70	4.22496	HMV-II	5.79627		HOP-62	4.907	HMV-II	5.79627		HOP-62	4.09639	HMV-II	5.79627		NCI-H2818	5.77694	HMV-II	5.06227		HCC1428	5.55089	HMV-II	5.06227
HO-1-N-1	5.45382	HO-1-N-1	4.30895		HCC-827	7.04748	HO-1-N-1	4.30895		HCC-78	4.78028	HO-1-N-1	4.30895		HOP-92	4.955	HO-1-N-1	4.30895		HOP-92	4.04321	HO-1-N-1	4.30895		HSC-39	5.77227	HO-1-N-1	5.45382		HCC-15	4.94894	HO-1-N-1	5.45382
HO-1-u-1	5.7656	HO-1-u-1	5.35445		HCT-116	5.45462	HO-1-u-1	5.35445		HCT-116	4.22051	HO-1-u-1	5.35445		HOS	5.33395	HO-1-u-1	5.35445		HOS	4.72648	HO-1-u-1	5.35445		A204	5.76785	HO-1-u-1	5.7656		HCC1500	5.3263	HO-1-u-1	5.7656
HOP-62	4.02293	HOP-62	3.87052		HCT-15	5.64178	HOP-62	3.87052		HCT-15	4.47915	HOP-62	3.87052		HPAC	4.60073	HOP-62	3.87052		HPAC	3.48618	HOP-62	3.87052		AMO-1	5.76628	HOP-62	4.02293		HCC1569	4.97299	HOP-62	4.02293
HOP-92	3.77726	HOP-92	3.72519		HDLM-2	5.40519	HOP-92	3.72519		HDLM-2	3.69172	HOP-92	3.72519		HPAF-II	4.80646	HOP-92	3.72519		HPAF-II	3.98926	HOP-92	3.72519		PA-TU-8988T	5.76486	HOP-92	3.77726		HCC1599	5.35535	HOP-92	3.77726
HOS	4.89644	HOS	5.09991		HD-MY-Z	4.0776	HOS	5.09991		HD-MY-Z	2.97996	HOS	5.09991		Hs-445	5.49688	HOS	5.09991		Hs-445	4.90254	HOS	5.09991		TE-9	5.75528	HOS	4.89644		HCC1806	5.93891	HOS	4.89644
HPAC	3.10448	HPAC	3.84625		HDQ-P1	5.85819	HPAC	3.84625		HDQ-P1	6.01093	HPAC	3.84625		Hs-578-T	4.53703	HPAC	3.84625		Hs-578-T	4.32588	HPAC	3.84625		MOLP-8	5.75101	HPAC	3.10448		HCC1937	4.99449	HPAC	3.10448
HPAF-II	4.16088	HPAF-II	4.01575		HEC-1	4.724	HPAF-II	4.01575		HEC-1	3.75685	HPAF-II	4.01575		Hs-633T	4.83342	HPAF-II	4.01575		Hs-633T	4.85616	HPAF-II	4.01575		GR-ST	5.74748	HPAF-II	4.16088		HCC1954	5.20491	HPAF-II	4.16088
Hs-445	3.81254	Hs-445	4.96696		HEL	5.4178	Hs-445	4.96696		HEL	4.37368	Hs-445	4.96696		Hs-746T	4.5446	Hs-445	4.96696		Hs-746T	4.37747	Hs-445	4.96696		KU-19-19	5.74708	Hs-445	3.81254		HCC2157	5.11497	Hs-445	3.81254
Hs-578-T	5.08379	Hs-578-T	5.51279		HeLa	4.47798	Hs-578-T	5.51279		HeLa	4.12809	Hs-578-T	5.51279		Hs-766T	3.83105	Hs-578-T	5.51279		Hs-766T	4.05822	Hs-578-T	5.51279		UM-UC-3	5.74528	Hs-578-T	5.08379		HCC2218	4.91198	Hs-578-T	5.08379
Hs-633T	5.1746	Hs-633T	4.61588		H-EMC-SS	4.40632	Hs-633T	4.61588		H-EMC-SS	3.69734	Hs-633T	4.61588		HSC-2	5.72701	Hs-633T	4.61588		HSC-2	5.46313	Hs-633T	4.61588		MV-4-11	5.74325	Hs-633T	5.1746		HCC2998	5.18735	Hs-633T	5.1746
Hs-746T	4.83436	Hs-746T	5.20537		Hep3B2-1-7	4.68101	Hs-746T	5.20537		Hep3B2-1-7	4.47044	Hs-746T	5.20537		HSC-3	5.81367	Hs-746T	5.20537		HSC-3	5.58985	Hs-746T	5.20537		PL18	5.74057	Hs-746T	4.83436		HCC-33	5.31843	Hs-746T	4.83436
Hs-766T	4.89262	Hs-766T	4.13675		Hey	4.73201	Hs-766T	4.13675		Hey	3.76205	Hs-766T	4.13675		HSC-39	5.41674	Hs-766T	4.13675		HSC-39	4.95848	Hs-766T	4.13675		GI-1	5.73268	Hs-766T	4.89262		HCC38	5.90988	Hs-766T	4.89262
HSC-2	5.40181	HSC-2	4.72477		HGC-27	5.26018	HSC-2	4.72477		HGC-27	4.18156	HSC-2	4.72477		HSC-4	5.79709	HSC-2	4.72477		HSC-4	5.66041	HSC-2	4.72477		CAL-72	5.73019	HSC-2	5.40181		HCC-44	6.12682	HSC-2	5.40181
HSC-3	5.49703	HSC-3	4.82298		HH	4.90501	HSC-3	4.82298		HH	3.96188	HSC-3	4.82298		HT-1080	4.79163	HSC-3	4.82298		HT-1080	4.21885	HSC-3	4.82298		Saos-2	5.73015	HSC-3	5.49703		HCC70	5.32728	HSC-3	5.49703
HSC-39	5.47657	HSC-39	5.52707		HL-60	5.20661	HSC-39	5.52707		HL-60	4.71811	HSC-39	5.52707		HT-1197	4.75457	HSC-39	5.52707		HT-1197	4.2268	HSC-39	5.52707		DoTc2-4510	5.72953	HSC-39	5.47657		HCC-78	5.27389	HSC-39	5.47657
HSC-4	5.06584	HSC-4	4.36115		HLE	4.927	HSC-4	4.36115		HLE	4.31368	HSC-4	4.36115		HT-1376	5.24097	HSC-4	4.36115		HT-1376	5.11929	HSC-4	4.36115		T-T	5.72896	HSC-4	5.06584		HCC-827	4.96595	HSC-4	5.06584
[truncated: 630 more rows]

## Sheet: S3.4_IC50 Correlations (COAD)
Correlations between the Drug IC50 concentrations (Unit: Micromolar, µM)
[truncated: 45 more rows]

[truncated: 2 more sheets: S3.5_IC50comparison_KRAS Mut,WT, S3.6_Cancer feature (KRAS mut)]
